# Supplementary material for: Characterization of resistance to pine wood nematode infection in Pinus thunbergii using suppression subtractive hybridization
Source: BMC Plant Biol. 2012 Jan 24;12:13. doi: 10.1186/1471-2229-12-13 (PMC3398268; doi:10.1186/1471-2229-12-13)
Supplement: Additional file 1 — Summary of BLAST search results for ESTs among 7 SSH libraries. [file 1471-2229-12-13-S1.XLS]

## Sheet: Additional file 1
#	Seq. Name	Blast2GO												Local blast to PGI
		blast parameters	Seq. Description	Hit desc. with top hit	ACC.	Seq. Length	#Hits	min. eValue	mean Similarity	#GOs	GOs	Enzyme Codes		Accession and desc.	Trimmed Length	Score	E-value	Identities (%)	Identities Length
1	Pt_SSH_1dpi_R_001R	nr_1.0E-6_blastx	dirigent-like protein	gi|116789218|gb|ABK25163.1|unknown [Picea sitchensis] >gi|116791572|gb|ABK26030.1| unknown [Picea sitchensis] >gi|149688560|gb|ABR27725.1| dirigent-like protein [Picea sitchensis]	ABK25163	173	24	3.04916e-19	0.737917	0				DR016240 similar to UniRef100_A6YR05 Cluster: Dirigent-like protein; n=1; Picea sitchensis	173	301.811	1.21018e-81	97.6191	164
2	Pt_SSH_1dpi_R_002R	nr_1.0E-6_blastx	ribonuclease caf1	gi|116787179|gb|ABK24400.1|unknown [Picea sitchensis]	ABK24400	458	50	9.04034e-56	0.847	4	F:poly(A)-specific ribonuclease activity; F:nucleic acid binding; C:nucleus; P:RNA modification	EC:3.1.13.4		TC122962 similar to UniRef100_A7QA45 Cluster: Chromosome undetermined scaffold_69, whole genome shotgun sequence; n=1; Vitis vinifera	458	704.229	0	99.1826	364
3	Pt_SSH_1dpi_R_004R	nr_1.0E-6_tblastx	picea glauca clone gq0163_e03 mrna sequence	gi|270135067|gb|BT102019.1|Picea glauca clone GQ0163_E03 mRNA sequence	BT102019	443	1	1.11215e-24	0.79	0				TC122420 weakly similar to UniRef100_A9S9U9 Cluster: Predicted protein; n=1; Physcomitrella patens subsp	443	720.087	0	95.7494	428
4	Pt_SSH_1dpi_R_005R	nr_1.0E-6_blastx	protein	gi|116791363|gb|ABK25953.1|unknown [Picea sitchensis]	ABK25953	302	50	4.3796e-50	0.8526	2	C:mitochondrion; C:plasma membrane			TC146541 similar to UniRef100_Q5XLE2 Cluster: Brain protein 44-like; n=1; Zea mays	302	595.199	1.06136e-169	100	300
5	Pt_SSH_1dpi_R_006R	nr_1.0E-6_blastx	protein	gi|116787827|gb|ABK24656.1|unknown [Picea sitchensis] >gi|224286222|gb|ACN40820.1| unknown [Picea sitchensis]	ABK24656	467	50	1.56973e-55	0.7598	4	F:epoxide hydrolase activity; C:peroxisome; P:cellular aromatic compound metabolic process; F:transferase activity	EC:3.3.2.10		TC144746 weakly similar to UniRef100_A7PWY9 Cluster: Chromosome chr12 scaffold_36, whole genome shotgun sequence; n=1; Vitis vinifera	467	823.17	0	97.4082	451
6	Pt_SSH_1dpi_R_007R	nr_1.0E-6_tblastx	Picea sitchensis clone WS02920_F04 unknown mRNA	gi|148910197|gb|EF678423.1|Picea sitchensis clone WS02920_F04 unknown mRNA	EF678423	232	1	3.91174e-17	0.87	0				TC148615 weakly similar to UniRef100_A0JJW9 Cluster: NTMC2Type1	232	222.517	1.23619e-57	98.3333	118
7	Pt_SSH_1dpi_R_008R	nr_1.0E-6_blastx	protein	gi|116786443|gb|ABK24105.1|unknown [Picea sitchensis]	ABK24105	552	25	5.6459e-64	0.6776	2	P:primary metabolic process; F:phosphoric diester hydrolase activity	EC:3.1.4.0		TC149022 weakly similar to UniRef100_A7QHL9 Cluster: Chromosome chr5 scaffold_98, whole genome shotgun sequence; n=1; Vitis vinifera	552	1007.53	0	98.0072	541
8	Pt_SSH_1dpi_R_009R	est_1.0E-6_tblastx	gq020: clean roots systems -diurnal cycle picea glauca cdna clone gq0208_c12 5 mrna	gi|211890640|gb|CO484702.2|GQ0208.B3_C12 GQ020: Clean ROOTS systems -Diurnal cycle Picea glauca cDNA clone GQ0208_C12 5', mRNA sequence.	CO484702	601	4	3.10729e-33	0.785	0				GT247594 similar to UniRef100_A7R0V7 Cluster: Chromosome undetermined scaffold_324, whole genome shotgun sequence; n=1; Vitis vinifera	601	38.1576	0.105277	100	19
9	Pt_SSH_1dpi_R_010R	nr_1.0E-6_blastx	protein	gi|225439442|ref|XP_002264659.1|PREDICTED: hypothetical protein [Vitis vinifera]	XP_002264659	339	34	9.69491e-26	0.674118	7	C:mitochondrion; P:lipid transport; P:photosystem I stabilization; P:galactolipid biosynthetic process; F:galactolipid galactosyltransferase activity; F:UDP-galactosyltransferase activity; C:chloroplast outer membrane	EC:2.4.1.184		TC123093 similar to UniRef100_A7QHS0 Cluster: Chromosome chr8 scaffold_99, whole genome shotgun sequence; n=2; core eudicotyledons	339	601.146	1.9437e-171	97.3451	330
10	Pt_SSH_1dpi_R_012R	nr_1.0E-6_blastx	carotenoid cleavage dioxygenase 1	gi|148907749|gb|ABR17001.1|unknown [Picea sitchensis]	ABR17001	150	50	3.68286e-20	0.846	4	F:metal ion binding; C:cytoplasm; P:oxidation reduction; F:beta-carotene 15,15'-monooxygenase activity	EC:1.14.99.36		TC116002 similar to UniRef100_Q6E4P3 Cluster: Carotenoid cleavage dioxygenase 1; n=1; Petunia x hybrida	150	289.917	3.92704e-78	99.3333	149
11	Pt_SSH_1dpi_R_015R	est_1.0E-10_blastn	pco02-xylem-wounded-norm pinus contorta cdna clone pco0215_a10 3 mrna	gi|262161075|gb|GT269385.1|PCO0215.CR_A10 Pco02-Xylem-wounded-Norm (PCO02) Pinus contorta cDNA clone PCO0215_A10 3', mRNA sequence.	GT269385	102	30	8.5979e-34	0.896	0				TC119727 similar to UniRef100_A9SDW6 Cluster: Predicted protein; n=1; Physcomitrella patens subsp	102	147.187	2.35027e-35	93.8775	92
12	Pt_SSH_1dpi_R_016R	nr_1.0E-6_blastx	copper zinc superoxide dismutase	gi|16798638|gb|AAL29462.1|AF434186_1Cu-Zn-superoxide dismutase precursor [Pinus pinaster]	AAL29462	394	50	6.6718e-38	0.7986	11	P:response to light stimulus; F:metal ion binding; P:response to iron ion; P:oxidation reduction; F:superoxide dismutase activity; F:peroxidase activity; C:thylakoid; P:response to copper ion; C:chloroplast stroma; P:removal of superoxide radicals; C:apoplast	EC:1.15.1.1; EC:1.11.1.7		TC115194 homologue to UniRef100_Q944B7 Cluster: Superoxide dismutase [Cu-Zn]; n=1; Pinus pinaster	394	728.017	0	98.4655	385
13	Pt_SSH_1dpi_R_017R	nr_1.0E-6_tblastx	picea glauca clone gq00411_e17 mrna sequence	gi|270133738|gb|BT100690.1|Picea glauca clone GQ00411_E17 mRNA sequence	BT100690	226	1	4.13364e-23	0.73	0				TC129454 weakly similar to UniRef100_A7QP84 Cluster: Chromosome chr1 scaffold_136, whole genome shotgun sequence; n=1; Vitis vinifera	226	317.67	2.72827e-86	93.3036	209
14	Pt_SSH_1dpi_R_021R	nr_1.0E-6_blastx	alcohol dehydrogenase class iii	gi|116784108|gb|ABK23217.1|unknown [Picea sitchensis] >gi|224285271|gb|ACN40361.1| unknown [Picea sitchensis]	ABK23217	434	50	2.45727e-69	0.9024	12	C:cytoplasm; F:S-(hydroxymethyl)glutathione dehydrogenase activity; P:ethanol oxidation; P:formaldehyde metabolic process; P:oxidation reduction; P:heat acclimation; P:cell death; F:alcohol dehydrogenase (NAD) activity; F:zinc ion binding; P:seed development; F:S-nitrosoglutathione reductase activity; P:spore germination	EC:1.1.1.284; EC:1.1.1.1		TC120997 similar to UniRef100_A2XAZ3 Cluster: Alcohol dehydrogenase class-3 (Alcohol dehydrogenase class-III) (S-(hydroxymethyl)glutathione dehydrogenase); n=1; Oryza sativa Indica Group	434	829.117	0	99.0783	430
15	Pt_SSH_1dpi_R_022R	nr_1.0E-6_blastx	gdsl-motif lipase hydrolase family protein	gi|116791068|gb|ABK25847.1|unknown [Picea sitchensis]	ABK25847	244	50	1.19089e-31	0.7384	5	C:endomembrane system; C:cytoplasmic membrane-bounded vesicle; F:carboxylesterase activity; P:lipid metabolic process; F:lipase activity	EC:3.1.1.0; EC:3.1.1.1		TC126086 weakly similar to UniRef100_A7P0K2 Cluster: Chromosome chr19 scaffold_4, whole genome shotgun sequence; n=1; Vitis vinifera	244	452.47	7.8145e-127	98.3607	240
16	Pt_SSH_1dpi_R_024R	nr_1.0E-6_blastx	e-alpha-bisabolene synthase	gi|183206801|gb|ACC54559.1|putative abietadiene synthase [Pinus densiflora]	ACC54559	330	50	1.83237e-56	0.7318	5	P:metabolic process; F:abietadiene synthase activity; F:copalyl diphosphate synthase activity; C:chloroplast; F:magnesium ion binding	EC:4.2.3.18; EC:5.5.1.12		TC119800 UniRef100_Q50EK2 Cluster: Diterpene synthase; n=1; Pinus taeda	330	567.446	2.63654e-161	96.6667	319
17	Pt_SSH_1dpi_R_026R	nr_1.0E-6_blastx	cytochrome p450	gi|313756879|gb|ADR78275.1|CYP720B2 [Picea sitchensis]	ADR78275	717	50	5.01251e-90	0.6086	13	P:flower development; P:jasmonic acid mediated signaling pathway; F:heme binding; F:electron carrier activity; C:integral to membrane; P:unidimensional cell growth; P:leaf shaping; P:oxidation reduction; P:response to brassinosteroid stimulus; C:endoplasmic reticulum; P:anatomical structure formation involved in morphogenesis; F:steroid 22-alpha hydroxylase activity; P:brassinosteroid biosyntheti…			CT580286 similar to UniRef100_Q50EK5 Cluster: Cytochrome P450 CYPB; n=1; Pinus taeda	717	1025.37	0	96.6499	577
18	Pt_SSH_1dpi_R_030R	nr_1.0E-6_blastx	40s ribosomal protein s13	gi|116783993|gb|ABK23173.1|unknown [Picea sitchensis]	ABK23173	172	50	5.36787e-24	0.9558	9	P:cytokinesis by cell plate formation; P:translation; C:cell wall; C:nucleolus; P:trichome morphogenesis; F:structural constituent of ribosome; C:cytosolic small ribosomal subunit; C:chloroplast; C:membrane	EC:3.6.5.3		TC145148 homologue to UniRef100_A7QGR8 Cluster: Chromosome chr16 scaffold_94, whole genome shotgun sequence; n=1; Vitis vinifera	172	333.528	3.40478e-91	99.4186	171
19	Pt_SSH_1dpi_R_032R	nr_1.0E-6_blastx	protein transport protein sec61 alpha subunit	gi|156369620|ref|XP_001628073.1|predicted protein [Nematostella vectensis] >gi|156215040|gb|EDO36010.1| predicted protein [Nematostella vectensis]	XP_001628073	399	50	1.09483e-39	0.9128	7	F:P-P-bond-hydrolysis-driven protein transmembrane transporter activity; C:cytoplasmic membrane-bounded vesicle; C:plasma membrane; P:transmembrane transport; C:integral to membrane; P:protein secretion; C:mitochondrion			TC134892 homologue to UniRef100_A7P222 Cluster: Chromosome chr19 scaffold_4, whole genome shotgun sequence; n=1; Vitis vinifera	399	513.923	4.16629e-145	91.6456	362
20	Pt_SSH_1dpi_R_034R	nr_1.0E-6_blastx	serine carboxypeptidase-like enzyme	gi|294461763|gb|ADE76440.1|unknown [Picea sitchensis]	ADE76440	238	33	1.51689e-26	0.691212	3	C:cytoplasmic membrane-bounded vesicle; F:serine-type carboxypeptidase activity; P:proteolysis	EC:3.4.16.0		DR692207	238	337.493	3.10923e-92	92.8571	221
21	Pt_SSH_1dpi_R_036R	nr_1.0E-6_blastx	protein	gi|222617897|gb|EEE54029.1|hypothetical protein OsJ_00697 [Oryza sativa Japonica Group]	EEE54029	236	42	8.62299e-30	0.714762	3	P:oxidation reduction; C:nucleus; F:oxidoreductase activity			TC118082 similar to UniRef100_A7P728 Cluster: Chromosome chr9 scaffold_7, whole genome shotgun sequence; n=1; Vitis vinifera	236	387.052	3.71539e-107	94.9153	224
22	Pt_SSH_1dpi_R_039R	nr_1.0E-6_blastx	high mobility group family	gi|116790306|gb|ABK25570.1|unknown [Picea sitchensis] >gi|224286844|gb|ACN41125.1| unknown [Picea sitchensis] >gi|294461904|gb|ADE76508.1| unknown [Picea sitchensis]	ABK25570	650	50	1.01826e-16	0.864	6	P:chromatin assembly or disassembly; C:chromatin; C:nucleus; F:transcription factor activity; F:structural constituent of chromatin; F:chromatin binding			TC136926 weakly similar to UniRef100_O49948 Cluster: High mobility group protein; n=1; Solanum tuberosum	650	1104.66	0	97.1383	611
23	Pt_SSH_1dpi_R_040R	nr_1.0E-6_blastx	peptidyl-prolyl cis-trans isomerase a-like isoform 1	gi|294462836|gb|ADE76960.1|unknown [Picea sitchensis]	ADE76960	397	33	7.65798e-10	0.76697	10	P:protein folding; P:provirus integration; P:regulation of viral genome replication; F:virion binding; F:unfolded protein binding; C:extracellular region; F:isomerase activity; C:nucleus; C:cytosol; P:initiation of viral infection			TC124743 similar to UniRef100_A7Q502 Cluster: Chromosome undetermined scaffold_51, whole genome shotgun sequence; n=1; Vitis vinifera	397	535.728	1.13042e-151	97.351	294
24	Pt_SSH_1dpi_R_042R	nr_1.0E-6_tblastx	picea glauca clone gq03813_e12 mrna sequence	gi|270150237|gb|BT117123.1|Picea glauca clone GQ03813_E12 mRNA sequence	BT117123	246	2	1.11669e-22	0.88	0				TC116829 UniRef100_Q19VN9 Cluster: CelR; n=1; Myxobacter sp	246	406.875	4.18712e-113	95.1219	234
25	Pt_SSH_1dpi_R_043R	nr_1.0E-6_tblastx	picea abies hsp7 gene for small heat-shock protein of cytosolic class exons 1-2	gi|116782749|gb|EF083292.1|Picea sitchensis clone WS02910_O13 unknown mRNA	EF083292	268	23	8.25073e-09	0.69	0				DR167669 similar to UniRef100_O24247 Cluster: Small heat shock protein; n=2; Picea	268	103.575	9.20879e-22	85.8333	103
26	Pt_SSH_1dpi_R_046R	nr_1.0E-6_tblastx	picea glauca clone gq03917_k15 mrna sequence	gi|270151045|gb|BT117931.1|Picea glauca clone GQ03917_K15 mRNA sequence	BT117931	319	3	9.67073e-22	0.803333	0				TC143679	319	593.217	4.44398e-169	98.4326	314
27	Pt_SSH_1dpi_R_047R	nr_1.0E-6_blastx	protein	gi|302812402|ref|XP_002987888.1|GSK3/shaggy-like protein kinase [Selaginella moellendorffii] >gi|302824786|ref|XP_002994033.1| hypothetical protein SELMODRAFT_163279 [Selaginella moellendorffii] >gi|300138136|gb|EFJ04915.1| hypothetical protein SELMODRAFT_163279 [Selaginella moellendorffii] >gi|300144277|gb|EFJ10962.1| GSK3/shaggy-like protein kinase [Selaginella moellendorffii]	XP_002987888	409	50	3.68673e-57	0.8686	7	F:tau-protein kinase activity; P:auxin biosynthetic process; P:protein amino acid phosphorylation; F:ATP binding; P:meristem structural organization; C:cytosol; F:protein serine/threonine kinase activity	EC:2.7.11.26; EC:2.7.11.0		TC126825 similar to UniRef100_Q53VM1 Cluster: Ser/Thr protein kinase; n=1; Lotus japonicus	409	753.787	0	97.7995	400
28	Pt_SSH_1dpi_R_049R	nr_1.0E-6_blastx	protein	gi|255647873|gb|ACU24395.1|unknown [Glycine max]	ACU24395	388	50	2.32215e-46	0.8398	11	F:copper ion binding; F:calmodulin binding; C:mitochondrion; P:protein folding; P:response to cold; C:chloroplast envelope; F:ATP binding; C:chloroplast thylakoid membrane; C:chloroplast stroma; P:response to cadmium ion; C:apoplast			TC124303 similar to UniRef100_Q9M5A8 Cluster: Chaperonin 21 precursor; n=1; Solanum lycopersicum	388	692.334	0	97.9221	377
29	Pt_SSH_1dpi_R_075R	nr_1.0E-6_blastx	nuclear transport factor 2	gi|116783077|gb|ABK22785.1|unknown [Picea sitchensis]	ABK22785	579	50	2.88929e-64	0.7878	5	P:protein import into nucleus; F:Ran GTPase binding; C:nuclear envelope; F:protein transporter activity; C:cytosol			TC120012 similar to UniRef100_Q9C7F5 Cluster: Nuclear transport factor 2; n=2; Arabidopsis thaliana	579	1080.88	0	98.6135	569
30	Pt_SSH_1dpi_R_079R	nr_1.0E-6_blastx	protein transport protein sec61 alpha subunit	gi|148906342|gb|ABR16326.1|unknown [Picea sitchensis]	ABR16326	351	50	3.04375e-59	0.9446	7	F:P-P-bond-hydrolysis-driven protein transmembrane transporter activity; C:cytoplasmic membrane-bounded vesicle; C:plasma membrane; P:transmembrane transport; C:integral to membrane; P:protein secretion; C:mitochondrion			TC134892 homologue to UniRef100_A7P222 Cluster: Chromosome chr19 scaffold_4, whole genome shotgun sequence; n=1; Vitis vinifera	351	656.652	0	98.5755	346
31	Pt_SSH_1dpi_R_089R	est_1.0E-6_tblastx	ct575829 lg0aca pinus pinaster mrna	gi|90043131|emb|CT575829.1|CT575829 LG0ACA Pinus pinaster cDNA, mRNA sequence.	CT575829	509	10	2.30023e-75	0.866	0				TC143265 similar to UniRef100_A8ZT48 Cluster: ABC-3 protein; n=1; Desulfococcus oleovorans Hxd3	509	702.246	0	94.0552	443
32	Pt_SSH_1dpi_R_091R	nr_1.0E-10_blastn	pinus taeda clone complete sequence	gi|297747401|gb|AC241281.1|Pinus taeda clone PT_7Ba0038C08, complete sequence	AC241281	214	0			0				TC129204 similar to UniRef100_A7Q9F3 Cluster: Chromosome chr19 scaffold_66, whole genome shotgun sequence; n=1; Vitis vinifera	214	36.1753	0.140743	100	18
33	Pt_SSH_1dpi_R_092R	nr_1.0E-6_blastx	at3g53630 f4p12_330	gi|116792131|gb|ABK26245.1|unknown [Picea sitchensis]	ABK26245	276	16	1.95661e-42	0.628125	1	C:plastid			TC132545 homologue to UniRef100_O22429 Cluster: Calcium binding protein; n=1; Pinus taeda	276	498.064	1.67869e-140	98.155	266
34	Pt_SSH_1dpi_R_094R	nr_1.0E-6_blastx	predicted protein [Physcomitrella patens subsp. patens]	gi|168009397|ref|XP_001757392.1|predicted protein [Physcomitrella patens subsp. patens] >gi|162691515|gb|EDQ77877.1| predicted protein [Physcomitrella patens subsp. patens]	XP_001757392	176	19	5.02147e-14	0.797368	2	C:chloroplast; C:membrane			TC118982 weakly similar to UniRef100_A7PCW3 Cluster: Chromosome chr17 scaffold_12, whole genome shotgun sequence; n=1; Vitis vinifera	176	349.387	5.87719e-96	100	176
35	Pt_SSH_1dpi_R_096R	nr_1.0E-6_blastx	protein	gi|294463383|gb|ADE77223.1|unknown [Picea sitchensis]	ADE77223	428	41	3.98434e-43	0.674878	13	C:ribosome; P:response to salt stress; F:metal ion binding; C:mitochondrial respiratory chain complex III; C:mitochondrial outer membrane; P:protein metabolic process; C:mitochondrial intermembrane space; F:metallopeptidase activity; F:ATP binding; C:mitochondrial matrix; C:chloroplast; P:cellular metabolic process; C:plasma membrane			TC127597 similar to UniRef100_A7P710 Cluster: Chromosome chr9 scaffold_7, whole genome shotgun sequence; n=1; Vitis vinifera	428	795.417	0	98.5882	419
36	Pt_SSH_1dpi_R_097R	nr_1.0E-6_blastx	receptor-like protein kinase 2	gi|224286675|gb|ACN41041.1|unknown [Picea sitchensis]	ACN41041	386	20	1.2384e-20	0.573	4	C:plant-type cell wall; F:binding; F:kinase activity; C:plasma membrane			ES697569 weakly similar to UniRef100_A7QIG5 Cluster: Chromosome chr12 scaffold_103, whole genome shotgun sequence; n=1; Vitis vinifera	386	103.575	1.3538e-21	94.1176	64
37	Pt_SSH_1dpi_R_098R	nr_1.0E-6_blastx	transmembrane phosphatase with tensin homology	gi|255584319|ref|XP_002532895.1|pten, putative [Ricinus communis] >gi|223527329|gb|EEF29475.1| pten, putative [Ricinus communis]	XP_002532895	159	50	1.69463e-17	0.7984	13	P:transmembrane transport; P:protein amino acid dephosphorylation; C:integral to membrane; P:ion transport; F:protein tyrosine phosphatase activity; F:protein tyrosine/serine/threonine phosphatase activity; F:ion channel activity; P:pollen development; F:phosphatidylinositol-3,4,5-trisphosphate 3-phosphatase activity; P:signal transduction; P:phosphoinositide dephosphorylation; C:Golgi apparatus;…	EC:3.1.3.48; EC:3.1.3.67		TC140523 weakly similar to UniRef100_A7PN21 Cluster: Chromosome chr14 scaffold_21, whole genome shotgun sequence; n=1; Vitis vinifera	159	315.687	7.3245e-86	100	159
38	Pt_SSH_1dpi_R_099R	nr_1.0E-6_blastx	dirigent-like protein	gi|116791834|gb|ABK26126.1|unknown [Picea sitchensis] >gi|149688558|gb|ABR27724.1| dirigent-like protein [Picea sitchensis]	ABK26126	320	12	1.48472e-29	0.7925	0				TC145787 similar to UniRef100_A6YR04 Cluster: Dirigent-like protein; n=1; Picea sitchensis	320	484.187	2.95358e-136	97.1014	268
39	Pt_SSH_1dpi_R_100R	nr_1.0E-6_blastx	glutathione peroxidase-like protein	gi|311457734|gb|ADP94773.1|glutathione peroxidase-like protein [Picea sitchensis] >gi|311457794|gb|ADP94803.1| glutathione peroxidase-like protein [Picea sitchensis] >gi|311457796|gb|ADP94804.1| glutathione peroxidase-like protein [Picea sitchensis]	ADP94773	720	50	3.16954e-92	0.903	9	P:response to oxidative stress; P:response to cadmium ion; F:phospholipid-hydroperoxide glutathione peroxidase activity; P:oxidation reduction; F:glutathione peroxidase activity; C:chloroplast; C:cytosol; C:mitochondrion; P:response to salt stress	EC:1.11.1.12; EC:1.11.1.9		FE519980	720	848.94	0	95.4198	500
40	Pt_SSH_1dpi_R_102R	nr_1.0E-6_blastx	guanylate kinase	gi|10047457|gb|AAG12252.1|AF205131_1guanylate kinase [Lilium longiflorum]	AAG12252	192	50	1.39204e-19	0.804	6	C:cytoplasm; F:guanylate kinase activity; P:purine nucleotide metabolic process; F:ATP binding; P:signal transduction; F:cAMP-dependent protein kinase regulator activity	EC:2.7.4.8		TC124965 similar to UniRef100_A7PWD0 Cluster: Chromosome chr8 scaffold_34, whole genome shotgun sequence; n=1; Vitis vinifera	192	381.105	1.83165e-105	100	192
41	Pt_SSH_1dpi_R_103R	nr_1.0E-6_blastx	strictosidine synthase family protein	gi|224139742|ref|XP_002323255.1|predicted protein [Populus trichocarpa] >gi|222867885|gb|EEF05016.1| predicted protein [Populus trichocarpa]	XP_002323255	361	50	1.50391e-34	0.7312	8	C:plant-type cell wall; C:cytoplasmic membrane-bounded vesicle; C:plasma membrane; P:pollen exine formation; P:alkaloid biosynthetic process; C:endoplasmic reticulum; F:strictosidine synthase activity; C:mitochondrion	EC:4.3.3.2		BX253651 weakly similar to UniRef100_A7QJJ7 Cluster: Chromosome chr8 scaffold_106, whole genome shotgun sequence; n=1; Vitis vinifera	361	93.6635	1.2157e-18	100	47
42	Pt_SSH_1dpi_R_104R	nr_1.0E-6_blastx	dirigent-like protein	gi|148908235|gb|ABR17232.1|unknown [Picea sitchensis] >gi|149688564|gb|ABR27727.1| dirigent-like protein [Picea sitchensis]	ABR17232	439	20	5.89534e-15	0.733	0				TC122831 similar to UniRef100_A6YR07 Cluster: Dirigent-like protein; n=1; Picea sitchensis	439	775.593	0	97.2665	427
43	Pt_SSH_1dpi_R_105R	nr_1.0E-6_blastx	protein	gi|116781827|gb|ABK22256.1|unknown [Picea sitchensis] >gi|224286432|gb|ACN40923.1| unknown [Picea sitchensis]	ABK22256	640	50	6.65739e-90	0.6424	1	C:vacuole			TC151909 weakly similar to UniRef100_A9TKW3 Cluster: Predicted protein; n=1; Physcomitrella patens subsp	640	1168.1	0	97.9688	627
44	Pt_SSH_1dpi_R_106R	nr_1.0E-6_blastx	40s ribosomal protein s2	gi|116791016|gb|ABK25823.1|unknown [Picea sitchensis]	ABK25823	393	50	1.05568e-67	0.9462	13	P:formation of translation preinitiation complex; C:cell wall; F:RNA binding; C:nucleolus; F:structural constituent of ribosome; F:protein complex binding; P:translational elongation; C:cytosolic small ribosomal subunit; F:fibroblast growth factor 3 binding; F:fibroblast growth factor 1 binding; C:nucleoplasm; C:chloroplast; C:plasma membrane			TC150192 homologue to UniRef100_A9U0C2 Cluster: Predicted protein; n=1; Physcomitrella patens subsp	393	763.699	0	99.4911	391
45	Pt_SSH_1dpi_R_108R	nr_1.0E-6_tblastx	picea glauca clone gq04106_n12 mrna sequence	gi|270152651|gb|BT119537.1|Picea glauca clone GQ04106_N12 mRNA sequence	BT119537	404	1	2.12101e-28	0.85	0				TC121972 similar to UniRef100_Q9SJL4 Cluster: Expressed protein; n=1; Arabidopsis thaliana	404	648.723	0	96.8	363
46	Pt_SSH_1dpi_R_109R	nr_1.0E-6_blastx	necrotic spotted lesions 1	gi|148910214|gb|ABR18188.1|unknown [Picea sitchensis]	ABR18188	659	46	8.27668e-46	0.66913	4	P:plant-type hypersensitive response; P:regulation of salicylic acid metabolic process; C:plasma membrane; P:callose deposition during defense response			TC146559 weakly similar to UniRef100_A8MQZ4 Cluster: Uncharacterized protein At5g42520	659	613.04	1.0153e-174	93.7985	363
47	Pt_SSH_1dpi_R_110R	nr_1.0E-6_blastx	unknown [Picea sitchensis]	gi|116792488|gb|ABK26388.1|unknown [Picea sitchensis]	ABK26388	477	18	1.44592e-45	0.456111	8	P:glucose metabolic process; P:oxidation reduction; F:binding; F:oxidoreductase activity; F:glucose-6-phosphate dehydrogenase activity; P:carbohydrate metabolic process; P:metabolic process; F:catalytic activity			TC123186	477	789.47	0	95.9916	455
48	Pt_SSH_1dpi_R_111R	nr_1.0E-6_blastx	protein	gi|124361091|gb|ABN09063.1|Major facilitator superfamily [Medicago truncatula]	ABN09063	720	50	2.61095e-70	0.562	3	P:transport; F:sugar:hydrogen symporter activity; C:membrane			CD016131	720	232.428	4.185e-60	96.3235	131
49	Pt_SSH_1dpi_R_112R	nr_1.0E-6_blastx	protein	gi|116786199|gb|ABK24017.1|unknown [Picea sitchensis] >gi|224287012|gb|ACN41207.1| unknown [Picea sitchensis]	ABK24017	469	50	1.50965e-58	0.7704	3	C:ribosome; P:induction of apoptosis; P:protein transport			TC115813 similar to UniRef100_A9SGA0 Cluster: Predicted protein; n=1; Physcomitrella patens subsp	469	874.711	0	98.5075	462
50	Pt_SSH_1dpi_R_113R	nr_1.0E-6_blastx	protein	gi|116787640|gb|ABK24587.1|unknown [Picea sitchensis] >gi|116789129|gb|ABK25127.1| unknown [Picea sitchensis] >gi|224284313|gb|ACN39892.1| unknown [Picea sitchensis] >gi|224284448|gb|ACN39958.1| unknown [Picea sitchensis]	ABK24587	720	50	3.7181e-117	0.8514	17	P:transmembrane transport; F:copper ion binding; C:cell wall; P:root hair elongation; P:mitochondrial transport; C:cytoskeleton; C:nucleolus; C:integral to membrane; C:mitochondrial inner membrane; P:purine nucleotide transport; P:cytoskeleton organization; F:ATP:ADP antiporter activity; F:protein binding; F:structural constituent of cytoskeleton; C:chloroplast; C:vacuole; C:plasma membrane			TC115447 homologue to UniRef100_A7PJ66 Cluster: Chromosome chr12 scaffold_18, whole genome shotgun sequence; n=1; Vitis vinifera	720	1364.35	0	98.8889	712
51	Pt_SSH_1dpi_R_114R	nr_1.0E-6_blastx	rhodanese domain protein	gi|255559743|ref|XP_002520891.1|conserved hypothetical protein [Ricinus communis] >gi|223540022|gb|EEF41600.1| conserved hypothetical protein [Ricinus communis]	XP_002520891	678	50	2.25024e-33	0.6782	2	P:aging; C:plastid			CF473859	678	1003.56	0	95.3947	580
52	Pt_SSH_1dpi_R_115R	nr_1.0E-6_blastx	histone	gi|255625587|gb|ACU13138.1|unknown [Glycine max]	ACU13138	288	50	4.06765e-11	0.9754	4	C:nucleosome; F:DNA binding; P:nucleosome assembly; C:nucleus			TC119635 UniRef100_P35063 Cluster: Histone H2AX; n=3; Pinaceae	288	484.187	2.64165e-136	96.1806	277
53	Pt_SSH_1dpi_R_116R	est_1.0E-10_blastn	needles control pinus taeda cdna clone ndl1_44_h06_a029 3 mrna	gi|48947367|gb|CO174495.1|NDL1_44_H06.b1_A029 Needles control Pinus taeda cDNA clone NDL1_44_H06_A029 3', mRNA sequence.	CO174495	340	5	3.30918e-97	0.842	0				TC135086 homologue to UniRef100_A4SG49 Cluster: ThiJ/PfpI domain protein; n=1; Prosthecochloris vibrioformis DSM 265	340	313.705	6.58324e-85	89.6296	242
54	Pt_SSH_1dpi_R_118R	nr_1.0E-6_blastx	cytochrome p450	gi|255554951|ref|XP_002518513.1|cytochrome P450, putative [Ricinus communis] >gi|223542358|gb|EEF43900.1| cytochrome P450, putative [Ricinus communis]	XP_002518513	388	50	6.52484e-30	0.686	10	P:pollen tube development; C:mitochondrion; P:flower development; F:oxidoreductase activity, acting on paired donors, with incorporation or reduction of molecular oxygen; P:cutin biosynthetic process; F:monooxygenase activity; C:cytoplasmic membrane-bounded vesicle; F:oxygen binding; F:iron ion binding; P:double fertilization forming a zygote and endosperm			TC135574 weakly similar to UniRef100_A7QUL5 Cluster: Chromosome chr10 scaffold_179, whole genome shotgun sequence; n=1; Vitis vinifera	388	155.117	4.15388e-37	100	78
55	Pt_SSH_1dpi_R_119R	nr_1.0E-6_blastx	protein	gi|148905880|gb|ABR16102.1|unknown [Picea sitchensis]	ABR16102	384	50	2.3955e-52	0.7846	7	F:phosphatidylcholine phospholipase C activity; F:actin binding; P:cytoskeleton organization; P:transmembrane transport; C:integral to membrane; F:ammonium transmembrane transporter activity; C:mitochondrion	EC:3.1.4.3		TC120929 weakly similar to UniRef100_A7PR08 Cluster: Chromosome chr6 scaffold_25, whole genome shotgun sequence; n=1; Vitis vinifera	384	682.423	0	97.6562	375
56	Pt_SSH_1dpi_R_120R	nr_1.0E-6_blastx	60s ribosomal protein l10-3	gi|6093994|sp|O22431.1|RL10_PINTARecName: Full=60S ribosomal protein L10; AltName: Full=Wilms tumor suppressor homolog >gi|2317762|gb|AAB66347.1| Wilm's tumor supressor homolog [Pinus taeda]	O22431	299	50	8.64156e-22	0.8476	8	C:nucleolus; C:chloroplast envelope; C:vacuole; F:hydrolase activity, acting on glycosyl bonds; F:structural constituent of ribosome; C:plasma membrane; C:cytosolic large ribosomal subunit; P:translation	EC:3.6.5.3		TC141763 homologue to UniRef100_O22431 Cluster: 60S ribosomal protein L10; n=1; Pinus taeda	299	494.099	2.85375e-139	97.4729	270
57	Pt_SSH_1dpi_R_122R	est_1.0E-6_tblastx	tsa: arachis hypogaea mrna sequence	gi|74104963|gb|DT593690.1|wmi03-7ms2-c11 Wmi03 Welwitschia mirabilis cDNA clone wmi03-7ms2-c11 5', mRNA sequence.	DT593690	265	1	6.71214e-07	0.58	0				TC133832 homologue to UniRef100_Q7XYT5 Cluster: Auxin-induced protein 2; n=1; Pinus taeda	265	40.14	0.011348	86.3636	38
58	Pt_SSH_1dpi_R_123R	nr_1.0E-6_blastx	serine threonine-protein kinase	gi|148908705|gb|ABR17460.1|unknown [Picea sitchensis]	ABR17460	720	50	7.71176e-98	0.6088	7	F:protein serine/threonine kinase activity; C:plastid; C:cytoplasmic membrane-bounded vesicle; F:ATP binding; F:protein binding; C:plasma membrane; P:protein amino acid phosphorylation	EC:2.7.11.0		TC154229 weakly similar to UniRef100_A2Q515 Cluster: Protein kinase; n=1; Medicago truncatula	720	1269.2	0	97.0914	701
59	Pt_SSH_1dpi_R_125R	nr_1.0E-6_blastx	protein	gi|116793583|gb|ABK26798.1|unknown [Picea sitchensis] >gi|224286069|gb|ACN40746.1| unknown [Picea sitchensis] >gi|224286410|gb|ACN40912.1| unknown [Picea sitchensis]	ABK26798	695	50	8.8245e-105	0.8594	8	F:receptor activity; C:heterotrimeric G-protein complex; F:myosin heavy chain kinase activity; P:response to cadmium ion; P:root development; P:shoot development; C:chloroplast; F:nucleotide binding	EC:3.6.5.1; EC:2.7.11.7		TC120106 similar to UniRef100_A7PH35 Cluster: Chromosome chr17 scaffold_16, whole genome shotgun sequence; n=1; Vitis vinifera	695	1223.61	0	97.2583	674
60	Pt_SSH_1dpi_R_126R	nr_1.0E-6_blastx	protein	gi|294463000|gb|ADE77038.1|unknown [Picea sitchensis]	ADE77038	719	50	9.87368e-54	0.8866	5	F:RNA binding; P:photoperiodism, flowering; C:nucleus; F:zinc ion binding; F:nucleotide binding			TC128594 similar to UniRef100_A7PPK3 Cluster: Chromosome chr8 scaffold_23, whole genome shotgun sequence; n=1; Vitis vinifera	719	1402.02	0	99.5828	716
61	Pt_SSH_1dpi_R_127R	nr_1.0E-6_blastx	protein	gi|148906749|gb|ABR16521.1|unknown [Picea sitchensis] >gi|224285589|gb|ACN40513.1| unknown [Picea sitchensis]	ABR16521	289	50	2.98877e-38	0.883	15	F:GDP-galactose:mannose-1-phosphate guanyltransferase activity; F:glucose-1-phosphate guanylyltransferase (GDP) activity; P:callose deposition in cell wall during defense response; P:response to jasmonic acid stimulus; P:response to ozone; F:GDP-galactose:myoinositol-1-phosphate guanyltransferase activity; F:galactose-1-phosphate guanylyltransferase (GDP) activity; P:defense response to bacterium…	EC:2.7.7.22		TC117615 similar to UniRef100_A7P0K9 Cluster: Chromosome chr19 scaffold_4, whole genome shotgun sequence; n=1; Vitis vinifera	289	559.517	5.58535e-159	99.308	287
62	Pt_SSH_1dpi_R_130R	nr_1.0E-6_tblastx	pinus taeda isolate 4603 anonymous locus 0_8824_01 genomic sequence	gi|203329942|gb|FJ083634.1|Pinus taeda isolate 4603 anonymous locus 0_8824_01 genomic sequence	FJ083634	720	47	9.32387e-21	0.677234	0				DR098274	720	452.47	2.41359e-126	89.8964	347
63	Pt_SSH_1dpi_R_134R	est_1.0E-6_tblastx	pba02-xylem-wounded-norm pinus banksiana cdna clone pba0226_c18 3 mrna	gi|292550063|gb|GW774189.1|PBA0226.CR_C18 Pba02-Xylem-wounded-Norm (PBA02) Pinus banksiana cDNA clone PBA0226_C18 3', mRNA sequence.	GW774189	238	8	1.47875e-38	0.91125	0				TC123375 similar to UniRef100_A7Q9K2 Cluster: Chromosome chr5 scaffold_67, whole genome shotgun sequence; n=1; Vitis vinifera	238	359.299	8.48057e-99	97.9695	193
64	Pt_SSH_1dpi_R_135R	nr_1.0E-6_blastx	granule-bound starch synthase	gi|148907726|gb|ABR16990.1|unknown [Picea sitchensis]	ABR16990	511	50	3.9544e-33	0.9486	9	F:starch synthase activity; C:amyloplast; F:oxidoreductase activity; P:starch biosynthetic process; F:NDP-glucose-starch glucosyltransferase activity; P:negative regulation of transcription; C:chloroplast; F:FMN binding; P:glycogen biosynthetic process	EC:2.4.1.21; EC:2.4.1.242		TC121931 similar to UniRef100_Q8LB59 Cluster: Minor allergen; n=2; Arabidopsis thaliana	511	519.87	8.70444e-147	100	262
65	Pt_SSH_1dpi_R_136R	nr_1.0E-6_blastx	unknown [Picea sitchensis]	gi|294461084|gb|ADE76109.1|unknown [Picea sitchensis]	ADE76109	255	4	9.02384e-35	0.7925	0				TC123595 similar to UniRef100_A9RLW4 Cluster: Predicted protein; n=1; Physcomitrella patens subsp	255	462.381	8.50574e-130	98.0237	248
66	Pt_SSH_1dpi_R_143R	nr_1.0E-6_blastx	protein	gi|116787327|gb|ABK24464.1|unknown [Picea sitchensis]	ABK24464	598	50	1.28862e-102	0.7672	8	C:Golgi membrane; P:dTDP-rhamnose biosynthetic process; F:UDP-glucuronate decarboxylase activity; P:D-xylose metabolic process; C:plasma membrane; F:coenzyme binding; C:mitochondrion; F:dTDP-glucose 4,6-dehydratase activity	EC:4.1.1.35; EC:4.2.1.46		TC133630 similar to UniRef100_A9TDH4 Cluster: Predicted protein; n=1; Physcomitrella patens subsp	598	1146.29	0	99.1639	593
67	Pt_SSH_1dpi_R_145R	nr_1.0E-6_blastx	legume lectin family protein	gi|116778865|gb|ABK21031.1|unknown [Picea sitchensis]	ABK21031	510	22	4.76712e-79	0.596818	1	F:binding			TC153484 weakly similar to UniRef100_A7PNR3 Cluster: Chromosome chr8 scaffold_23, whole genome shotgun sequence; n=1; Vitis vinifera	510	902.464	0	97.271	499
68	Pt_SSH_1dpi_R_146R	nr_1.0E-6_blastx	protein	gi|224286015|gb|ACN40719.1|unknown [Picea sitchensis]	ACN40719	597	50	3.62309e-105	0.6506	1	F:catalytic activity			TC117215 UniRef100_Q50EK5 Cluster: Cytochrome P450 CYPB; n=1; Pinus taeda	597	1104.66	0	98.325	587
69	Pt_SSH_1dpi_R_153R	nr_1.0E-6_blastx	protein	gi|116784505|gb|ABK23368.1|unknown [Picea sitchensis] >gi|116786104|gb|ABK23976.1| unknown [Picea sitchensis] >gi|224284772|gb|ACN40116.1| unknown [Picea sitchensis] >gi|224285993|gb|ACN40708.1| unknown [Picea sitchensis] >gi|224286246|gb|ACN40832.1| unknown [Picea sitchensis] >gi|224286371|gb|ACN40893.1| unknown [Picea sitchensis]	ABK23368	309	50	8.16859e-49	0.9216	2	F:protein domain specific binding; F:protein phosphorylated amino acid binding			CT581091 homologue to UniRef100_A9TWK5 Cluster: Predicted protein; n=2; Physcomitrella patens subsp	309	597.181	2.75202e-170	99.3528	307
70	Pt_SSH_1dpi_R_155R	nr_1.0E-6_blastx	af410953_1antimicrobial peptide 2	gi|15638609|gb|AAL05053.1|AF410953_1antimicrobial peptide 2 [Pinus sylvestris] >gi|15638613|gb|AAL05055.1|AF410955_1 antimicrobial peptide 4 [Pinus sylvestris]	AAL05053	647	24	4.46429e-57	0.74875	4	P:response to other organism; C:extracellular region; P:defense response; P:negative regulation of growth			TC132885 UniRef100_Q71QD7 Cluster: Antimicrobial peptide 4; n=1; Pinus sylvestris	647	1146.29	0	98.5484	611
71	Pt_SSH_1dpi_R_156R	nr_1.0E-6_tblastx	populus trichocarpa mrna	gi|270137157|gb|BT104109.1|Picea glauca clone GQ02806_J04 mRNA sequence	BT104109	563	21	1.42077e-87	0.924286	0				TC130446 weakly similar to UniRef100_A7QIW8 Cluster: Chromosome chr2 scaffold_105, whole genome shotgun sequence; n=1; Vitis vinifera	563	932.199	0	96.6972	527
72	Pt_SSH_1dpi_R_157R	nr_1.0E-6_blastx	vesicle-associated membrane synaptobrevin 7b	gi|116781485|gb|ABK22119.1|unknown [Picea sitchensis] >gi|116791336|gb|ABK25940.1| unknown [Picea sitchensis]	ABK22119	600	50	9.16359e-64	0.9286	11	C:cytosol; C:peripheral to membrane of membrane fraction; C:nuclear membrane; C:integral to membrane; C:endosome; P:response to auxin stimulus; P:ER to Golgi vesicle-mediated transport; P:mRNA export from nucleus; C:endoplasmic reticulum; F:GTP binding; C:plasma membrane			TC152803 similar to UniRef100_Q69WS1 Cluster: Synaptobrevin-like protein; n=1; Oryza sativa Japonica Group	600	1120.52	0	98.5075	594
73	Pt_SSH_1dpi_R_160R	nr_1.0E-6_tblastx	picea glauca clone gq03603_h19 mrna sequence	gi|270147890|gb|BT114842.1|Picea glauca clone GQ03603_H19 mRNA sequence	BT114842	332	1	2.64912e-09	0.7	0				TC137729	332	260.181	8.31275e-69	85.9532	257
74	Pt_SSH_1dpi_R_164R	nr_1.0E-6_blastx	protein	gi|118483418|gb|ABK93609.1|unknown [Populus trichocarpa]	ABK93609	303	50	2.17062e-41	0.9746	13	P:translation; P:ubiquitin-dependent protein catabolic process; P:DNA repair; P:response to UV-B; C:nucleolus; P:embryonic development ending in seed dormancy; F:structural constituent of ribosome; P:response to salicylic acid stimulus; P:protein ubiquitination; P:ribosome biogenesis; F:protein binding; C:vacuole; C:cytosolic large ribosomal subunit	EC:3.6.5.3		TC131210 UniRef100_Q45W78 Cluster: Ubiquitin fusion protein; n=3; core eudicotyledons	303	591.234	1.66295e-168	99.6689	301
75	Pt_SSH_1dpi_R_166R	nr_1.0E-6_blastx	protochlorophyllide reductase subunit b	gi|324986330|ref|YP_004276204.1|protochlorophyllide reductase subunit B [Pinus contorta] >gi|323482757|gb|ADX86809.1| protochlorophyllide reductase subunit B [Pinus contorta]	YP_004276204	680	50	8.92375e-115	0.959	5	F:oxidoreductase activity, acting on iron-sulfur proteins as donors; P:oxidation reduction; P:chlorophyll biosynthetic process; P:photosynthesis, dark reaction; C:chloroplast			TC114731 UniRef100_Q00864 Cluster: Light-independent protochlorophyllide reductase subunit B; n=1; Pinus thunbergii	680	1324.71	0	99.5588	677
76	Pt_SSH_1dpi_R_170R	est_1.0E-10_blastn	ct580447 lg0aca pinus pinaster mrna	gi|113714370|emb|CT580447.1|CT580447 LG0ACA Pinus pinaster cDNA, mRNA sequence.	CT580447	122	39	1.35104e-32	0.941795	0				TC127326 similar to UniRef100_A7NSX7 Cluster: Chromosome chr18 scaffold_1, whole genome shotgun sequence; n=1; Vitis vinifera	122	145.205	1.14465e-34	97.5309	79
77	Pt_SSH_1dpi_R_173R	nr_1.0E-6_tblastx	Picea sitchensis clone WS02918_J11 unknown mRNA	gi|116791197|gb|EF086634.1|Picea sitchensis clone WS02918_J11 unknown mRNA	EF086634	648	1	9.22783e-69	0.89	0				TC130367 similar to UniRef100_Q10A50 Cluster: Zinc finger, C3HC4 type family protein, expressed; n=1; Oryza sativa Japonica Group	648	1170.08	0	97.8428	635
78	Pt_SSH_1dpi_R_177R	nr_1.0E-6_blastx	coronatine-insensitive 1	gi|148909412|gb|ABR17804.1|unknown [Picea sitchensis]	ABR17804	240	50	1.72219e-38	0.7798	11	P:stomatal movement; P:response to insect; P:negative regulation of defense response; P:jasmonic acid mediated signaling pathway; P:defense response to bacterium; C:SCF ubiquitin ligase complex; F:ubiquitin-protein ligase activity; P:jasmonic acid and ethylene-dependent systemic resistance; F:protein binding; P:SCF-dependent proteasomal ubiquitin-dependent protein catabolic process; P:defense res…	EC:6.3.2.19		TC146595 similar to UniRef100_Q5VJQ1 Cluster: Coronatine-insensitive 1; n=1; Nicotiana tabacum	240	468.328	1.2918e-131	99.5833	239
79	Pt_SSH_1dpi_R_178R	nr_1.0E-6_blastx	maturase	gi|169823074|gb|ACA96718.1|maturase K [Pinus tabuliformis var. henryi]	ACA96718	242	50	8.25942e-41	0.9666	5	P:RNA splicing; F:RNA binding; P:mRNA processing; C:chloroplast; P:tRNA processing			TC115910 homologue to UniRef100_Q8HQQ4 Cluster: Maturase K; n=7; Pinus	242	440.575	2.94813e-123	97.9339	237
80	Pt_SSH_1dpi_R_180R	nr_1.0E-6_blastx	protein	gi|116787458|gb|ABK24515.1|unknown [Picea sitchensis]	ABK24515	696	50	7.84583e-85	0.6066	5	F:protein binding; F:kinase activity; P:signal transduction; P:metabolic process; C:cell part			TC123638 weakly similar to UniRef100_A7NT21 Cluster: Chromosome chr18 scaffold_1, whole genome shotgun sequence; n=1; Vitis vinifera	696	1287.04	0	98.4218	686
81	Pt_SSH_1dpi_R_181R	nr_1.0E-6_blastx	protein	gi|225438605|ref|XP_002276566.1|PREDICTED: hypothetical protein [Vitis vinifera] >gi|296082478|emb|CBI21483.3| unnamed protein product [Vitis vinifera]	XP_002276566	360	50	6.49114e-54	0.8634	7	F:alanine-glyoxylate transaminase activity; F:pyridoxal phosphate binding; C:plasma membrane; P:cellular response to nitrogen levels; F:zinc ion binding; C:mitochondrion; P:arginine catabolic process to glutamate	EC:2.6.1.44		TC130265 similar to UniRef100_A7PL38 Cluster: Chromosome chr7 scaffold_20, whole genome shotgun sequence; n=1; Vitis vinifera	360	698.282	0	99.4444	358
82	Pt_SSH_1dpi_R_182R	nr_1.0E-6_blastx	zinc finger	gi|116789728|gb|ABK25359.1|unknown [Picea sitchensis] >gi|116792694|gb|ABK26460.1| unknown [Picea sitchensis]	ABK25359	437	50	1.44489e-45	0.8424	9	P:hyperosmotic salinity response; P:lipid metabolic process; C:endomembrane system; F:carboxylesterase activity; P:response to lithium ion; C:cytoplasmic membrane-bounded vesicle; P:response to salicylic acid stimulus; C:plastid; C:mitochondrion	EC:3.1.1.0; EC:3.1.1.1		TC122461 weakly similar to UniRef100_Q5J7N0 Cluster: GSDL-motif lipase; n=1; Agave americana	437	809.293	0	98.6111	426
83	Pt_SSH_1dpi_R_183R	nr_1.0E-6_blastx	chaperone	gi|294463507|gb|ADE77283.1|unknown [Picea sitchensis]	ADE77283	633	50	6.75045e-71	0.835	4	P:response to high light intensity; C:cytoplasm; P:response to hydrogen peroxide; P:heat acclimation			TC132648	633	936.164	0	96.5328	529
84	Pt_SSH_1dpi_R_184R	est_1.0E-6_tblastx	nxsi_064_e07_f nxsi (nsf xylem side wood inclined) pinus taeda cdna clone nxsi_064_e07 5 mrna	gi|21826775|gb|BQ701459.1|NXSI_064_E07_F NXSI (Nsf Xylem Side wood Inclined) Pinus taeda cDNA clone NXSI_064_E07 5', mRNA sequence.	BQ701459	399	10	5.35069e-31	0.808	0				TC139084	399	400.928	4.30911e-111	96.6387	230
85	Pt_SSH_1dpi_R_185R	est_1.0E-6_tblastx	ct578694 lg0aca pinus pinaster mrna	gi|90045996|emb|CT578694.1|CT578694 LG0ACA Pinus pinaster cDNA, mRNA sequence.	CT578694	171	50	2.28372e-13	0.9424	0				TC123937 similar to UniRef100_O65067 Cluster: Sb36 protein; n=1; Picea mariana	171	184.852	1.92921e-46	100	93
86	Pt_SSH_1dpi_R_188R	nr_1.0E-6_tblastx	pinus taeda isolate 6309 anonymous locus cl1475contig1_01 genomic sequence	gi|203371726|gb|FJ125148.1|Pinus taeda isolate 6309 anonymous locus CL1475Contig1_01 genomic sequence	FJ125148	237	5	1.52586e-20	0.91	0				TC145013	237	268.111	2.38158e-71	92.233	190
87	Pt_SSH_1dpi_R_191R	nr_1.0E-6_blastx	protein	gi|297736901|emb|CBI26102.3|unnamed protein product [Vitis vinifera]	CBI26102	329	50	1.56123e-47	0.8704	7	P:auxin biosynthetic process; F:receptor activity; P:protein amino acid phosphorylation; F:non-membrane spanning protein tyrosine kinase activity; C:plasma membrane; F:ATP binding; F:protein serine/threonine kinase activity	EC:2.7.10.2; EC:2.7.11.0		TC147498 similar to UniRef100_A9TSM1 Cluster: Predicted protein; n=1; Physcomitrella patens subsp	329	611.058	1.95518e-174	99.3671	314
88	Pt_SSH_1dpi_R_192R	nr_1.0E-6_tblastx	Picea sitchensis clone WS0451_C21 unknown mRNA	gi|294460405|gb|BT122400.1|Picea sitchensis clone WS0451_C21 unknown mRNA	BT122400	479	1	4.02112e-30	0.82	0				TC151409 similar to UniRef100_Q41101 Cluster: Phaseolin G-box binding protein PG1; n=1; Phaseolus vulgaris	479	664.581	0	95.11	389
89	Pt_SSH_1dpi_R_197R	nr_1.0E-6_blastx	chaperonin cpn10	gi|116787517|gb|ABK24538.1|unknown [Picea sitchensis]	ABK24538	513	50	2.78989e-50	0.7876	11	F:copper ion binding; F:calmodulin binding; C:mitochondrion; P:protein folding; P:response to cold; C:chloroplast envelope; F:ATP binding; C:chloroplast thylakoid membrane; C:chloroplast stroma; P:response to cadmium ion; C:apoplast			TC124303 similar to UniRef100_Q9M5A8 Cluster: Chaperonin 21 precursor; n=1; Solanum lycopersicum	513	835.064	0	95.8984	491
90	Pt_SSH_1dpi_R_201R	nr_1.0E-6_tblastx	picea glauca clone gq01304_k21 mrna sequence	gi|294461317|gb|BT122873.1|Picea sitchensis clone WS0462_G15 unknown mRNA	BT122873	189	2	4.35839e-17	0.91	0				TC143584	189	176.922	5.25267e-44	94.6903	107
91	Pt_SSH_1dpi_R_204R	nr_1.0E-6_blastx	unknown [Picea sitchensis]	gi|224286939|gb|ACN41172.1|unknown [Picea sitchensis]	ACN41172	395	4	3.09199e-43	0.91	0				TC123937 similar to UniRef100_O65067 Cluster: Sb36 protein; n=1; Picea mariana	395	706.211	0	97.9381	380
92	Pt_SSH_1dpi_R_206R	nr_1.0E-6_tblastx	pinus taeda clone complete sequence	gi|297747393|gb|AC241272.1|Pinus taeda clone PT_7Ba0020C12, complete sequence	AC241272	252	2	1.30273e-12	0.695	0				CX646657	252	57.9812	4.57932e-08	94.5946	35
93	Pt_SSH_1dpi_R_207R	nr_1.0E-6_blastx	pr4-type protein	gi|3511147|gb|AAC33732.1|PR-4 type protein [Vitis vinifera] >gi|295814499|gb|ADG35965.1| pathogenesis-related protein 4 [Vitis hybrid cultivar]	AAC33732	437	50	5.90712e-23	0.6904	11	P:response to virus; P:catabolic process; P:response to salt stress; P:response to herbivore; P:macromolecule metabolic process; F:chitin binding; P:systemic acquired resistance; C:cytoplasmic membrane-bounded vesicle; F:protein binding; P:defense response to fungus, incompatible interaction; P:response to ethylene stimulus			TC152489 weakly similar to UniRef100_O81228 Cluster: PR-4 type protein; n=1; Vitis vinifera	437	797.399	0	98.1735	430
94	Pt_SSH_1dpi_R_208R	nr_1.0E-6_tblastx	picea glauca clone gq03230_m13 mrna sequence	gi|270144031|gb|BT110983.1|Picea glauca clone GQ03230_M13 mRNA sequence	BT110983	661	1	2.15031e-27	0.73	0				TC125747	661	601.146	3.87646e-171	94.0874	366
95	Pt_SSH_1dpi_R_210R	nr_1.0E-6_blastx	protein	gi|255578345|ref|XP_002530039.1|conserved hypothetical protein [Ricinus communis] >gi|223530455|gb|EEF32339.1| conserved hypothetical protein [Ricinus communis]	XP_002530039	640	50	1.07559e-47	0.8252	1	C:endomembrane system			TC118904 similar to UniRef100_A7PM09 Cluster: Chromosome chr14 scaffold_21, whole genome shotgun sequence; n=1; Vitis vinifera	640	971.846	0	96.3158	549
96	Pt_SSH_1dpi_R_211R	nr_1.0E-6_blastx	protein	gi|168017899|ref|XP_001761484.1|predicted protein [Physcomitrella patens subsp. patens] >gi|162687168|gb|EDQ73552.1| predicted protein [Physcomitrella patens subsp. patens]	XP_001761484	307	50	1.7221e-22	0.7574	4	P:oxidation reduction; F:nucleic acid binding; F:oxidoreductase activity; F:nucleotide binding			TC142039 similar to UniRef100_Q0DF65 Cluster: Os06g0112400 protein; n=2; Oryza sativa Japonica Group	307	585.287	1.04029e-166	99.0228	304
97	Pt_SSH_1dpi_R_212R	nr_1.0E-6_blastx	inorganic pyrophosphatase	gi|116781190|gb|ABK21997.1|unknown [Picea sitchensis] >gi|116793659|gb|ABK26831.1| unknown [Picea sitchensis] >gi|148907696|gb|ABR16976.1| unknown [Picea sitchensis] >gi|224285240|gb|ACN40346.1| unknown [Picea sitchensis]	ABK21997	163	50	3.17842e-24	0.9692	6	F:inorganic diphosphatase activity; C:membrane; C:cytoplasm; C:nucleus; P:phosphate metabolic process; F:magnesium ion binding	EC:3.6.1.1		TC135042 homologue to UniRef100_Q2P9V0 Cluster: Soluble inorganic pyrophosphatase; n=1; Papaver rhoeas	163	323.617	3.08923e-88	100	163
98	Pt_SSH_1dpi_R_216R	nr_1.0E-6_blastx	protein	gi|148906823|gb|ABR16557.1|unknown [Picea sitchensis]	ABR16557	378	50	8.84066e-59	0.849	5	P:protein folding; F:unfolded protein binding; P:response to stress; F:DNA binding; F:heat shock protein binding			TC116334 similar to UniRef100_A9SWH6 Cluster: Predicted protein; n=1; Physcomitrella patens subsp	378	630.881	2.43815e-180	96.0318	363
99	Pt_SSH_1dpi_R_220R	nr_1.0E-6_blastx	protein	gi|116779406|gb|ABK21269.1|unknown [Picea sitchensis] >gi|116785861|gb|ABK23889.1| unknown [Picea sitchensis] >gi|116790878|gb|ABK25773.1| unknown [Picea sitchensis] >gi|148908084|gb|ABR17160.1| unknown [Picea sitchensis] >gi|224286135|gb|ACN40778.1| unknown [Picea sitchensis] >gi|224286726|gb|ACN41066.1| unknown [Picea sitchensis]	ABK21269	428	50	2.49563e-45	0.698	12	P:response to glucose stimulus; P:response to jasmonic acid stimulus; P:response to sucrose stimulus; C:plastid outer membrane; F:P-P-bond-hydrolysis-driven protein transmembrane transporter activity; C:integral to membrane; C:mitochondrial inner membrane; P:response to cold; P:response to wounding; C:chloroplast; P:protein import into chloroplast stroma; C:vacuole			TC145872 weakly similar to UniRef100_Q5CZ54 Cluster: Pom14 protein; n=1; Solanum tuberosum	428	777.576	0	97.8972	419
100	Pt_SSH_1dpi_R_223R	nr_1.0E-6_blastx	type 1 non specific lipid transfer protein precursor	gi|2497751|sp|Q41073.1|NLTP_PINTARecName: Full=Non-specific lipid-transfer protein; Short=LTP; Flags: Precursor >gi|600154|gb|AAA82182.1| nonspecific lipid transfer protein [Pinus taeda]	Q41073	600	50	8.57686e-62	0.6866	2	F:lipid binding; P:lipid transport			TC133685 homologue to UniRef100_Q41073 Cluster: Non-specific lipid-transfer protein precursor; n=2; Pinus taeda	600	1068.98	0	98.6087	567
101	Pt_SSH_1dpi_R_224R	nr_1.0E-6_blastx	obtusifoliol 14alpha-demethylase	gi|18000074|gb|AAL54888.1|AF116915_1obtusifoliol-14-demethylase [Nicotiana tabacum]	AAL54888	597	50	1.47824e-90	0.8318	15	P:translation; C:ribosome; P:electron transport chain; F:sterol 14-demethylase activity; C:mitochondrion; P:embryonic development ending in seed dormancy; C:integral to membrane; F:structural constituent of ribosome; F:electron carrier activity; C:cytoplasmic membrane-bounded vesicle; F:oxygen binding; F:heme binding; F:methyltransferase activity; C:endoplasmic reticulum; P:sterol biosynthetic pr…	EC:3.6.5.3; EC:1.14.13.70; EC:2.1.1.0		TC120616 similar to UniRef100_Q2MJ22 Cluster: Cytochrome P450 monooxygenase CYP51G1; n=1; Medicago truncatula	597	1104.66	0	98.325	587
102	Pt_SSH_1dpi_R_225R	est_1.0E-6_tblastx	bx249557 pinus pinaster differenciating xylem adult pinus pinaster cdna clone mrna	gi|28508283|emb|BX249557.1|BX249557 Pinus pinaster differenciating xylem adult Pinus pinaster cDNA clone PP025D10, mRNA sequence.	BX249557	160	14	6.54365e-30	0.959286	0				TC128375 similar to UniRef100_Q7F190 Cluster: Malic enzyme; n=1; Oryza sativa Japonica Group	160	301.811	1.10933e-81	98.75	158
103	Pt_SSH_1dpi_R_227R	nr_1.0E-6_blastx	type 1 non specific lipid transfer protein precursor	gi|116778590|gb|ABK20925.1|unknown [Picea sitchensis] >gi|116779998|gb|ABK21511.1| unknown [Picea sitchensis] >gi|116782645|gb|ABK22590.1| unknown [Picea sitchensis] >gi|116782651|gb|ABK22593.1| unknown [Picea sitchensis] >gi|116782700|gb|ABK22617.1| unknown [Picea sitchensis] >gi|116783023|gb|ABK22765.1| unknown [Picea sitchensis] >gi|148910303|gb|ABR18231.1| unknown [Picea sitchensis] >gi|22428…	ABK20925	491	50	1.0469e-51	0.7052	2	F:lipid binding; P:lipid transport			TC130887 nonspecific lipid transfer protein [Pinus radiata]	491	894.535	0	98.167	482
104	Pt_SSH_1dpi_R_230R	est_1.0E-6_tblastx	pba01-bark-wounded-norm pinus banksiana cdna clone pba0112_l12 3 mrna	gi|292521630|gb|GW740448.1|PBA0112.CR_L12 Pba01-Bark-wounded-Norm (PBA01) Pinus banksiana cDNA clone PBA0112_L12 3', mRNA sequence.	GW740448	277	1	5.35412e-17	1	0				TC131178 homologue to UniRef100_A7R0D5 Cluster: Chromosome chr6 scaffold_305, whole genome shotgun sequence; n=1; Vitis vinifera	277	36.1753	0.185753	100	18
105	Pt_SSH_1dpi_R_232R	nr_1.0E-6_blastx	60s ribosomal protein l6	gi|116781555|gb|ABK22151.1|unknown [Picea sitchensis]	ABK22151	341	50	5.46877e-45	0.7642	8	C:nucleolus; F:structural constituent of ribosome; C:plasma membrane; F:protein binding; C:cytosolic large ribosomal subunit; C:chloroplast; P:translation; C:endoplasmic reticulum	EC:3.6.5.3		TC122249 similar to UniRef100_A7PVT5 Cluster: 60S ribosomal protein L6; n=1; Vitis vinifera	341	599.164	7.72798e-171	97.3684	333
106	Pt_SSH_1dpi_R_233R	nr_1.0E-6_blastx	chalcone synthase	gi|116789204|gb|ABK25158.1|unknown [Picea sitchensis]	ABK25158	271	50	1.20109e-23	0.9394	3	F:acyltransferase activity; F:naringenin-chalcone synthase activity; P:flavonoid biosynthetic process	EC:2.3.1.74		NP542891 GB	271	242.34	1.57398e-63	89.8058	185
107	Pt_SSH_1dpi_R_233R2	nr_1.0E-6_blastx	probable ubiquitin-conjugating enzyme e2	gi|2982311|gb|AAC32141.1|probable ubiquitin-conjugating enzyme E2 [Picea mariana]	AAC32141	338	3	1.45428e-21	0.933333	3	P:regulation of protein metabolic process; F:small conjugating protein ligase activity; P:post-translational protein modification			TC129471 homologue to UniRef100_O65079 Cluster: Probable ubiquitin-conjugating enzyme E2; n=1; Picea mariana	338	626.917	3.38496e-179	98.8095	332
108	Pt_SSH_1dpi_R_234R	nr_1.0E-6_blastx	heat shock protein 70	gi|255583059|ref|XP_002532297.1|heat shock protein, putative [Ricinus communis] >gi|223527999|gb|EEF30081.1| heat shock protein, putative [Ricinus communis]	XP_002532297	698	50	1.72772e-124	0.9654	19	P:response to virus; C:cytosol; C:cell wall; P:auxin biosynthetic process; F:protein serine/threonine kinase activity; P:protein folding; C:nucleolus; P:response to cold; P:oxidation reduction; F:2-alkenal reductase activity; P:response to heat; F:ATP binding; F:protein binding; C:chloroplast; P:response to cadmium ion; C:cytosolic ribosome; C:plasma membrane; P:protein amino acid phosphorylation…	EC:2.7.11.0; EC:1.3.1.74		TC115998 homologue to UniRef100_A7PNK8 Cluster: Chromosome chr8 scaffold_23, whole genome shotgun sequence; n=1; Vitis vinifera	698	1330.65	0	99.1367	689
109	Pt_SSH_1dpi_R_235R	nr_1.0E-6_blastx	dsba oxidoreductase family protein	gi|116790896|gb|ABK25782.1|unknown [Picea sitchensis]	ABK25782	410	24	2.17645e-33	0.795417	4	P:defense response to fungus, incompatible interaction; F:protein disulfide oxidoreductase activity; C:outer membrane-bounded periplasmic space; C:plastid			TC124231 weakly similar to UniRef100_A7PAE5 Cluster: Chromosome chr14 scaffold_9, whole genome shotgun sequence; n=1; Vitis vinifera	410	731.982	0	97.7995	400
110	Pt_SSH_1dpi_R_237R	nr_1.0E-6_tblastx	picea glauca clone gq0257_h22 mrna sequence	gi|270136622|gb|BT103574.1|Picea glauca clone GQ0257_H22 mRNA sequence	BT103574	404	1	1.61051e-46	0.81	0				TC127163 weakly similar to UniRef100_A9TPL6 Cluster: Predicted protein; n=1; Physcomitrella patens subsp	404	753.787	0	98.7624	399
111	Pt_SSH_1dpi_R_238R	nr_1.0E-6_tblastx	picea glauca clone gq00611_h03 mrna sequence	gi|270133982|gb|BT100934.1|Picea glauca clone GQ00611_H03 mRNA sequence	BT100934	448	3	3.71426e-47	0.92	0				TC119443 similar to UniRef100_Q1WDE8 Cluster: Rab1; n=1; Pinus pinaster	448	591.234	2.49708e-168	99.0323	307
112	Pt_SSH_1dpi_R_239R	nr_1.0E-6_blastx	glycerol 3-phosphate permease	gi|294462836|gb|ADE76960.1|unknown [Picea sitchensis]	ADE76960	720	50	1.38766e-63	0.8524	9	P:glycerol-3-phosphate transport; F:RNA-directed DNA polymerase activity; F:glycerol-3-phosphate transmembrane transporter activity; P:RNA-dependent DNA replication; F:RNA binding; P:transmembrane transport; F:sugar:hydrogen symporter activity; C:membrane; C:mitochondrion	EC:2.7.7.49		GT236150 similar to UniRef100_A9RN59 Cluster: Predicted protein; n=1; Physcomitrella patens subsp	720	706.211	0	98.4334	377
113	Pt_SSH_1dpi_R_240R	no hit	-	-	-	222	0	-	-	0	-	-		TC144901	222	36.1753	0.146459	100	18
114	Pt_SSH_1dpi_R_241R	nr_1.0E-6_blastx	chalcone flavanone isomerase	gi|294464155|gb|ADE77594.1|unknown [Picea sitchensis]	ADE77594	554	50	9.09509e-30	0.7608	6	P:flavonoid biosynthetic process; F:chalcone isomerase activity; P:response to UV-B; C:plant-type vacuole membrane; C:nucleus; C:extrinsic to endoplasmic reticulum membrane	EC:5.5.1.6		TC131333 weakly similar to UniRef100_A2IBF8 Cluster: Chalcone--flavonone isomerase; n=1; Gossypium hirsutum	554	948.058	0	96.7273	532
115	Pt_SSH_1dpi_R_243R	nr_1.0E-6_blastx	elongation factor 2	gi|294463738|gb|ADE77394.1|unknown [Picea sitchensis]	ADE77394	414	50	2.22764e-38	0.8988	10	F:translation elongation factor activity; P:response to cold; F:GTP binding; F:copper ion binding; C:cytoplasmic membrane-bounded vesicle; C:plasma membrane; C:chloroplast; C:cytosol; P:translational elongation; F:GTPase activity	EC:3.6.5.1; EC:3.6.5.2; EC:3.6.5.3; EC:3.6.5.4		TC117280 homologue to UniRef100_O23755 Cluster: Elongation factor 2; n=1; Beta vulgaris	414	773.611	0	98.5507	408
116	Pt_SSH_1dpi_R_245R	est_1.0E-6_tblastx	pco01-bark-wounded-norm pinus contorta cdna clone pco0110_k06 3 mrna	gi|262131577|gb|GT247366.1|PCO0110.CR_K06 Pco01-Bark-Wounded-Norm (PCO01) Pinus contorta cDNA clone PCO0110_K06 3', mRNA sequence.	GT247366	255	10	2.08875e-45	0.99	0				TC118612 similar to UniRef100_Q0IY80 Cluster: Os10g0358600 protein; n=2; Oryza sativa Japonica Group	255	482.205	9.1671e-136	99.2157	253
117	Pt_SSH_1dpi_R_247R	nr_1.0E-6_blastx	chalcone synthase	gi|32491951|gb|AAP85249.1|chalcone synthase [Pinus pinaster]	AAP85249	511	50	3.75974e-92	0.9888	3	F:acyltransferase activity; F:naringenin-chalcone synthase activity; P:flavonoid biosynthetic process	EC:2.3.1.74		TC153841 UniRef100_Q7XJC5 Cluster: Chalcone synthase; n=1; Pinus pinaster	511	989.688	0	99.4129	508
118	Pt_SSH_1dpi_R_248R	nr_1.0E-6_blastx	ribosomal protein l9	gi|116782919|gb|ABK22722.1|unknown [Picea sitchensis] >gi|116784533|gb|ABK23381.1| unknown [Picea sitchensis] >gi|116791785|gb|ABK26107.1| unknown [Picea sitchensis] >gi|148909072|gb|ABR17638.1| unknown [Picea sitchensis] >gi|148909190|gb|ABR17695.1| unknown [Picea sitchensis] >gi|224285451|gb|ACN40448.1| unknown [Picea sitchensis] >gi|224286224|gb|ACN40821.1| unknown [Picea sitchensis]	ABK22722	680	50	1.00076e-65	0.927	9	C:nucleolus; C:chloroplast envelope; C:vacuole; F:structural constituent of ribosome; C:plasma membrane; P:adaxial/abaxial pattern formation; C:cytosolic large ribosomal subunit; P:translation; F:rRNA binding	EC:3.6.5.3		TC115612 similar to UniRef100_A9T4Q4 Cluster: Predicted protein; n=1; Physcomitrella patens subsp	680	1269.2	0	99.8447	643
119	Pt_SSH_1dpi_R_249R	nr_1.0E-6_blastx	class iv chitinase	gi|46243663|gb|AAS83984.1|class IV chitinase A [Pinus monticola]	AAS83984	720	50	9.20057e-100	0.8642	4	F:chitinase activity; F:chitin binding; P:cell wall macromolecule catabolic process; P:chitin catabolic process	EC:3.2.1.14		TC117845 homologue to UniRef100_Q596H9 Cluster: Class IV chitinase A; n=1; Pinus monticola	720	1078.89	0	94.6143	650
120	Pt_SSH_1dpi_R_250R	nr_1.0E-6_blastx	protein	gi|326533328|dbj|BAJ93636.1|predicted protein [Hordeum vulgare subsp. vulgare]	BAJ93636	350	50	3.07081e-43	0.8852	13	P:protein refolding; P:auxin biosynthetic process; C:mitochondrion; C:chloroplast envelope; P:chloroplast organization; F:ATP binding; P:embryonic development; C:chloroplast stroma; F:unfolded protein binding; C:cytosolic ribosome; P:response to stress; C:membrane; C:apoplast			TC136917 similar to UniRef100_P08823 Cluster: RuBisCO large subunit-binding protein subunit alpha, chloroplast precursor; n=1; Triticum aestivum	350	646.74	0	98.2857	344
121	Pt_SSH_1dpi_R_251R	nr_1.0E-6_blastx	high affinity inorganic phosphate transporter	gi|302759090|ref|XP_002962968.1|hypothetical protein SELMODRAFT_78488 [Selaginella moellendorffii] >gi|300169829|gb|EFJ36431.1| hypothetical protein SELMODRAFT_78488 [Selaginella moellendorffii]	XP_002962968	228	50	1.63793e-28	0.9552	4	C:integral to membrane; F:inorganic phosphate transmembrane transporter activity; P:phosphate transport; P:transmembrane transport			TC116367 similar to UniRef100_Q9AVR0 Cluster: Phosphate transporter; n=1; Sesbania rostrata	228	412.823	6.25343e-115	97.807	223
122	Pt_SSH_1dpi_R_252R	nr_1.0E-6_blastx	chaperone	gi|116790296|gb|ABK25567.1|unknown [Picea sitchensis]	ABK25567	633	50	4.38699e-62	0.825	2	C:cytoplasm; P:response to stress			TC133557 similar to UniRef100_Q6ULR9 Cluster: SAT5; n=5; Papilionoideae	633	856.87	0	92.1273	550
123	Pt_SSH_1dpi_R_255R	est_1.0E-6_tblastx	well-watered loblolly pine roots ww3 pinus taeda cdna clone rtww3_15_d08_a022 5 mrna	gi|34507773|gb|CF478904.1|RTWW3_15_D08.g1_A022 Well-watered loblolly pine roots WW3 Pinus taeda cDNA clone RTWW3_15_D08_A022 5', mRNA sequence.	CF478904	215	6	2.68883e-34	0.918333	0				TC137140 weakly similar to UniRef100_Q8LG58 Cluster: Probable xyloglucan endotransglucosylase/hydrolase protein 16 precursor; n=2; Arabidopsis thaliana	215	299.828	6.0693e-81	92.5581	199
124	Pt_SSH_1dpi_R_256R	nr_1.0E-6_tblastx	pinus pinaster clone 4-2 jm b9 (ma1-a01-m13f)	gi|229001131|emb|FN256491.1|Pinus pinaster EST, clone 4-2 JM B9 (MA1-A01-M13F)	FN256491	220	1	3.80523e-34	0.97	0				TC129664 similar to UniRef100_A7PMV9 Cluster: Chromosome chr14 scaffold_21, whole genome shotgun sequence; n=1; Vitis vinifera	220	400.928	2.28992e-111	99.0476	208
125	Pt_SSH_1dpi_R_258R	nr_1.0E-6_tblastx	pinus taeda isolate 7620 anonymous locus umn_1724_01 genomic sequence	gi|203354720|gb|FJ108412.1|Pinus taeda isolate 7620 anonymous locus UMN_1724_01 genomic sequence	FJ108412	319	20	1.22232e-56	0.9395	0				TC129280 similar to UniRef100_Q7F8R0 Cluster: KH domain-containing protein-like; n=2; Oryza sativa	319	527.799	2.19006e-149	97.931	284
126	Pt_SSH_1dpi_R_259R	nr_1.0E-6_blastx	aquaporin	gi|116778899|gb|ABK21046.1|unknown [Picea sitchensis]	ABK21046	466	50	1.06027e-27	0.8822	6	C:vacuole; C:anchored to plasma membrane; P:transmembrane transport; C:integral to membrane; F:water channel activity; C:nucleus			TC115898 homologue to UniRef100_O49921 Cluster: PaMip-2; n=1; Picea abies	466	833.082	0	97.8448	454
127	Pt_SSH_1dpi_R_260R	nr_1.0E-6_tblastx	picea glauca clone gq03325_i07 mrna sequence	gi|270146137|gb|BT113089.1|Picea glauca clone GQ03325_I07 mRNA sequence	BT113089	282	5	2.81919e-34	0.894	0				TC148266	282	535.728	7.88322e-152	98.9362	279
128	Pt_SSH_1dpi_R_263R	nr_1.0E-6_blastx	gras family transcription factor	gi|125743130|gb|ABG77970.1|SCARECROW-like protein 1 [Pinus radiata]	ABG77970	644	50	2.7007e-22	0.7876	2	P:regulation of transcription; F:transcription factor activity			TC138042 UniRef100_A3E2G2 Cluster: SCARECROW-like protein 1; n=1; Pinus radiata	644	1122.51	0	97.3643	628
129	Pt_SSH_1dpi_R_266R	nr_1.0E-6_tblastx	picea glauca clone gq03617_p15 mrna sequence	gi|116780917|gb|EF082522.1|Picea sitchensis clone WS0297_G20 unknown mRNA	EF082522	423	2	3.53746e-42	0.885	0				TC151093 similar to UniRef100_A7QJF5 Cluster: Chromosome chr8 scaffold_106, whole genome shotgun sequence; n=1; Vitis vinifera	423	476.258	9.64772e-134	96.1268	273
130	Pt_SSH_1dpi_R_267R	nr_1.0E-6_blastx	protein	gi|225457797|ref|XP_002265695.1|PREDICTED: hypothetical protein [Vitis vinifera] >gi|302142754|emb|CBI19957.3| unnamed protein product [Vitis vinifera]	XP_002265695	436	50	1.76216e-51	0.6532	6	C:chloroplast thylakoid lumen; C:extrinsic to membrane; F:calcium ion binding; C:chloroplast stroma; P:photosynthesis; C:oxygen evolving complex			TC154178 similar to UniRef100_A7NSL3 Cluster: Chromosome chr18 scaffold_1, whole genome shotgun sequence; n=1; Vitis vinifera	436	795.417	0	98.1693	429
131	Pt_SSH_1dpi_R_268R	nr_1.0E-6_blastx	60s ribosomal protein l13a	gi|116781756|gb|ABK22228.1|unknown [Picea sitchensis] >gi|116782156|gb|ABK22389.1| unknown [Picea sitchensis] >gi|116782682|gb|ABK22608.1| unknown [Picea sitchensis] >gi|116785343|gb|ABK23686.1| unknown [Picea sitchensis] >gi|116785365|gb|ABK23694.1| unknown [Picea sitchensis] >gi|116792125|gb|ABK26243.1| unknown [Picea sitchensis] >gi|116792532|gb|ABK26404.1| unknown [Picea sitchensis] >gi|14890…	ABK22228	720	50	5.58013e-97	0.9128	7	C:nucleolus; F:structural constituent of ribosome; F:protein binding; C:cytosolic large ribosomal subunit; C:chloroplast; C:membrane; P:translation	EC:3.6.5.3		TC115428 homologue to UniRef100_O65055 Cluster: 60S ribosomal protein L13a; n=1; Picea mariana	720	1342.55	0	98.6053	707
132	Pt_SSH_1dpi_R_269R	nr_1.0E-6_blastx	class i chitinase	gi|116786735|gb|ABK24218.1|unknown [Picea sitchensis]	ABK24218	544	50	5.8591e-87	0.888	7	F:endochitinase activity; P:chitin catabolic process; P:defense response; C:cytoplasmic membrane-bounded vesicle; P:response to other organism; F:chitin binding; P:cell wall macromolecule catabolic process			TC148468	544	928.235	0	96.5074	525
133	Pt_SSH_1dpi_R_270R	nr_1.0E-6_blastx	protochlorophyllide reductase precursor	gi|2598163|gb|AAB86734.1|NADPH:protochlorophyllide oxidoreductase porA [Pinus strobus]	AAB86734	687	50	1.17104e-93	0.9398	7	F:binding; F:NADPH dehydrogenase activity; F:protochlorophyllide reductase activity; P:chlorophyll biosynthetic process; P:oxidation reduction; P:photosynthesis; C:chloroplast thylakoid membrane	EC:1.6.99.1; EC:1.3.1.33		TC149594 NADPH:protochlorophyllide oxidoreductase porA [Pinus strobus]	687	1259.29	0	98.1077	674
134	Pt_SSH_1dpi_R_272R	nr_1.0E-6_blastx	predicted protein [Physcomitrella patens subsp. patens]	gi|168042677|ref|XP_001773814.1|predicted protein [Physcomitrella patens subsp. patens] >gi|162674929|gb|EDQ61431.1| predicted protein [Physcomitrella patens subsp. patens]	XP_001773814	502	13	4.19314e-24	0.705385	3	F:molecular_function; P:biological_process; C:cellular_component			TC144472 similar to UniRef100_A7NTF2 Cluster: Chromosome chr18 scaffold_1, whole genome shotgun sequence; n=1; Vitis vinifera	502	862.817	0	97.2167	489
135	Pt_SSH_1dpi_R_273R	nr_1.0E-6_tblastx	pinus taeda isolate 2320 anonymous locus 0_16374_01 genomic sequence	gi|203305880|gb|FJ059572.1|Pinus taeda isolate 2320 anonymous locus 0_16374_01 genomic sequence	FJ059572	504	33	1.3319e-31	0.956061	0				TC116934 weakly similar to UniRef100_Q7WDT9 Cluster: Type IV secretion system protein ptlI homolog precursor; n=1; Bordetella bronchiseptica	504	789.47	0	96.1702	452
136	Pt_SSH_1dpi_R_276R	nr_1.0E-6_blastx	pathogenesis-related protein 1	gi|148910622|gb|ABR18381.1|unknown [Picea sitchensis]	ABR18381	558	50	1.25671e-74	0.7376	3	C:extracellular region; C:cell part; P:response to stimulus			TC142612 similar to UniRef100_A7P1Y2 Cluster: Chromosome chr19 scaffold_4, whole genome shotgun sequence; n=1; Vitis vinifera	558	1011.49	0	97.8495	546
137	Pt_SSH_1dpi_R_278R	nr_1.0E-6_blastx	protein	gi|116781877|gb|ABK22280.1|unknown [Picea sitchensis]	ABK22280	376	50	1.16774e-34	0.6934	10	P:response to water deprivation; C:nucleolus; P:response to heat; F:sequence-specific DNA binding; P:response to abscisic acid stimulus; F:transcription factor activity; F:transcription coactivator activity; C:cytoplasm; P:positive regulation of transcription; P:ethylene mediated signaling pathway			TC135355 weakly similar to UniRef100_A9SZD7 Cluster: Predicted protein; n=1; Physcomitrella patens subsp	376	521.852	1.60616e-147	98.9091	272
138	Pt_SSH_1dpi_R_279R	nr_1.0E-6_blastx	protein	gi|27462474|gb|AAO15447.1|AF435086_1GcpE [Solanum lycopersicum]	AAO15447	104	22	1.19695e-10	0.952273	9	P:systemic acquired resistance, salicylic acid mediated signaling pathway; P:isopentenyl diphosphate biosynthetic process, mevalonate-independent pathway; P:oxidation reduction; P:response to bacterium; F:4 iron, 4 sulfur cluster binding; P:terpenoid biosynthetic process; C:chloroplast stroma; F:4-hydroxy-3-methylbut-2-en-1-yl diphosphate synthase activity; F:iron ion binding	EC:1.17.4.3		TC128201 homologue to UniRef100_A9CBE3 Cluster: (E)-4-hydroxy-3-methyl-but-2-enyl diphosphate synthase; n=1; Ginkgo biloba	104	198.728	7.33929e-51	99.0385	103
139	Pt_SSH_1dpi_R_280R	nr_1.0E-6_blastx	s-adenosylmethionine synthetase	gi|296089837|emb|CBI39656.3|unnamed protein product [Vitis vinifera]	CBI39656	220	50	1.60636e-15	0.9988	8	P:auxin biosynthetic process; F:methionine adenosyltransferase activity; P:S-adenosylmethionine biosynthetic process; P:one-carbon metabolic process; F:ATP binding; F:magnesium ion binding; C:cytoplasm; C:plasma membrane	EC:2.5.1.6		TC147931 homologue to UniRef100_A7PQS0 Cluster: S-adenosylmethionine synthetase; n=1; Vitis vinifera	220	396.964	3.57533e-110	98.1818	216
140	Pt_SSH_1dpi_R_282R	nr_1.0E-6_blastx	type 1 kh domain-containing protein	gi|116784886|gb|ABK23505.1|unknown [Picea sitchensis]	ABK23505	567	50	2.99166e-63	0.7694	2	C:nucleolus; F:RNA binding			TC150835 similar to UniRef100_A7PGM2 Cluster: Chromosome chr17 scaffold_16, whole genome shotgun sequence; n=1; Vitis vinifera	567	1037.26	0	98.06	556
141	Pt_SSH_1dpi_R_283R	nr_1.0E-6_blastx	protein	gi|148907347|gb|ABR16809.1|unknown [Picea sitchensis]	ABR16809	510	50	7.89426e-66	0.9956	8	C:cytoplasm; F:protein binding; P:ubiquitin-dependent protein catabolic process; F:ATP binding; F:ubiquitin-protein ligase activity; P:regulation of protein metabolic process; C:nucleus; P:post-translational protein modification	EC:6.3.2.19		TC125004 homologue to UniRef100_Q9SPF9 Cluster: Ubiquitin carrier protein; n=1; Mesembryanthemum crystallinum	510	940.129	0	98.4314	502
142	Pt_SSH_1dpi_R_284R	est_1.0E-6_tblastx	ct581814 lg0aca pinus pinaster mrna	gi|90040087|emb|CT581814.1|CT581814 LG0ACA Pinus pinaster cDNA, mRNA sequence.	CT581814	172	7	1.04831e-22	0.901429	0				TC120513 similar to UniRef100_A9RL89 Cluster: Predicted protein; n=1; Physcomitrella patens subsp	172	202.693	8.26911e-52	93.0556	134
143	Pt_SSH_1dpi_R_286R	nr_1.0E-6_blastx	photosystem i psah protein	gi|148907308|gb|ABR16791.1|unknown [Picea sitchensis] >gi|148907801|gb|ABR17026.1| unknown [Picea sitchensis]	ABR16791	295	24	2.7836e-28	0.67125	3	C:photosystem I reaction center; C:chloroplast; P:photosynthesis			TC148554 similar to UniRef100_P22179 Cluster: Photosystem I reaction center subunit VI, chloroplast precursor; n=1; Spinacia oleracea	295	563.481	3.6562e-160	99.3151	290
144	Pt_SSH_1dpi_R_287R	nr_1.0E-6_blastx	unknown [Picea sitchensis]	gi|116786337|gb|ABK24071.1|unknown [Picea sitchensis]	ABK24071	242	2	7.78456e-15	0.89	2	F:serine-type endopeptidase activity; P:proteolysis	EC:3.4.21.0		TC121329 similar to UniRef100_A7PR54 Cluster: ATP-dependent Clp protease proteolytic subunit; n=1; Vitis vinifera	242	412.823	6.66835e-115	97.0588	231
145	Pt_SSH_1dpi_R_288R	est_1.0E-6_tblastx	roots plus added boron pinus taeda cdna clone rtbor1_15_f05_a029 3 mrna	gi|66972869|gb|DR049302.1|RTBOR1_15_F05.b1_A029 Roots plus added boron Pinus taeda cDNA clone RTBOR1_15_F05_A029 3', mRNA sequence.	DR049302	327	10	1.77858e-44	0.946	0				DR099242	327	289.917	9.15326e-78	95.5056	170
146	Pt_SSH_1dpi_R_290R	nr_1.0E-6_tblastx	picea glauca clone gq03212_n15 mrna sequence	gi|270142880|gb|BT109832.1|Picea glauca clone GQ03212_N15 mRNA sequence	BT109832	250	3	1.35681e-18	0.763333	0				DR014273 similar to UniRef100_A7QL20 Cluster: Chromosome undetermined scaffold_116, whole genome shotgun sequence; n=1; Vitis vinifera	250	394.981	1.62153e-109	95.1417	235
147	Pt_SSH_1dpi_R_291R	nr_1.0E-6_blastx	heat shock protein 70	gi|297302316|ref|XP_002805956.1|PREDICTED: heat shock cognate 70 kDa protein 2-like [Macaca mulatta]	XP_002805956	572	50	2.67763e-43	0.9508	5	F:ATP binding; P:oxidation reduction; P:response to stress; P:auxin biosynthetic process; F:2-alkenal reductase activity	EC:1.3.1.74		TC140553 homologue to UniRef100_Q9M4E6 Cluster: Heat shock protein 70; n=1; Cucumis sativus	572	918.323	0	96.5138	526
148	Pt_SSH_1dpi_R_293R	nr_1.0E-6_blastx	60s ribosomal protein l21	gi|116780049|gb|ABK21535.1|unknown [Picea sitchensis] >gi|116793986|gb|ABK26958.1| unknown [Picea sitchensis] >gi|224286071|gb|ACN40747.1| unknown [Picea sitchensis] >gi|224286542|gb|ACN40977.1| unknown [Picea sitchensis]	ABK21535	600	50	4.15169e-32	0.8628	6	C:nucleolus; F:structural constituent of ribosome; C:cytosolic large ribosomal subunit; C:chloroplast; P:translation; C:mitochondrion	EC:3.6.5.3		DR054107 similar to UniRef100_Q9AV87 Cluster: 60S ribosomal protein L21; n=1; Oryza sativa Japonica Group	600	553.57	7.36377e-157	96.5625	309
149	Pt_SSH_1dpi_R_294R	nr_1.0E-6_blastx	unknown [Picea sitchensis]	gi|224286049|gb|ACN40736.1|unknown [Picea sitchensis]	ACN40736	160	6	1.9389e-13	0.791667	0				TC146934 similar to UniRef100_A9QVH3 Cluster: Heat shock protein; n=1; Ammopiptanthus mongolicus	160	309.74	4.55061e-84	99.375	159
150	Pt_SSH_1dpi_R_295R	nr_1.0E-6_blastx	protein	gi|255538694|ref|XP_002510412.1|Protein yrdA, putative [Ricinus communis] >gi|223551113|gb|EEF52599.1| Protein yrdA, putative [Ricinus communis]	XP_002510412	577	50	1.28527e-40	0.7566	2	F:transferase activity; C:mitochondrion			TC123004	577	1088.81	0	98.6063	566
151	Pt_SSH_1dpi_R_296R	est_1.0E-10_blastn	roots minus magnesium pinus taeda cdna clone rtmg1_18_a04_a029 3 mrna	gi|67706897|gb|DR118587.1|RTMG1_18_A04.b1_A029 Roots minus magnesium Pinus taeda cDNA clone RTMG1_18_A04_A029 3', mRNA sequence.	DR118587	242	6	1.09992e-31	0.8	0				TC146784	242	103.575	8.25489e-22	93.0556	67
152	Pt_SSH_1dpi_R_298R	nr_1.0E-6_blastx	s-adenosyl methionine synthetase	gi|197309800|gb|ACH61251.1|S-adenosyl methionine synthetase [Pseudotsuga menziesii]	ACH61251	305	50	2.56408e-42	0.9908	7	C:cytoplasm; P:auxin biosynthetic process; F:methionine adenosyltransferase activity; P:one-carbon metabolic process; F:ATP binding; F:magnesium ion binding; P:response to salt stress	EC:2.5.1.6		TC147335 UniRef100_Q9FVG7 Cluster: S-adenosylmethionine synthetase; n=3; Pinus	305	559.517	5.9139e-159	98.3444	297
153	Pt_SSH_1dpi_R_302R	nr_1.0E-6_tblastx	picea glauca clone gq03107_i05 mrna sequence	gi|116782844|gb|EF083337.1|Picea sitchensis clone WS0282_C13 unknown mRNA	EF083337	537	2	2.43652e-27	0.86	0				TC125503 weakly similar to UniRef100_A7P3I1 Cluster: Chromosome chr1 scaffold_5, whole genome shotgun sequence; n=1; Vitis vinifera	537	898.499	0	96.2756	517
154	Pt_SSH_1dpi_R_303R	nr_1.0E-6_blastx	10-deacetylbaccatin iii-10-o-acetyl transferase	gi|116785802|gb|ABK23866.1|unknown [Picea sitchensis]	ABK23866	566	50	4.22707e-78	0.6262	1	F:acyltransferase activity			TC130462 similar to UniRef100_Q56V25 Cluster: 3'-N-debenzoyltaxol N-benzoyltransferase; n=1; Taxus x media	566	981.758	0	97.0018	550
155	Pt_SSH_1dpi_R_304R	nr_1.0E-6_blastx	protein	gi|148908810|gb|ABR17511.1|unknown [Picea sitchensis]	ABR17511	720	50	1.38124e-79	0.7372	3	C:apoplast; F:cysteine-type endopeptidase inhibitor activity; F:serine-type endopeptidase inhibitor activity			TC127839 weakly similar to UniRef100_Q10GX1 Cluster: Serpin family protein, expressed; n=1; Oryza sativa Japonica Group	720	1227.57	0	96.3889	694
156	Pt_SSH_1dpi_R_306R	nr_1.0E-6_blastx	unknown [Picea sitchensis]	gi|116792120|gb|ABK26241.1|unknown [Picea sitchensis]	ABK26241	498	22	3.31357e-58	0.640455	2	C:membrane; C:cytoplasmic membrane-bounded vesicle			TC125876 weakly similar to UniRef100_A7PBF5 Cluster: Chromosome chr16 scaffold_10, whole genome shotgun sequence; n=1; Vitis vinifera	498	866.782	0	97.4052	488
157	Pt_SSH_1dpi_R_307R	nr_1.0E-6_blastx	formate dehydrogenase	gi|116787342|gb|ABK24470.1|unknown [Picea sitchensis]	ABK24470	377	50	2.67873e-47	0.8688	17	P:very-long-chain fatty acid metabolic process; P:cuticle development; F:acyltransferase activity; F:formate dehydrogenase activity; P:lipid biosynthetic process; C:mitochondrion; P:response to light stimulus; P:response to cold; P:response to wounding; P:oxidation reduction; P:epidermal cell differentiation; F:oxidoreductase activity, acting on the CH-OH group of donors, NAD or NADP as acceptor;…	EC:1.2.1.2; EC:1.1.1.0		TC116201 similar to UniRef100_A7PMA5 Cluster: Chromosome chr14 scaffold_21, whole genome shotgun sequence; n=1; Vitis vinifera	377	724.052	0	99.2043	374
158	Pt_SSH_1dpi_R_308R	nr_1.0E-6_blastx	4f5 protein family protein	gi|224055883|ref|XP_002298695.1|predicted protein [Populus trichocarpa] >gi|222845953|gb|EEE83500.1| predicted protein [Populus trichocarpa]	XP_002298695	636	41	2.0221e-14	0.738049	1	C:plastid			TC134360 similar to UniRef100_A9RF26 Cluster: Predicted protein; n=1; Physcomitrella patens subsp	636	987.705	0	96.5636	562
159	Pt_SSH_1dpi_R_309R	nr_1.0E-6_blastx	potassium channel tetramerization domain-containing protein	gi|148906136|gb|ABR16226.1|unknown [Picea sitchensis]	ABR16226	480	28	3.62648e-81	0.543929	4	C:voltage-gated potassium channel complex; F:voltage-gated potassium channel activity; F:protein binding; P:potassium ion transport			TC124499 weakly similar to UniRef100_A9RGW0 Cluster: Predicted protein; n=1; Physcomitrella patens subsp	480	888.588	0	98.3333	472
160	Pt_SSH_1dpi_R_310R	nr_1.0E-6_blastx	mt3_picgl ame: full=metallothionein-like protein emb30	gi|116778867|gb|ABK21032.1|unknown [Picea sitchensis]	ABK21032	245	23	3.71189e-25	0.798696	1	F:metal ion binding			TC143448 similar to UniRef100_O24485 Cluster: Non-specific lipid-transfer protein; n=1; Pinus radiata	245	396.964	4.01564e-110	96.9298	221
161	Pt_SSH_1dpi_R_312R	nr_1.0E-6_blastx	60s ribosomal protein l10-3	gi|116782684|gb|ABK22609.1|unknown [Picea sitchensis]	ABK22609	742	50	4.20653e-48	0.9468	9	C:nucleolus; P:carbohydrate metabolic process; F:polygalacturonase activity; C:vacuole; F:structural constituent of ribosome; C:plasma membrane; C:cytosolic large ribosomal subunit; C:chloroplast; P:translation	EC:3.2.1.15; EC:3.6.5.3		TC127256	742	753.787	0	97.4299	417
162	Pt_SSH_1dpi_R_314R	nr_1.0E-6_blastx	protein	gi|116784097|gb|ABK23213.1|unknown [Picea sitchensis]	ABK23213	669	50	8.80024e-51	0.833	2	P:metal ion transport; F:metal ion binding			TC129917 similar to UniRef100_A7PL53 Cluster: Chromosome chr7 scaffold_20, whole genome shotgun sequence; n=1; Vitis vinifera	669	1011.49	0	97.8495	546
163	Pt_SSH_1dpi_R_315R	nr_1.0E-6_blastx	early light-induced protein	gi|148907190|gb|ABR16737.1|unknown [Picea sitchensis]	ABR16737	241	50	4.11672e-24	0.8546	9	P:response to UV-B; F:chlorophyll binding; P:response to red light; C:integral to membrane; P:response to cold; C:chloroplast thylakoid membrane; P:regulation of chlorophyll biosynthetic process; C:chloroplast membrane; P:response to far red light			TC119854 similar to UniRef100_A7NWT9 Cluster: Chromosome chr5 scaffold_2, whole genome shotgun sequence; n=1; Vitis vinifera	241	446.523	4.75737e-125	98.3402	237
164	Pt_SSH_1dpi_R_316R	est_1.0E-6_tblastx	ct579803 lg0aca pinus pinaster mrna	gi|90047106|emb|CT579803.1|CT579803 LG0ACA Pinus pinaster cDNA, mRNA sequence.	CT579803	205	1	4.83587e-13	0.88	0				TC134087	205	232.428	1.12219e-60	95.2703	141
165	Pt_SSH_1dpi_R_317R	nr_1.0E-6_blastx	unknown [Picea sitchensis]	gi|294461765|gb|ADE76441.1|unknown [Picea sitchensis]	ADE76441	403	1	1.09168e-24	0.95	0				TC130228 weakly similar to UniRef100_Q4SSU4 Cluster: Chromosome undetermined SCAF14347, whole genome shotgun sequence; n=1; Tetraodon nigroviridis	403	726.034	0	98.4733	387
166	Pt_SSH_1dpi_R_319R	nr_1.0E-6_blastx	glutathione s-transferase-like protein	gi|289187423|gb|ADC92285.1|tau class glutathione S-transferase [Pinus brutia]	ADC92285	493	50	5.19425e-35	0.6904	9	P:response to oxidative stress; F:glutathione transferase activity; P:cellular response to water deprivation; C:chloroplast stroma; F:glutathione binding; P:response to cadmium ion; P:toxin catabolic process; C:plasma membrane; C:apoplast	EC:2.5.1.18		TC116667 homologue to UniRef100_Q6DNI8 Cluster: Tau class glutathione S-transferase; n=1; Pinus tabuliformis	493	779.558	0	95.1613	472
167	Pt_SSH_1dpi_R_320R	nr_1.0E-6_blastx	ORF88 [Pinus thunbergii]	gi|7524618|ref|NP_042372.1|ORF88 [Pinus thunbergii] >gi|1262612|dbj|BAA04329.1| ORF88 [Pinus thunbergii]	NP_042372	313	3	4.19452e-40	0.94	1	C:chloroplast			TC152720 UniRef100_Q32934 Cluster: ORF88; n=1; Pinus thunbergii	313	488.152	1.848e-137	97.4359	266
168	Pt_SSH_1dpi_R_321R	nr_1.0E-6_tblastx	pinus pinaster clone 13-3 jm h9 (ma3-e4-t7)	gi|229001499|emb|FN256781.1|Pinus pinaster EST, clone 13-3 JM H9 (MA3-E4-T7)	FN256781	213	2	3.83916e-37	0.96	0				TC128010 similar to UniRef100_Q3ZDL8 Cluster: C2H2 type zinc finger family protein; n=1; Picea abies	213	323.617	4.14718e-88	94.3925	202
169	Pt_SSH_1dpi_R_322R	nr_1.0E-6_blastx	40s ribosomal protein s20	gi|116783938|gb|ABK23149.1|unknown [Picea sitchensis] >gi|116783946|gb|ABK23153.1| unknown [Picea sitchensis] >gi|116790874|gb|ABK25771.1| unknown [Picea sitchensis] >gi|148906889|gb|ABR16590.1| unknown [Picea sitchensis] >gi|148908303|gb|ABR17265.1| unknown [Picea sitchensis]	ABK23149	317	50	1.81752e-35	0.8942	7	C:nucleolus; F:structural constituent of ribosome; F:RNA binding; C:cell wall; C:cytosolic small ribosomal subunit; C:membrane; P:translation	EC:3.6.5.3		TC120697	317	569.428	6.39533e-162	98.6971	303
170	Pt_SSH_1dpi_R_325R	nr_1.0E-6_blastx	unknown [Picea sitchensis]	gi|148909216|gb|ABR17708.1|unknown [Picea sitchensis] >gi|224286041|gb|ACN40732.1| unknown [Picea sitchensis]	ABR17708	335	1	3.85062e-14	0.97	0				AW985330	335	416.787	6.03625e-116	95.5466	236
171	Pt_SSH_1dpi_R_326R	nr_1.0E-6_blastx	chk1 checkpoint-like protein	gi|328850159|gb|EGF99328.1|hypothetical protein MELLADRAFT_94716 [Melampsora larici-populina 98AG31]	EGF99328	451	9	9.52293e-21	0.83	4	P:auxin biosynthetic process; P:protein amino acid phosphorylation; F:ATP binding; F:protein serine/threonine kinase activity	EC:2.7.11.0		TC149830 emb	451	785.505	0	96.6216	429
172	Pt_SSH_1dpi_R_327R	est_1.0E-6_tblastx	bx677080 rn pinus pinaster cdna clone mrna	gi|38011082|emb|BX677080.1|BX677080 RN Pinus pinaster cDNA clone RN17B04, mRNA sequence.	BX677080	199	20	1.0765e-38	0.971	0				TC139014	199	371.193	1.83491e-102	98.4925	196
173	Pt_SSH_1dpi_R_328R	nr_1.0E-6_blastx	40s ribosomal protein s16	gi|116778782|gb|ABK20993.1|unknown [Picea sitchensis] >gi|116781861|gb|ABK22272.1| unknown [Picea sitchensis] >gi|224285075|gb|ACN40265.1| unknown [Picea sitchensis]	ABK20993	657	50	7.43627e-71	0.9346	13	P:lipid A biosynthetic process; C:cell wall; F:RNA binding; C:nucleolus; P:rRNA processing; F:structural constituent of ribosome; P:translational elongation; C:cytosolic small ribosomal subunit; P:ribosomal small subunit biogenesis; F:protein binding; F:UDP-3-O-[3-hydroxymyristoyl] N-acetylglucosamine deacetylase activity; C:chloroplast; C:membrane			TC130498	657	1080.88	0	95.679	620
174	Pt_SSH_1dpi_R_330R	nr_1.0E-6_blastx	had-superfamily subfamily variant 3 containing expressed	gi|116786454|gb|ABK24110.1|unknown [Picea sitchensis] >gi|148908943|gb|ABR17576.1| unknown [Picea sitchensis]	ABK24110	185	15	7.47108e-13	0.805333	4	P:metabolic process; F:hydrolase activity; C:chloroplast envelope; C:chloroplast stroma			TC126881 similar to UniRef100_A7PCK8 Cluster: Chromosome chr17 scaffold_12, whole genome shotgun sequence; n=1; Vitis vinifera	185	327.581	2.27672e-89	97.2973	180
175	Pt_SSH_1dpi_R_333R	nr_1.0E-6_blastx	leucoanthocyanidin deoxygenase c	gi|116779882|gb|ABK21461.1|unknown [Picea sitchensis]	ABK21461	382	50	4.54324e-39	0.5486	2	F:oxidoreductase activity; P:metabolic process			DR060164 weakly similar to UniRef100_Q6DTI1 Cluster: Flavonol synthase; n=1; Allium cepa	382	307.758	4.5896e-83	96.1749	176
176	Pt_SSH_1dpi_R_334R	nr_1.0E-6_blastx	unknown [Picea sitchensis]	gi|116786374|gb|ABK24083.1|unknown [Picea sitchensis]	ABK24083	117	1	5.11599e-14	0.97	1	C:integral to membrane			TC122914 weakly similar to UniRef100_A7PE96 Cluster: Chromosome chr11 scaffold_13, whole genome shotgun sequence; n=1; Vitis vinifera	117	216.569	3.58724e-56	98.2906	115
177	Pt_SSH_1dpi_R_335R	nr_1.0E-6_blastx	unknown [Picea sitchensis]	gi|116781522|gb|ABK22136.1|unknown [Picea sitchensis] >gi|116786959|gb|ABK24318.1| unknown [Picea sitchensis]	ABK22136	704	6	5.27318e-28	0.67	0				TC123315 similar to UniRef100_Q0ZIH9 Cluster: UP-9A; n=1; Nicotiana tabacum	704	636.829	0	92.1444	434
178	Pt_SSH_1dpi_R_336R	nr_1.0E-6_tblastx	picea glauca clone gq03002_j04 mrna sequence	gi|270139526|gb|BT106478.1|Picea glauca clone GQ03002_J04 mRNA sequence	BT106478	268	1	3.16313e-30	0.87	0				TC139511 weakly similar to UniRef100_A7PIA9 Cluster: Chromosome chr13 scaffold_17, whole genome shotgun sequence; n=1; Vitis vinifera	268	462.381	8.97034e-130	97.026	261
179	Pt_SSH_1dpi_R_338R	nr_1.0E-6_tblastx	picea glauca clone gq03111_j18 mrna sequence	gi|270140745|gb|BT107697.1|Picea glauca clone GQ03111_J18 mRNA sequence	BT107697	289	1	1.1354e-38	0.92	0				TC131570 similar to UniRef100_A7R3X3 Cluster: Chromosome undetermined scaffold_583, whole genome shotgun sequence; n=1; Vitis vinifera	289	504.011	2.85756e-142	97.2028	278
180	Pt_SSH_1dpi_R_339R	nr_1.0E-6_blastx	protein	gi|224285633|gb|ACN40535.1|unknown [Picea sitchensis]	ACN40535	427	50	1.411e-56	0.7316	4	C:cytoplasmic membrane-bounded vesicle; C:integral to membrane; C:Golgi apparatus; F:binding			TC121056 similar to UniRef100_A7PYV2 Cluster: Chromosome chr12 scaffold_38, whole genome shotgun sequence; n=1; Vitis vinifera	427	793.435	0	98.5849	418
181	Pt_SSH_1dpi_R_340R	nr_1.0E-6_blastx	xyloglucan endotransglycosylase	gi|118722748|gb|ABL10091.1|xyloglucan endotransglycosylase [Musa acuminata]	ABL10091	269	50	9.88337e-18	0.6542	5	P:response to water deprivation; P:carbohydrate metabolic process; F:transferase activity, transferring glycosyl groups; F:hydrolase activity, acting on glycosyl bonds; C:cell part			TC152818 weakly similar to UniRef100_Q8LER3 Cluster: Probable xyloglucan endotransglucosylase/hydrolase protein 7 precursor; n=1; Arabidopsis thaliana	269	430.664	3.18056e-120	95.5556	258
182	Pt_SSH_1dpi_R_341R	nr_1.0E-6_tblastx	picea glauca clone gq03215_o17 mrna sequence	gi|270143125|gb|BT110077.1|Picea glauca clone GQ03215_O17 mRNA sequence	BT110077	397	2	5.10974e-42	0.825	0				TC130468 similar to UniRef100_A9S8S1 Cluster: Predicted protein; n=1; Physcomitrella patens subsp	397	731.982	0	98.2368	390
183	Pt_SSH_1dpi_R_342R	nr_1.0E-6_blastx	protein	gi|148910013|gb|ABR18091.1|unknown [Picea sitchensis]	ABR18091	681	50	2.66808e-58	0.6526	5	F:kinase activity; F:DNA binding; F:zinc ion binding; C:plastid; F:polynucleotide 3'-phosphatase activity	EC:3.1.3.32		TC120805 similar to UniRef100_A7P203 Cluster: Chromosome chr19 scaffold_4, whole genome shotgun sequence; n=1; Vitis vinifera	681	1154.22	0	96.3397	658
184	Pt_SSH_1dpi_R_344R	est_1.0E-6_tblastx	li0673542 radiata pine mature latewood cdna library pinus radiata cdna clone 66786 mrna	gi|222831340|gb|FE522310.1|li0673542 Radiata pine mature latewood cDNA library Pinus radiata cDNA clone 66786 F11, mRNA sequence.	FE522310	373	10	3.69165e-49	0.954	0				TC135448 homologue to UniRef100_Q6VP03 Cluster: Ribosomal protein subunit B; n=1; Candidatus Blochmannia nearcticus	373	444.54	2.98757e-124	90.2703	334
185	Pt_SSH_1dpi_R_347R	est_1.0E-6_tblastx	est1076373 normalized pine embryo lib_d pinus taeda cdna clone pwabe49 3 mrna	gi|70774771|gb|DR686295.1|EST1076373 Normalized pine embryo library, Lib_D Pinus taeda cDNA clone PWABE49 3' end, mRNA sequence.	DR686295	198	13	2.05699e-29	0.866154	0				TC122886 similar to UniRef100_A7P765 Cluster: Chromosome chr9 scaffold_7, whole genome shotgun sequence; n=1; Vitis vinifera	198	319.652	5.9796e-87	95.9391	189
186	Pt_SSH_1dpi_R_348R	nr_1.0E-6_tblastx	pinus pinaster clone 14-1 jm b10 (ma4-d7-t7)	gi|229001800|emb|FN257082.1|Pinus pinaster EST, clone 14-1 JM B10 (MA4-D7-T7)	FN257082	423	10	2.91552e-87	0.968	0				TC135304 similar to UniRef100_A7Q5X6 Cluster: Chromosome chr14 scaffold_54, whole genome shotgun sequence; n=1; Vitis vinifera	423	728.017	0	96.6903	409
187	Pt_SSH_1dpi_R_349R	est_1.0E-10_blastn	opium poppy stem cdna library papaver somniferum mrna	gi|68027637|gb|DR167415.1|RTPHOS1_18_D12.g1_A029 Roots minus phosphorous Pinus taeda cDNA clone RTPHOS1_18_D12_A029 5', mRNA sequence.	DR167415	200	50	3.73271e-30	0.9098	0				TC153953 homologue to UniRef100_P51819 Cluster: Heat shock protein 83; n=1; Ipomoea nil	200	153.134	8.09616e-37	100	77
188	Pt_SSH_1dpi_R_353R	nr_1.0E-6_blastx	50s ribosomal protein chloroplast	gi|116793346|gb|ABK26715.1|unknown [Picea sitchensis]	ABK26715	373	19	4.45512e-34	0.718421	5	C:ribosome; F:structural constituent of ribosome; C:chloroplast; C:membrane; P:translation	EC:3.6.5.3		TC122167 similar to UniRef100_A7NXF7 Cluster: Chromosome chr5 scaffold_2, whole genome shotgun sequence; n=1; Vitis vinifera	373	686.387	0	98.6339	361
189	Pt_SSH_1dpi_R_354R	nr_1.0E-6_tblastx	picea glauca clone gq02815_p12 mrna sequence	gi|270137907|gb|BT104859.1|Picea glauca clone GQ02815_P12 mRNA sequence	BT104859	404	14	1.32493e-38	0.932857	0				TC132855 similar to UniRef100_A9RGT3 Cluster: Predicted protein; n=1; Physcomitrella patens subsp	404	472.293	1.43584e-132	96.4029	268
190	Pt_SSH_1dpi_R_355R	est_1.0E-10_blastn	est1072192 normalized pine embryo lib_d pinus taeda cdna clone mrna	gi|70770593|gb|DR682117.1|EST1072192 Normalized pine embryo library, Lib_D Pinus taeda cDNA clone PWAA713, mRNA sequence.	DR682117	117	8	9.79434e-47	0.91375	0				TC123493 weakly similar to UniRef100_A7PHQ8 Cluster: Chromosome chr17 scaffold_16, whole genome shotgun sequence; n=2; Vitis vinifera	117	200.711	2.13179e-51	97.4359	114
191	Pt_SSH_1dpi_R_356R	est_1.0E-6_tblastx	ss-ib-a-fl-15 picea sitchensis cdna clone ws0291_f06 mrna	gi|66976841|gb|DR053274.1|RTCA1_10_C05.b1_A029 Roots minus calcium Pinus taeda cDNA clone RTCA1_10_C05_A029 3', mRNA sequence.	DR053274	595	13	1.61564e-109	0.823846	0				TC154347	595	630.881	3.89206e-180	97.2067	348
192	Pt_SSH_1dpi_R_358R	nr_1.0E-6_blastx	protein	gi|225425585|ref|XP_002263065.1|PREDICTED: hypothetical protein [Vitis vinifera] >gi|297739069|emb|CBI28558.3| unnamed protein product [Vitis vinifera]	XP_002263065	447	50	8.91361e-35	0.933	11	F:DNA-directed RNA polymerase activity; F:zinc ion binding; P:regulation of transcription from RNA polymerase I promoter; F:protein kinase activity; P:transcription initiation from RNA polymerase II promoter; C:DNA-directed RNA polymerase IV complex; C:DNA-directed RNA polymerase V complex; P:RNA splicing; C:DNA-directed RNA polymerase II, core complex; F:DNA binding; P:RNA elongation from RNA po…	EC:2.7.7.6		TC122069 homologue to UniRef100_Q0IPN4 Cluster: Os12g0180400 protein; n=1; Oryza sativa Japonica Group	447	680.44	0	98.6376	362
193	Pt_SSH_1dpi_R_359R	nr_1.0E-6_tblastx	pinus taeda isolate 3870 anonymous locus 2_5829_01 genomic sequence	gi|203344672|gb|FJ098364.1|Pinus taeda isolate 3870 anonymous locus 2_5829_01 genomic sequence	FJ098364	354	17	1.69564e-46	0.916471	0				TC147327 weakly similar to UniRef100_A7NZK1 Cluster: Chromosome chr6 scaffold_3, whole genome shotgun sequence; n=1; Vitis vinifera	354	626.917	3.55368e-179	97.4432	343
194	Pt_SSH_1dpi_R_361R	nr_1.0E-6_blastx	protein	gi|116785703|gb|ABK23826.1|unknown [Picea sitchensis] >gi|116789375|gb|ABK25227.1| unknown [Picea sitchensis] >gi|148907596|gb|ABR16927.1| unknown [Picea sitchensis] >gi|224284832|gb|ACN40146.1| unknown [Picea sitchensis]	ABK23826	363	50	2.62501e-55	0.8486	10	P:response to water deprivation; C:nucleolus; P:response to heat; F:sequence-specific DNA binding; P:response to abscisic acid stimulus; F:transcription factor activity; F:transcription coactivator activity; C:cytoplasm; P:positive regulation of transcription; P:ethylene mediated signaling pathway			TC131563 similar to UniRef100_A9RY76 Cluster: Predicted protein; n=1; Physcomitrella patens subsp	363	718.105	0	100	362
195	Pt_SSH_1dpi_R_362R	nr_1.0E-6_tblastx	picea glauca clone gq03010_b18 mrna sequence	gi|270139817|gb|BT106769.1|Picea glauca clone GQ03010_B18 mRNA sequence	BT106769	608	1	3.12201e-86	0.84	0				TC124715 weakly similar to UniRef100_A7Q3S5 Cluster: Chromosome chr13 scaffold_48, whole genome shotgun sequence; n=1; Vitis vinifera	608	1158.19	0	99.0132	602
196	Pt_SSH_1dpi_R_364R	nr_1.0E-6_blastx	unknown [Picea sitchensis]	gi|116781465|gb|ABK22110.1|unknown [Picea sitchensis] >gi|116784045|gb|ABK23193.1| unknown [Picea sitchensis]	ABK22110	204	1	2.12364e-12	0.92	2	P:mitochondrial electron transport, ubiquinol to cytochrome c; F:ubiquinol-cytochrome-c reductase activity	EC:1.10.2.2		TC116244 similar to UniRef100_A7P5N3 Cluster: Chromosome chr4 scaffold_6, whole genome shotgun sequence; n=1; Vitis vinifera	204	373.175	4.77132e-103	98.0392	200
197	Pt_SSH_1dpi_R_365R	est_1.0E-6_tblastx	bx249397 pinus pinaster differenciating xylem adult pinus pinaster cdna clone mrna	gi|28507822|emb|BX249397.1|BX249397 Pinus pinaster differenciating xylem adult Pinus pinaster cDNA clone PP023E12, mRNA sequence.	BX249397	179	4	8.1374e-32	0.9375	0				TC148572 similar to UniRef100_Q8LP23 Cluster: Rhamnosyl transferase; n=1; Nierembergia sp	179	323.617	3.42778e-88	97.7654	175
198	Pt_SSH_1dpi_R_366R	nr_1.0E-6_tblastx	pinus taeda isolate 6111 anonymous locus 0_2041_01 genomic sequence	gi|203313787|gb|FJ067479.1|Pinus taeda isolate 6111 anonymous locus 0_2041_01 genomic sequence	FJ067479	232	38	3.08172e-22	0.890789	0				TC151425 homologue to UniRef100_Q49HE0 Cluster: 12-oxo-phytodienoic acid reductase; n=1; Zea mays	232	244.322	3.37176e-64	96.7742	150
199	Pt_SSH_1dpi_R_367R	nr_1.0E-6_tblastx	picea glauca clone gq04003_g07 mrna sequence	gi|270151302|gb|BT118188.1|Picea glauca clone GQ04003_G07 mRNA sequence	BT118188	189	1	1.68161e-09	0.65	0				TC128218 similar to UniRef100_A9SFH4 Cluster: Predicted protein; n=1; Physcomitrella patens subsp	189	341.458	1.54986e-93	97.8723	184
200	Pt_SSH_1dpi_R_369R	nr_1.0E-6_blastx	protein	gi|116778980|gb|ABK21084.1|unknown [Picea sitchensis]	ABK21084	459	50	1.86801e-69	0.8858	22	P:translation; P:positive regulation of growth rate; P:adaxial/abaxial pattern formation; F:zinc ion binding; P:embryonic development ending in birth or egg hatching; C:nucleolus; F:structural constituent of ribosome; P:leaf morphogenesis; P:hermaphrodite genitalia development; P:nucleocytoplasmic transport; P:protein complex assembly; P:body morphogenesis; P:root morphogenesis; P:nematode larval…	EC:3.6.5.3		TC125669 similar to UniRef100_A7R4R2 Cluster: Chromosome undetermined scaffold_763, whole genome shotgun sequence; n=2; Vitis vinifera	459	854.887	0	98.475	452
201	Pt_SSH_1dpi_R_370R	nr_1.0E-6_tblastx	picea glauca clone gq04105_g02 mrna sequence	gi|270152530|gb|BT119416.1|Picea glauca clone GQ04105_G02 mRNA sequence	BT119416	245	1	5.59117e-35	0.92	0				TC146141 similar to UniRef100_A9RM19 Cluster: Predicted protein; n=1; Physcomitrella patens subsp	245	464.364	2.06216e-130	99.1736	240
202	Pt_SSH_1dpi_R_371R	nr_1.0E-6_blastx	beta glucanase	gi|116791469|gb|ABK25991.1|unknown [Picea sitchensis]	ABK25991	603	50	2.71741e-47	0.646	3	F:hydrolase activity, hydrolyzing O-glycosyl compounds; P:carbohydrate metabolic process; F:cation binding	EC:3.2.1.0		TC120637 similar to UniRef100_Q588B8 Cluster: Pollen allergen CJP38; n=1; Cryptomeria japonica	603	1090.79	0	98.7889	571
203	Pt_SSH_1dpi_R_373R	nr_1.0E-6_blastx	ribulose bisphosphate carboxylase	gi|132150|sp|P10053.1|RBS_PINTHRecName: Full=Ribulose bisphosphate carboxylase small chain, chloroplastic; Short=RuBisCO small subunit; Flags: Precursor >gi|20958|emb|CAA31774.1| ribulose bisphosphate carboxylase preprotein [Pinus thunbergii]	P10053	535	50	2.3583e-29	0.928	7	P:reductive pentose-phosphate cycle; F:ribulose-bisphosphate carboxylase activity; F:monooxygenase activity; P:photorespiration; F:protein binding; P:oxidation reduction; C:chloroplast	EC:4.1.1.39		TC138169	535	898.499	0	97.996	489
204	Pt_SSH_1dpi_R_374R	nr_1.0E-6_blastx	cysteine proteinase	gi|116786550|gb|ABK24153.1|unknown [Picea sitchensis]	ABK24153	315	50	5.26371e-51	0.8222	8	P:defense response to bacterium; C:vacuole; P:response to desiccation; C:cytoplasmic membrane-bounded vesicle; F:cysteine-type endopeptidase activity; P:proteolysis; C:nucleus; P:response to salt stress	EC:3.4.22.0		TC126050	315	609.076	7.37899e-174	99.3651	313
205	Pt_SSH_1dpi_R_376R	nr_1.0E-6_tblastx	picea glauca clone gq0062_a21 mrna sequence	gi|270134033|gb|BT100985.1|Picea glauca clone GQ0062_A21 mRNA sequence	BT100985	120	1	2.67924e-16	0.94	0				TC126883	120	214.587	1.45955e-55	97.5	117
206	Pt_SSH_1dpi_R_377R	nr_1.0E-6_tblastx	picea glauca clone gq03210_e02 mrna sequence	gi|294464808|gb|BT124675.1|Picea sitchensis clone WS0476_D04 unknown mRNA	BT124675	229	4	1.95449e-19	0.895	0				TC137803 weakly similar to UniRef100_A7PDV0 Cluster: Chromosome chr11 scaffold_13, whole genome shotgun sequence; n=1; Vitis vinifera	229	333.528	4.65686e-91	95	209
207	Pt_SSH_1dpi_R_378R	nr_1.0E-6_blastx	protease inhibitor seed storage lipid transfer protein family protein	gi|116783072|gb|ABK22783.1|unknown [Picea sitchensis]	ABK22783	646	30	3.45805e-17	0.735667	5	C:anchored to membrane; P:lipid transport; C:cytoplasmic membrane-bounded vesicle; C:plasma membrane; F:lipid binding			TC119246 weakly similar to UniRef100_A7P042 Cluster: Chromosome chr6 scaffold_3, whole genome shotgun sequence; n=1; Vitis vinifera	646	936.164	0	95.9507	545
208	Pt_SSH_1dpi_R_381R	nr_1.0E-6_blastx	c72b2_pinta ame: full=cytochrome p450 720b2 ame: full=cytochrome p450 cypb	gi|75319887|sp|Q50EK5.1|C72B2_PINTARecName: Full=Cytochrome P450 720B2; AltName: Full=Cytochrome P450 CYPB >gi|59800266|gb|AAX07432.1| cytochrome P450 CYPB [Pinus taeda]	Q50EK5	156	6	3.10533e-11	0.915	5	F:heme binding; C:integral to membrane; P:oxidation reduction; F:monooxygenase activity; F:electron carrier activity			TC117215 UniRef100_Q50EK5 Cluster: Cytochrome P450 CYPB; n=1; Pinus taeda	156	210.622	3.04194e-54	100	106
209	Pt_SSH_1dpi_R_382R	nr_1.0E-6_blastx	gibberellin receptor gid1l2	gi|225428749|ref|XP_002285041.1|PREDICTED: hypothetical protein [Vitis vinifera]	XP_002285041	341	41	3.34871e-10	0.60878	1	F:carboxylesterase activity	EC:3.1.1.0; EC:3.1.1.1		TC121754 similar to UniRef100_A7P5S4 Cluster: Chromosome chr4 scaffold_6, whole genome shotgun sequence; n=1; Vitis vinifera	341	569.428	6.90695e-162	97.2477	318
210	Pt_SSH_1dpi_R_383R	nr_1.0E-6_blastx	cytochrome p450	gi|313756869|gb|ADR78270.1|CYP720B12 [Picea sitchensis]	ADR78270	200	50	2.2734e-30	0.7202	17	P:pollen exine formation; P:jasmonic acid mediated signaling pathway; C:cytoplasmic membrane-bounded vesicle; P:brassinosteroid homeostasis; P:positive regulation of flower development; F:heme binding; F:electron carrier activity; C:integral to membrane; P:unidimensional cell growth; P:response to UV-B; P:tapetal cell differentiation; P:leaf shaping; P:oxidation reduction; P:response to brassinos…			TC129411 similar to UniRef100_Q50EK5 Cluster: Cytochrome P450 CYPB; n=1; Pinus taeda	200	389.034	7.85712e-108	99.5	199
211	Pt_SSH_1dpi_R_384R	nr_1.0E-6_blastx	unknown [Picea sitchensis]	gi|116781259|gb|ABK22027.1|unknown [Picea sitchensis]	ABK22027	432	1	6.33838e-25	0.98	0				TC114758 similar to UniRef100_A7Q773 Cluster: Chromosome chr18 scaffold_59, whole genome shotgun sequence; n=1; Vitis vinifera	432	674.493	0	96.6837	379
212	Pt_SSH_1dpi_R_387R	nr_1.0E-6_tblastx	pinus taeda isolate 2320 anonymous locus 0_16374_01 genomic sequence	gi|203305880|gb|FJ059572.1|Pinus taeda isolate 2320 anonymous locus 0_16374_01 genomic sequence	FJ059572	255	10	8.34488e-39	0.94	0				TC133086 weakly similar to UniRef100_Q5K4L2 Cluster: Pax6	255	363.264	5.84943e-100	93.8272	228
213	Pt_SSH_1dpi_R_389R	nr_1.0E-6_blastx	fructose-bisphosphate aldolase	gi|116785082|gb|ABK23585.1|unknown [Picea sitchensis]	ABK23585	243	50	1.96366e-34	0.8976	5	C:cytoplasm; P:pentose-phosphate shunt; P:glycolysis; F:fructose-bisphosphate aldolase activity; C:membrane	EC:4.1.2.13		TC120776 similar to UniRef100_Q6RUF6 Cluster: Fructose-bisphosphate aldolase; n=1; Glycine max	243	482.205	8.70489e-136	100	243
214	Pt_SSH_1dpi_R_390R	nr_1.0E-6_blastx	cellulose synthase	gi|47933336|gb|AAQ63936.1|cellulose synthase [Pinus radiata]	AAQ63936	559	50	2.06188e-93	0.8242	10	P:primary cell wall biogenesis; P:defense response; F:zinc ion binding; C:integral to membrane; P:cellulose biosynthetic process; P:cellular cell wall organization; F:cellulose synthase (UDP-forming) activity; F:protein binding; C:Golgi apparatus; C:plasma membrane	EC:2.4.1.12		AW010875 homologue to UniRef100_Q4VWW6 Cluster: Cellulose synthase; n=1; Pinus radiata	559	541.676	2.60533e-153	92.8382	350
215	Pt_SSH_1dpi_R_393R	nr_1.0E-6_tblastx	picea glauca clone gq03605_j18 mrna sequence	gi|270147983|gb|BT114935.1|Picea glauca clone GQ03605_J18 mRNA sequence	BT114935	256	1	7.14331e-21	0.7	0				DR110925 similar to UniRef100_Q8TM52 Cluster: GCN5-related N-acetyltransferase; n=1; Methanosarcina acetivorans	256	484.187	2.32972e-136	98.8281	253
216	Pt_SSH_1dpi_R_399R	nr_1.0E-6_blastx	60s ribosomal protein l28	gi|116779158|gb|ABK21163.1|unknown [Picea sitchensis] >gi|116780991|gb|ABK21915.1| unknown [Picea sitchensis] >gi|116785203|gb|ABK23632.1| unknown [Picea sitchensis] >gi|116790788|gb|ABK25740.1| unknown [Picea sitchensis] >gi|148907233|gb|ABR16756.1| unknown [Picea sitchensis]	ABK21163	756	50	3.1783e-61	0.8056	7	F:structural constituent of ribosome; C:plasma membrane; P:ribosome biogenesis; C:cell wall; C:cytosolic large ribosomal subunit; C:chloroplast; P:translation	EC:3.6.5.3		TC118074 similar to UniRef100_A6MZK4 Cluster: 60S ribosomal protein l28; n=2; Oryza sativa	756	1287.04	0	96.8	726
217	Pt_SSH_1dpi_R_400R	nr_1.0E-6_blastx	unknown [Picea sitchensis]	gi|224284613|gb|ACN40039.1|unknown [Picea sitchensis]	ACN40039	260	2	7.40755e-13	0.84	0				TC132420 weakly similar to UniRef100_A7PU01 Cluster: Chromosome chr7 scaffold_31, whole genome shotgun sequence; n=1; Vitis vinifera	260	402.911	6.93717e-112	94.5946	245
218	Pt_SSH_1dpi_R_402R	nr_1.0E-6_blastx	unknown [Picea sitchensis]	gi|116787921|gb|ABK24691.1|unknown [Picea sitchensis]	ABK24691	129	1	7.06817e-08	0.95	0				TC118758	129	178.905	8.7444e-45	89.9225	116
219	Pt_SSH_1dpi_R_406R	nr_1.0E-6_blastx	protein	gi|183206805|gb|ACC54561.1|putative 1-hydroxy-2-methyl-2-(E)-butenyl 4-diphosphate reductase type 2 [Pinus densiflora]	ACC54561	581	50	2.13777e-67	0.9104	7	F:4-hydroxy-3-methylbut-2-en-1-yl diphosphate reductase activity; F:4-hydroxy-3-methylbut-2-en-1-yl diphosphate synthase activity; P:terpenoid biosynthetic process; P:oxidation reduction; C:chloroplast stroma; P:isopentenyl diphosphate biosynthetic process, mevalonate-independent pathway; P:response to antibiotic	EC:1.17.1.2; EC:1.17.4.3		TC127066 UniRef100_A9P332 Cluster: Type 2 1-hydroxy-2-methyl-2-(E)-butenyl-4-phosphate reductase; n=1; Pinus taeda	581	1039.25	0	98.7319	545
220	Pt_SSH_1dpi_R_411R	nr_1.0E-6_tblastx	picea glauca clone gq02902_m19 mrna sequence	gi|270139143|gb|BT106095.1|Picea glauca clone GQ02902_M19 mRNA sequence	BT106095	141	2	1.10869e-17	0.89	0				TC146406	141	264.146	2.09585e-70	98.5816	139
221	Pt_SSH_1dpi_R_413R	nr_1.0E-6_blastx	transketolase	gi|224284456|gb|ACN39962.1|unknown [Picea sitchensis]	ACN39962	519	50	4.80137e-61	0.8832	10	P:reductive pentose-phosphate cycle; P:response to salt stress; F:transketolase activity; F:metal ion binding; C:chloroplast envelope; P:pentose-phosphate shunt, oxidative branch; F:protein binding; C:chloroplast thylakoid membrane; C:chloroplast stroma; P:response to cadmium ion	EC:2.2.1.1		TC138252	519	902.464	0	96.9112	502
222	Pt_SSH_1dpi_R_414R	nr_1.0E-6_tblastx	pinus densiflora 1-d-deoxyxylulose 5-phosphate reductoisomerase complete cds	gi|183206798|gb|EU439294.1|Pinus densiflora putative 1-D-deoxyxylulose 5-phosphate reductoisomerase (DXR) mRNA, complete cds	EU439294	289	3	3.93369e-58	0.906667	0				CX652401 similar to UniRef100_Q2VWR8 Cluster: 1-deoxy-D-xylulose-5-phosphate reductoisomerase; n=1; Taxus x media	289	502.028	1.12913e-141	97.2318	281
223	Pt_SSH_1dpi_R_415R	nr_1.0E-6_blastx	s-adenosylmethionine synthetase	gi|283837546|dbj|BAI66450.1|S-adenosylmethionine synthase [Malus x domestica]	BAI66450	202	50	3.07067e-19	0.9754	13	F:copper ion binding; C:cell wall; P:auxin biosynthetic process; P:ethylene biosynthetic process; P:response to salt stress; F:methionine adenosyltransferase activity; P:S-adenosylmethionine biosynthetic process; P:one-carbon metabolic process; F:ATP binding; F:magnesium ion binding; P:response to cadmium ion; C:cytoplasm; C:plasma membrane	EC:2.5.1.6		TC146321 UniRef100_Q5UML0 Cluster: S-adenosyl methionine synthetase 1; n=1; Pinus taeda	202	361.281	1.79662e-99	97.549	199
224	Pt_SSH_1dpi_R_416R	nr_1.0E-6_tblastx	picea glauca clone gq03909_e07 mrna sequence	gi|148907183|gb|EF676854.1|Picea sitchensis clone WS02756_G07 unknown mRNA	EF676854	314	2	1.48896e-27	0.73	0				TC132176 weakly similar to UniRef100_A9T9L2 Cluster: Predicted protein; n=1; Physcomitrella patens subsp	314	575.376	1.02625e-163	98.3871	305
225	Pt_SSH_1dpi_R_418R	nr_1.0E-6_blastx	secretory carrier membrane protein	gi|116779851|gb|ABK21450.1|unknown [Picea sitchensis]	ABK21450	386	50	6.30148e-49	0.8138	8	C:early endosome; F:transmembrane transporter activity; C:plasma membrane; C:integral to membrane; P:receptor-mediated endocytosis; C:cytoplasmic vesicle; C:mitochondrion; P:protein transport			TC148544 weakly similar to UniRef100_Q9M5P2 Cluster: Secretory carrier-associated membrane protein 3; n=1; Arabidopsis thaliana	386	702.246	0	97.9275	378
226	Pt_SSH_1dpi_R_419R	nr_1.0E-6_blastx	glutamate-gated kainate-type ion channel receptor subunit 5	gi|15217450|ref|NP_174978.1|ATGLR3.3; intracellular ligand-gated ion channel [Arabidopsis thaliana] >gi|41017227|sp|Q9C8E7.1|GLR33_ARATH RecName: Full=Glutamate receptor 3.3; AltName: Full=Ligand-gated ion channel 3.3; Flags: Precursor >gi|12322630|gb|AAG51316.1|AC025815_3 ligand-gated ion channel, putative [Arabidopsis thaliana] >gi|332193804|gb|AEE31925.1| glutamate receptor 3.3 [Arabidopsis th…	NP_174978	333	50	2.04246e-15	0.5432	5	P:stomatal movement; P:response to light stimulus; F:receptor activity; F:ion channel activity; C:cell part			CT583320 similar to UniRef100_UPI000034F03C Cluster: D-alanine--D-alanine ligase family; n=1; Arabidopsis thaliana	333	32.2105	3.52489	100	16
227	Pt_SSH_1dpi_R_421R	nr_1.0E-6_blastx	monooxygenase	gi|148906275|gb|ABR16293.1|unknown [Picea sitchensis]	ABR16293	219	31	3.2292e-24	0.806774	2	P:oxidation reduction; F:monooxygenase activity			TC123252 similar to UniRef100_Q1EJ17 Cluster: Monooxygenase; n=1; Picea abies	219	315.687	1.04194e-85	94.5813	192
228	Pt_SSH_1dpi_R_422R	nr_1.0E-6_blastx	60s acidic ribosomal protein p0	gi|168014097|ref|XP_001759592.1|predicted protein [Physcomitrella patens subsp. patens] >gi|162689131|gb|EDQ75504.1| predicted protein [Physcomitrella patens subsp. patens]	XP_001759592	411	50	1.44373e-53	0.8698	14	C:cytosol; F:copper ion binding; C:nucleolus; P:response to salt stress; P:response to cold; F:structural constituent of ribosome; F:DNA-(apurinic or apyrimidinic site) lyase activity; P:translational elongation; P:ribosome biogenesis; P:response to zinc ion; C:chloroplast; P:response to cadmium ion; C:cytosolic ribosome; C:plasma membrane	EC:4.2.99.18		TC126609 similar to UniRef100_P50346 Cluster: 60S acidic ribosomal protein P0; n=1; Glycine max	411	757.752	0	98.5366	404
229	Pt_SSH_1dpi_R_423R	nr_1.0E-6_blastx	unknown [Picea sitchensis]	gi|116792476|gb|ABK26383.1|unknown [Picea sitchensis]	ABK26383	547	3	3.67483e-36	0.656667	0				TC114755 similar to UniRef100_A9SFH4 Cluster: Predicted protein; n=1; Physcomitrella patens subsp	547	894.535	0	95.9184	517
230	Pt_SSH_1dpi_R_424R	nr_1.0E-6_blastx	transport inhibitor response 1	gi|258676531|gb|ACV87279.1|TIR1/AFB auxin receptor protein PintaTIR1 [Pinus taeda]	ACV87279	398	50	2.26862e-62	0.7132	15	P:cellular response to phosphate starvation; P:developmental growth; F:protein binding; P:lateral root formation; P:auxin mediated signaling pathway; P:negative regulation of transcription by glucose; P:ubiquitin-dependent protein catabolic process; P:pollen maturation; F:ubiquitin-protein ligase activity; F:inositol hexakisphosphate binding; C:nuclear SCF ubiquitin ligase complex; F:receptor act…	EC:6.3.2.19		TC132948 weakly similar to UniRef100_Q0Z845 Cluster: Auxin-responsive factor TIR1-like protein; n=1; Populus tomentosa	398	718.105	0	97.7387	389
231	Pt_SSH_1dpi_R_425R	nr_1.0E-6_tblastx	picea glauca clone gq03711_d22 mrna sequence	gi|116793832|gb|EF087660.1|Picea sitchensis clone WS02733_M01 unknown mRNA	EF087660	304	3	3.08166e-13	0.756667	0				TC118944	304	343.44	6.54484e-94	96.9543	191
232	Pt_SSH_1dpi_R_427R	nr_1.0E-6_blastx	protein	gi|294464404|gb|ADE77714.1|unknown [Picea sitchensis]	ADE77714	577	25	1.33004e-37	0.8408	1	C:chloroplast			TC135380 similar to UniRef100_A9RFX0 Cluster: Predicted protein; n=1; Physcomitrella patens subsp	577	579.34	1.23556e-164	97.5309	316
233	Pt_SSH_1dpi_R_428R	nr_1.0E-6_blastx	cysteine synthase	gi|116783896|gb|ABK23130.1|unknown [Picea sitchensis]	ABK23130	618	50	1.12648e-99	0.8744	15	P:pollen tube development; F:copper ion binding; P:detoxification of nitrogen compound; F:zinc ion binding; C:mitochondrion; P:cyanide metabolic process; C:chromoplast; F:ATP binding; F:transferase activity; F:protein binding; C:chloroplast stroma; P:cysteine biosynthetic process from serine; F:pyridoxal phosphate binding; F:cysteine synthase activity; F:L-3-cyanoalanine synthase activity	EC:2.5.1.47; EC:4.4.1.9		TC135539 similar to UniRef100_A7PZI3 Cluster: Cysteine synthase; n=1; Vitis vinifera	618	1170.08	0	98.8673	611
234	Pt_SSH_1dpi_R_431R	nr_1.0E-6_tblastx	Picea sitchensis clone WS02739_J15 unknown mRNA	gi|148906465|gb|EF676485.1|Picea sitchensis clone WS02739_J15 unknown mRNA	EF676485	194	1	3.72763e-08	0.61	0				TC124717	194	327.581	2.39869e-89	96.3731	186
235	Pt_SSH_1dpi_R_432R	nr_1.0E-6_blastx	60s ribosomal protein l34	gi|116779567|gb|ABK21342.1|unknown [Picea sitchensis] >gi|116781034|gb|ABK21936.1| unknown [Picea sitchensis] >gi|116791892|gb|ABK26150.1| unknown [Picea sitchensis] >gi|116793358|gb|ABK26719.1| unknown [Picea sitchensis] >gi|224285514|gb|ACN40477.1| unknown [Picea sitchensis]	ABK21342	291	50	8.12857e-28	0.8942	8	C:nucleolus; F:structural constituent of ribosome; P:ribosome biogenesis; C:cytosolic large ribosomal subunit; C:chloroplast; C:membrane; P:translation; C:mitochondrion	EC:3.6.5.3		TC150397 similar to UniRef100_P41098 Cluster: 60S ribosomal protein L34; n=1; Nicotiana tabacum	291	535.728	8.15095e-152	98.6207	286
236	Pt_SSH_1dpi_R_434R	nr_1.0E-6_blastx	histone h1-like protein	gi|224286899|gb|ACN41152.1|unknown [Picea sitchensis]	ACN41152	324	50	3.39724e-26	0.7012	4	C:nucleosome; F:DNA binding; P:nucleosome assembly; C:nucleus			TC114938 similar to UniRef100_A9SF83 Cluster: Predicted protein; n=1; Physcomitrella patens subsp	324	541.676	1.48031e-153	96.1661	301
237	Pt_SSH_1dpi_R_435R	nr_1.0E-6_blastx	component of oligomeric golgi complex 6	gi|225427266|ref|XP_002281271.1|PREDICTED: hypothetical protein [Vitis vinifera] >gi|297742128|emb|CBI33915.3| unnamed protein product [Vitis vinifera]	XP_002281271	552	50	2.063e-82	0.7198	1	C:Golgi transport complex			TC119201 similar to UniRef100_A9TTX0 Cluster: Predicted protein; n=1; Physcomitrella patens subsp	552	36.1753	0.381026	100	18
238	Pt_SSH_1dpi_R_436R	nr_1.0E-6_blastx	germin-like protein	gi|116790330|gb|ABK25578.1|unknown [Picea sitchensis]	ABK25578	365	50	1.30321e-54	0.7482	12	F:nutrient reservoir activity; P:L-fucose biosynthetic process; F:manganese ion binding; F:oxalate oxidase activity; P:response to cold; F:GDP-L-fucose synthase activity; C:plant-type cell wall; C:cytoplasmic membrane-bounded vesicle; F:protein binding; P:L-ascorbic acid biosynthetic process; C:extracellular matrix; C:apoplast	EC:1.2.3.4; EC:1.1.1.271		TC123636 similar to UniRef100_A7Y2G2 Cluster: Germin-like protein; n=1; Chimonanthus praecox	365	628.899	9.28709e-180	96.7123	353
239	Pt_SSH_1dpi_R_438R	nr_1.0E-6_blastx	dimethylmenaquinone methyltransferase family protein	gi|116784690|gb|ABK23439.1|unknown [Picea sitchensis]	ABK23439	539	50	1.70468e-67	0.8272	3	P:regulation of RNA metabolic process; F:ribonuclease inhibitor activity; F:methyltransferase activity	EC:2.1.1.0		TC135294 similar to UniRef100_Q6Z6H0 Cluster: S-adenosylmethionine:2-demethylmenaquinone methyltransferase-like; n=1; Oryza sativa Japonica Group	539	1021.41	0	99.0706	533
240	Pt_SSH_1dpi_R_439R	nr_1.0E-6_blastx	embryo-abundant protein	gi|148909101|gb|ABR17652.1|unknown [Picea sitchensis]	ABR17652	168	4	1.622e-20	0.83	2	F:methyltransferase activity; P:metabolic process	EC:2.1.1.0		TC116522 similar to UniRef100_Q40857 Cluster: EMB34 protein; n=1; Picea glauca	168	301.811	1.17139e-81	97.6191	164
241	Pt_SSH_1dpi_R_440R	nr_1.0E-6_blastx	protein	gi|148907409|gb|ABR16838.1|unknown [Picea sitchensis]	ABR16838	370	50	7.09151e-56	0.7776	4	P:metabolic process; C:plastoglobule; C:mitochondrion; F:methyltransferase activity	EC:2.1.1.0		TC124950 similar to UniRef100_A7QS32 Cluster: Chromosome undetermined scaffold_155, whole genome shotgun sequence; n=1; Vitis vinifera	370	702.246	0	98.9189	366
242	Pt_SSH_1dpi_R_442R	nr_1.0E-6_tblastx	picea glauca clone gq03309_n16 mrna sequence	gi|116792083|gb|EF086969.1|Picea sitchensis clone WS02740_H15 unknown mRNA	EF086969	165	2	4.96865e-12	0.74	0				TC129085 similar to UniRef100_A7QDV2 Cluster: Chromosome chr4 scaffold_83, whole genome shotgun sequence; n=1; Vitis vinifera	165	272.075	1.02614e-72	95.7576	158
243	Pt_SSH_1dpi_R_443R	nr_1.0E-6_blastx	peptide methionine sulfoxide reductase	gi|116786868|gb|ABK24273.1|unknown [Picea sitchensis]	ABK24273	448	50	1.7396e-30	0.8478	7	P:protein modification process; F:protein binding; P:cellular response to oxidative stress; P:oxidation reduction; C:chloroplast stroma; C:cytosol; F:peptide-methionine-(S)-S-oxide reductase activity	EC:1.8.4.11		TC136076 similar to UniRef100_A7PBQ8 Cluster: Chromosome chr16 scaffold_10, whole genome shotgun sequence; n=1; Vitis vinifera	448	700.264	0	94.6188	422
244	Pt_SSH_1dpi_R_444R	nr_1.0E-6_blastx	unknown [Picea sitchensis]	gi|224284978|gb|ACN40218.1|unknown [Picea sitchensis]	ACN40218	179	2	1.41005e-08	0.94	3	C:ribosome; F:structural constituent of ribosome; P:translation	EC:3.6.5.3		TC146154 homologue to UniRef100_A9RZ45 Cluster: Predicted protein; n=1; Physcomitrella patens subsp	179	327.581	2.19541e-89	98.3051	174
245	Pt_SSH_1dpi_R_445R	nr_1.0E-6_blastx	protein	gi|10047457|gb|AAG12252.1|AF205131_1guanylate kinase [Lilium longiflorum]	AAG12252	383	50	3.26454e-29	0.7278	4	C:cytoplasm; F:guanylate kinase activity; P:purine nucleotide metabolic process; F:ATP binding	EC:2.7.4.8		TC124965 similar to UniRef100_A7PWD0 Cluster: Chromosome chr8 scaffold_34, whole genome shotgun sequence; n=1; Vitis vinifera	383	672.511	0	97.1279	372
246	Pt_SSH_1dpi_R_446R	nr_1.0E-6_blastx	unknown [Picea sitchensis]	gi|116782266|gb|ABK22438.1|unknown [Picea sitchensis] >gi|224286913|gb|ACN41159.1| unknown [Picea sitchensis]	ABK22438	142	6	5.16334e-11	0.91	2	F:lipid binding; P:lipid transport			TC134550	142	228.464	1.16496e-59	96.9466	127
247	Pt_SSH_1dpi_R_448R	nr_1.0E-6_blastx	nhl repeat-containing protein	gi|225461726|ref|XP_002285515.1|PREDICTED: hypothetical protein [Vitis vinifera] >gi|302142876|emb|CBI20171.3| unnamed protein product [Vitis vinifera]	XP_002285515	363	36	1.07817e-16	0.555556	4	C:endomembrane system; F:molecular_function; P:biological_process; C:cellular_component			CO196888 similar to UniRef100_A7PMD2 Cluster: Chromosome chr14 scaffold_21, whole genome shotgun sequence; n=1; Vitis vinifera	363	67.8929	6.99954e-11	87.8788	58
248	Pt_SSH_1dpi_R_451R	nr_1.0E-6_blastx	cytochrome p450	gi|75319887|sp|Q50EK5.1|C72B2_PINTARecName: Full=Cytochrome P450 720B2; AltName: Full=Cytochrome P450 CYPB >gi|59800266|gb|AAX07432.1| cytochrome P450 CYPB [Pinus taeda]	Q50EK5	410	50	3.10656e-72	0.687	17	P:pollen exine formation; P:jasmonic acid mediated signaling pathway; C:cytoplasmic membrane-bounded vesicle; P:brassinosteroid homeostasis; P:positive regulation of flower development; F:heme binding; F:electron carrier activity; C:integral to membrane; P:unidimensional cell growth; P:response to UV-B; P:tapetal cell differentiation; P:leaf shaping; P:oxidation reduction; P:response to brassinos…			TC117215 UniRef100_Q50EK5 Cluster: Cytochrome P450 CYPB; n=1; Pinus taeda	410	757.752	0	98.2927	403
249	Pt_SSH_1dpi_R_453R	nr_1.0E-6_blastx	protein	gi|326520651|dbj|BAJ92689.1|predicted protein [Hordeum vulgare subsp. vulgare]	BAJ92689	536	50	2.41232e-66	0.77	3	C:endomembrane system; F:ceramidase activity; C:plasma membrane	EC:3.5.1.23		TC136897 similar to UniRef100_Q304B9 Cluster: Neutral ceramidase precursor; n=1; Arabidopsis thaliana	536	563.481	6.80404e-160	98.0769	306
250	Pt_SSH_1dpi_R_454R	nr_1.0E-6_blastx	armadillo beta-catenin repeat family protein	gi|148909977|gb|ABR18073.1|unknown [Picea sitchensis]	ABR18073	193	42	1.38882e-27	0.898095	1	F:binding			TC136203 similar to UniRef100_Q9SR28 Cluster: F3L24	193	383.087	4.66197e-106	100	193
251	Pt_SSH_1dpi_R_455R	nr_1.0E-6_blastx	floral homeotic protein hua1	gi|224101283|ref|XP_002312214.1|predicted protein [Populus trichocarpa] >gi|222852034|gb|EEE89581.1| predicted protein [Populus trichocarpa]	XP_002312214	365	10	5.53915e-13	0.541	1	F:nucleic acid binding			TC146250 similar to UniRef100_A7QMN5 Cluster: Chromosome chr19 scaffold_126, whole genome shotgun sequence; n=1; Vitis vinifera	365	684.405	0	98.6301	360
252	Pt_SSH_1dpi_R_456R	nr_1.0E-6_tblastx	picea glauca clone gq03817_b05 mrna sequence	gi|294460795|gb|BT122600.1|Picea sitchensis clone WS0453_F10 unknown mRNA	BT122600	670	20	3.01022e-75	0.9815	0				TC129694 similar to UniRef100_Q688X9 Cluster: Protein DEHYDRATION-INDUCED 19; n=1; Oryza sativa Japonica Group	670	1084.84	0	96.3434	606
253	Pt_SSH_1dpi_R_457R	nr_1.0E-6_blastx	xyloglucan endotransglucosylase hydrolase protein a	gi|116782562|gb|ABK22552.1|unknown [Picea sitchensis]	ABK22552	331	20	2.75178e-36	0.7235	5	F:hydrolase activity, hydrolyzing O-glycosyl compounds; F:xyloglucan:xyloglucosyl transferase activity; C:cell wall; P:cellular glucan metabolic process; C:apoplast	EC:3.2.1.0; EC:2.4.1.207		TC129350	331	624.934	1.30836e-178	98.7915	327
254	Pt_SSH_1dpi_R_458R	nr_1.0E-6_blastx	pyruvate kinase	gi|298364437|gb|ADI79344.1|pyruvate kinase [Camellia oleifera]	ADI79344	327	50	3.36763e-42	0.7704	10	P:fatty acid biosynthetic process; P:seed development; F:potassium ion binding; C:mitochondrion; F:ATP binding; F:pyruvate kinase activity; F:magnesium ion binding; P:glycolysis; C:chloroplast stroma; P:response to cadmium ion	EC:2.7.1.40		GT241876 similar to UniRef100_Q8LEY6 Cluster: Pyruvate kinase; n=1; Arabidopsis thaliana	327	601.146	1.87126e-171	98.1651	321
255	Pt_SSH_1dpi_R_460R	nr_1.0E-6_blastx	ribulose bisphosphate small subunit	gi|132150|sp|P10053.1|RBS_PINTHRecName: Full=Ribulose bisphosphate carboxylase small chain, chloroplastic; Short=RuBisCO small subunit; Flags: Precursor >gi|20958|emb|CAA31774.1| ribulose bisphosphate carboxylase preprotein [Pinus thunbergii]	P10053	349	50	9.26433e-32	0.7852	15	F:copper ion binding; F:ribulose-bisphosphate carboxylase activity; P:reductive pentose-phosphate cycle; P:response to red light; C:chloroplast ribulose bisphosphate carboxylase complex; P:response to cold; P:oxidation reduction; C:chloroplast envelope; F:monooxygenase activity; P:response to blue light; C:chloroplast thylakoid membrane; P:photorespiration; P:response to far red light; C:cytosoli…	EC:4.1.1.39		TC135153	349	561.499	1.72533e-159	96.4072	322
256	Pt_SSH_1dpi_R_461R	nr_1.0E-6_blastx	unknown [Picea sitchensis]	gi|116781522|gb|ABK22136.1|unknown [Picea sitchensis] >gi|116786959|gb|ABK24318.1| unknown [Picea sitchensis]	ABK22136	491	10	2.12909e-20	0.672	0				TC123315 similar to UniRef100_Q0ZIH9 Cluster: UP-9A; n=1; Nicotiana tabacum	491	424.717	3.67841e-118	96.7871	241
257	Pt_SSH_1dpi_R_462R	nr_1.0E-6_blastx	tripeptidyl peptidase ii	gi|225470769|ref|XP_002268078.1|PREDICTED: hypothetical protein [Vitis vinifera]	XP_002268078	534	50	1.12577e-47	0.533	2	C:mitochondrion; F:serine-type peptidase activity			TC125618 weakly similar to UniRef100_A7QXF8 Cluster: Chromosome undetermined scaffold_222, whole genome shotgun sequence; n=1; Vitis vinifera	534	827.135	0	98.6395	435
258	Pt_SSH_1dpi_R_463R	nr_1.0E-6_tblastx	picea abies ubiquitin-conjugating enzyme ubc1 complete cds	gi|54288725|gb|AY639585.1|Picea abies ubiquitin-conjugating enzyme UBC1 mRNA, complete cds	AY639585	354	3	2.41912e-27	0.89	0				TC139246 homologue to UniRef100_Q9SPF9 Cluster: Ubiquitin carrier protein; n=1; Mesembryanthemum crystallinum	354	577.358	2.94699e-164	97.8056	312
259	Pt_SSH_1dpi_R_464R	nr_1.0E-6_blastx	dihydroneopterin aldolase	gi|116785286|gb|ABK23664.1|unknown [Picea sitchensis]	ABK23664	261	50	2.51942e-37	0.7766	4	F:dihydroneopterin aldolase activity; P:folic acid and derivative biosynthetic process; C:plastid; C:mitochondrion	EC:4.1.2.25		TC143939 similar to UniRef100_Q6TFM2 Cluster: Dihydroneopterin aldolase; n=1; Solanum lycopersicum	261	454.452	2.12577e-127	96.9349	253
260	Pt_SSH_1dpi_R_469R	nr_1.0E-6_blastx	small heat-shock protein	gi|220675843|emb|CAM12501.1|small heat-shock protein [Pinus taeda]	CAM12501	621	50	9.51292e-91	0.623	3	P:response to stress; C:cytoplasmic part; C:intracellular membrane-bounded organelle			TC136881 similar to UniRef100_Q40847 Cluster: Mitochondria-localized low molecular weight heat shock protein 23	621	1031.32	0	95.9677	595
261	Pt_SSH_1dpi_R_470R	nr_1.0E-6_blastx	unknown [Picea sitchensis]	gi|116793996|gb|ABK26963.1|unknown [Picea sitchensis]	ABK26963	248	1	7.74888e-07	0.77	0				CF470894 similar to UniRef100_A7R3G0 Cluster: Chromosome chr4 scaffold_519, whole genome shotgun sequence; n=1; Vitis vinifera	248	137.275	6.07329e-32	93.5484	87
262	Pt_SSH_1dpi_R_471R	nr_1.0E-6_blastx	f-box protein	gi|116790054|gb|ABK25485.1|unknown [Picea sitchensis]	ABK25485	522	50	4.32097e-41	0.5934	5	P:ubiquitin-dependent protein catabolic process; C:SCF ubiquitin ligase complex; P:negative regulation of ethylene mediated signaling pathway; F:protein binding; C:nucleus			TC125951 weakly similar to UniRef100_Q2PQJ0 Cluster: EIN3-binding F-box protein 2; n=1; Solanum lycopersicum	522	783.523	0	97.9118	422
263	Pt_SSH_1dpi_R_472R	nr_1.0E-6_blastx	unknown [Picea sitchensis]	gi|116782985|gb|ABK22750.1|unknown [Picea sitchensis] >gi|224286467|gb|ACN40940.1| unknown [Picea sitchensis]	ABK22750	408	1	1.79288e-11	0.79	1	C:integral to membrane			TC129680	408	634.846	0	94.6078	386
264	Pt_SSH_1dpi_R_473R	est_1.0E-6_tblastx	pco01-bark-wounded-norm pinus contorta cdna clone pco0121_f14 3 mrna	gi|262144685|gb|GT256328.1|PCO0121.CR_F14 Pco01-Bark-Wounded-Norm (PCO01) Pinus contorta cDNA clone PCO0121_F14 3', mRNA sequence.	GT256328	213	1	4.06341e-16	0.88	0				TC144367 similar to UniRef100_A7NVP0 Cluster: Chromosome chr18 scaffold_1, whole genome shotgun sequence; n=1; Vitis vinifera	213	182.869	9.70205e-46	92.9688	119
265	Pt_SSH_1dpi_R_474R	nr_1.0E-6_blastx	protein	gi|116787354|gb|ABK24474.1|unknown [Picea sitchensis]	ABK24474	233	50	1.47984e-21	0.7972	12	C:vacuole; C:cytoplasmic membrane-bounded vesicle; C:plasma membrane; P:transmembrane transport; P:oxidation reduction; F:sugar:hydrogen symporter activity; P:carbohydrate transport; P:response to cytokinin stimulus; P:multidimensional cell growth; C:integral to membrane; C:nucleus; F:2-alkenal reductase activity	EC:1.3.1.74		GT234163 weakly similar to UniRef100_Q6B4G9 Cluster: Monosaccharide transport protein 1; n=1; Zea mays	233	297.846	2.61623e-80	97.6471	166
266	Pt_SSH_1dpi_R_476R	nr_1.0E-6_tblastx	picea glauca clone gq03710_e12 mrna sequence	gi|148909932|gb|EF678286.1|Picea sitchensis clone WS02912_L03 unknown mRNA	EF678286	288	3	3.28692e-27	0.86	0				TC125412 weakly similar to UniRef100_A7Q3S3 Cluster: Chromosome chr13 scaffold_48, whole genome shotgun sequence; n=1; Vitis vinifera	288	456.434	5.97515e-128	95.053	269
267	Pt_SSH_1dpi_R_477R	nr_1.0E-6_tblastx	picea glauca clone gq03009_i17 mrna sequence	gi|270139785|gb|BT106737.1|Picea glauca clone GQ03009_I17 mRNA sequence	BT106737	330	3	1.37755e-45	0.76	0				TC147884 similar to UniRef100_A7P2I6 Cluster: Chromosome chr1 scaffold_5, whole genome shotgun sequence; n=1; Vitis vinifera	330	36.1753	0.223618	100	18
268	Pt_SSH_1dpi_R_478R	nr_1.0E-6_blastx	protein	gi|255551475|ref|XP_002516783.1|heat shock protein 70kD, putative [Ricinus communis] >gi|223543871|gb|EEF45397.1| heat shock protein 70kD, putative [Ricinus communis]	XP_002516783	507	50	3.95455e-49	0.614	8	P:auxin biosynthetic process; P:protein folding; P:response to high light intensity; P:oxidation reduction; F:ATP binding; P:response to hydrogen peroxide; P:response to heat; F:2-alkenal reductase activity	EC:1.3.1.74		TC131526 similar to UniRef100_A7NWM1 Cluster: Chromosome chr5 scaffold_2, whole genome shotgun sequence; n=1; Vitis vinifera	507	920.305	0	98.0159	494
269	Pt_SSH_1dpi_R_480R	nr_1.0E-6_blastx	type 1 non specific lipid transfer protein precursor	gi|116778590|gb|ABK20925.1|unknown [Picea sitchensis] >gi|116779998|gb|ABK21511.1| unknown [Picea sitchensis] >gi|116782645|gb|ABK22590.1| unknown [Picea sitchensis] >gi|116782651|gb|ABK22593.1| unknown [Picea sitchensis] >gi|116782700|gb|ABK22617.1| unknown [Picea sitchensis] >gi|116783023|gb|ABK22765.1| unknown [Picea sitchensis] >gi|148910303|gb|ABR18231.1| unknown [Picea sitchensis] >gi|22428…	ABK20925	487	50	8.90331e-51	0.6988	2	F:lipid binding; P:lipid transport			TC130887 nonspecific lipid transfer protein [Pinus radiata]	487	815.24	0	99.0632	423
270	Pt_SSH_1dpi_R_482R	nr_1.0E-6_blastx	protein	gi|148909184|gb|ABR17692.1|unknown [Picea sitchensis] >gi|224285049|gb|ACN40252.1| unknown [Picea sitchensis]	ABR17692	736	50	3.23624e-63	0.7678	2	P:response to UV-B; C:chloroplast			TC115925 similar to UniRef100_A7QTZ7 Cluster: Chromosome undetermined scaffold_174, whole genome shotgun sequence; n=2; Vitis vinifera	736	1310.83	0	98.5735	691
271	Pt_SSH_1dpi_R_483R	nr_1.0E-6_blastx	translationally controlled tumor protein	gi|116782446|gb|ABK22509.1|unknown [Picea sitchensis] >gi|116782553|gb|ABK22550.1| unknown [Picea sitchensis] >gi|116782724|gb|ABK22629.1| unknown [Picea sitchensis] >gi|116790392|gb|ABK25597.1| unknown [Picea sitchensis] >gi|224284911|gb|ACN40185.1| unknown [Picea sitchensis] >gi|224285835|gb|ACN40631.1| unknown [Picea sitchensis] >gi|224286582|gb|ACN40996.1| unknown [Picea sitchensis]	ABK22509	742	50	3.28789e-71	0.8886	2	F:protein binding; C:cytoplasm			TC131236 homologue to UniRef100_Q9ZRX0 Cluster: Translationally-controlled tumor protein homolog; n=1; Pseudotsuga menziesii	742	1207.75	0	98.75	632
272	Pt_SSH_1dpi_R_484R	nr_1.0E-6_tblastx	picea glauca clone gq03233_b24 mrna sequence	gi|270144183|gb|BT111135.1|Picea glauca clone GQ03233_B24 mRNA sequence	BT111135	243	1	5.2289e-31	0.85	0				TC117795	243	418.77	1.08568e-116	97.4895	233
273	Pt_SSH_1dpi_R_485R	est_1.0E-10_blastn	stem response resistant pinus taeda cdna clone strr1_68_f06_a033 5 mrna	gi|67560208|gb|DR100853.1|STRR1_68_F06.g1_A033 Stem Response Resistant Pinus taeda cDNA clone STRR1_68_F06_A033 5', mRNA sequence.	DR100853	127	20	4.98053e-32	0.845	0				TC149163	127	133.311	4.56225e-31	92.1569	94
274	Pt_SSH_1dpi_R_486R	nr_1.0E-6_blastx	protein	gi|255554330|ref|XP_002518205.1|Phosphoglycolate phosphatase, putative [Ricinus communis] >gi|223542801|gb|EEF44338.1| Phosphoglycolate phosphatase, putative [Ricinus communis]	XP_002518205	447	50	1.46245e-53	0.6462	4	P:metabolic process; F:phosphoglycolate phosphatase activity; C:mitochondrion; C:chloroplast	EC:3.1.3.18		TC126547 similar to UniRef100_A7NXL4 Cluster: Chromosome chr5 scaffold_2, whole genome shotgun sequence; n=1; Vitis vinifera	447	839.029	0	98.6577	441
275	Pt_SSH_1dpi_R_489R	nr_1.0E-6_blastx	unknown [Picea sitchensis]	gi|294463229|gb|ADE77150.1|unknown [Picea sitchensis]	ADE77150	392	1	1.07861e-08	0.94	0				TC143456 similar to UniRef100_A7Q9J6 Cluster: Chromosome chr5 scaffold_67, whole genome shotgun sequence; n=1; Vitis vinifera	392	541.676	1.80819e-153	98.6159	285
276	Pt_SSH_1dpi_R_490R	nr_1.0E-6_tblastx	Picea sitchensis clone WS02748_O20 unknown mRNA	gi|116792246|gb|EF087034.1|Picea sitchensis clone WS02748_O20 unknown mRNA	EF087034	244	1	2.41231e-07	0.71	0				TC145608 homologue to UniRef100_A9RUL6 Cluster: Predicted protein; n=1; Physcomitrella patens subsp	244	414.805	1.7026e-115	97.0464	230
277	Pt_SSH_1dpi_R_492R	nr_1.0E-6_blastx	transaldolase-like protein	gi|224284820|gb|ACN40140.1|unknown [Picea sitchensis]	ACN40140	399	30	1.32762e-54	0.768	4	P:carbohydrate metabolic process; F:transaldolase activity; F:zinc ion binding; C:chloroplast	EC:2.2.1.2		TC143365 similar to UniRef100_Q941R1 Cluster: Transaldolase ToTAL2; n=1; Solanum lycopersicum	399	728.017	0	97.995	391
278	Pt_SSH_1dpi_R_493R	nr_1.0E-6_tblastx	pinus taeda isolate 5023 anonymous locus 0_13144_01 genomic sequence	gi|203297438|gb|FJ051130.1|Pinus taeda isolate 5023 anonymous locus 0_13144_01 genomic sequence	FJ051130	461	19	1.25236e-67	0.961053	0				TC135847 similar to UniRef100_A7QDI8 Cluster: Chromosome chr10 scaffold_81, whole genome shotgun sequence; n=1; Vitis vinifera	461	706.211	0	95.5607	409
279	Pt_SSH_1dpi_R_494R	nr_1.0E-6_blastx	peroxidase	gi|116781273|gb|ABK22032.1|unknown [Picea sitchensis]	ABK22032	742	50	9.49715e-95	0.75	6	C:endomembrane system; P:response to oxidative stress; C:plasma membrane; F:heme binding; P:oxidation reduction; F:peroxidase activity	EC:1.11.1.7		TC124935 weakly similar to UniRef100_Q53YQ4 Cluster: Peroxidase ATPA2; n=1; Arabidopsis thaliana	742	1273.16	0	96.7655	718
280	Pt_SSH_1dpi_R_496R	nr_1.0E-6_blastx	aldehyde dehydrogenase 7 member a1	gi|148910753|gb|ABR18443.1|unknown [Picea sitchensis]	ABR18443	337	50	9.02794e-56	0.856	13	F:3-chloroallyl aldehyde dehydrogenase activity; F:L-aminoadipate-semialdehyde dehydrogenase activity; P:response to desiccation; P:sensory perception of sound; F:aldehyde dehydrogenase (NAD) activity; P:oxidation reduction; P:response to abscisic acid stimulus; C:nucleus; C:cytosol; P:cellular aldehyde metabolic process; F:betaine-aldehyde dehydrogenase activity; C:mitochondrion; P:response to s…	EC:1.2.1.31; EC:1.2.1.3; EC:1.2.1.8		TC146129 similar to UniRef100_A9TIC4 Cluster: Antiquitin; n=1; Physcomitrella patens subsp	337	613.04	5.07498e-175	97.9228	330
281	Pt_SSH_1dpi_R_497R	nr_1.0E-6_blastx	sh3 domain-containing protein	gi|255563872|ref|XP_002522936.1|conserved hypothetical protein [Ricinus communis] >gi|223537830|gb|EEF39447.1| conserved hypothetical protein [Ricinus communis]	XP_002522936	210	15	2.03453e-23	0.88	4	C:cytosol; F:binding; C:nucleus; C:plasma membrane			TC127998 weakly similar to UniRef100_A8IK82 Cluster: Dip protein; n=1; Zea mays	210	34.1929	0.544838	100	17
282	Pt_SSH_1dpi_R_502R	nr_1.0E-6_blastx	unknown [Picea sitchensis]	gi|148908975|gb|ABR17591.1|unknown [Picea sitchensis]	ABR17591	324	1	4.12405e-48	0.92	0				TC137500 similar to UniRef100_A7P3T6 Cluster: Chromosome chr1 scaffold_5, whole genome shotgun sequence; n=1; Vitis vinifera	324	579.34	6.79422e-165	97.5309	316
283	Pt_SSH_1dpi_R_504R	nr_1.0E-6_blastx	alpha tubulin 1	gi|321437427|gb|ADW83724.1|alpha-tubulin [Musa acuminata AAA Group]	ADW83724	496	50	1.06102e-88	0.997	6	P:microtubule-based movement; F:GTP binding; P:protein polymerization; F:structural molecule activity; F:GTPase activity; C:microtubule	EC:3.6.5.1; EC:3.6.5.2; EC:3.6.5.3; EC:3.6.5.4		TC146867 UniRef100_A7PMS7 Cluster: Chromosome chr14 scaffold_21, whole genome shotgun sequence; n=1; Vitis vinifera	496	902.464	0	97.5806	484
284	Pt_SSH_1dpi_R_505R	nr_1.0E-6_blastx	xyloglucan endotransglycosylase	gi|294461219|gb|ADE76172.1|unknown [Picea sitchensis]	ADE76172	676	50	5.72372e-114	0.799	6	F:hydrolase activity, hydrolyzing O-glycosyl compounds; F:xyloglucan:xyloglucosyl transferase activity; C:cytoplasmic membrane-bounded vesicle; C:cell wall; P:cellular glucan metabolic process; C:apoplast	EC:3.2.1.0; EC:2.4.1.207		TC133128	676	1197.83	0	97.3373	658
285	Pt_SSH_1dpi_R_507R	est_1.0E-10_blastn	gq013 - elongating roots tips - sapplings picea glauca cdna clone gq01305_m12 5 mrna	gi|157506427|gb|EX307658.1|GQ01305.T3_M12 GQ013 - Elongating ROOTS tips - sapplings Picea glauca cDNA clone GQ01305_M12 5', mRNA sequence.	EX307658	324	50	2.12028e-23	0.971	0				TC141361 similar to UniRef100_Q9SMV2 Cluster: AT-LS1 product; n=1; Arabidopsis thaliana	324	95.6459	2.74574e-19	100	48
286	Pt_SSH_1dpi_R_508R	nr_1.0E-6_blastx	protein	gi|148910381|gb|ABR18268.1|unknown [Picea sitchensis]	ABR18268	640	50	1.29364e-101	0.8984	12	F:peptidase activity; P:auxin biosynthetic process; P:negative regulation of ubiquitin-protein ligase activity during mitotic cell cycle; C:proteasome regulatory particle, base subcomplex; P:anaphase-promoting complex-dependent proteasomal ubiquitin-dependent protein catabolic process; F:ATP binding; F:microtubule-severing ATPase activity; P:positive regulation of ubiquitin-protein ligase activit…	EC:3.6.4.3		TC126737 homologue to UniRef100_O64982 Cluster: 26S protease regulatory subunit 7; n=2; Magnoliophyta	640	1237.48	0	99.375	636
287	Pt_SSH_1dpi_R_509R	nr_1.0E-6_blastx	rab family gtpase	gi|116782525|gb|ABK22540.1|unknown [Picea sitchensis] >gi|116784933|gb|ABK23527.1| unknown [Picea sitchensis] >gi|224284724|gb|ACN40093.1| unknown [Picea sitchensis]	ABK22540	409	50	2.01361e-71	0.9482	9	P:two-component signal transduction system (phosphorelay); P:small GTPase mediated signal transduction; P:regulation of transcription, DNA-dependent; F:DNA binding; C:cytoplasmic membrane-bounded vesicle; F:hydrolase activity; P:protein transport; F:GTP binding; C:plasma membrane			TC120641 homologue to UniRef100_A7R0F4 Cluster: Chromosome undetermined scaffold_306, whole genome shotgun sequence; n=1; Vitis vinifera	409	779.558	0	99.022	405
288	Pt_SSH_1dpi_R_510R	nr_1.0E-6_blastx	protein	gi|116781740|gb|ABK22222.1|unknown [Picea sitchensis]	ABK22222	330	50	4.23555e-45	0.7338	5	P:cellular process; P:transport; C:integral to membrane; C:cytoplasmic membrane-bounded vesicle; C:vacuole			TC147400 similar to UniRef100_A7NWU4 Cluster: Chromosome chr5 scaffold_2, whole genome shotgun sequence; n=1; Vitis vinifera	330	624.934	1.30419e-178	99.0826	324
289	Pt_SSH_1dpi_R_512R	nr_1.0E-6_tblastx	picea glauca clone gq03611_b19 mrna sequence	gi|270148241|gb|BT115193.1|Picea glauca clone GQ03611_B19 mRNA sequence	BT115193	348	18	1.34896e-40	0.993889	0				TC138063 similar to UniRef100_A9TNP7 Cluster: Predicted protein; n=1; Physcomitrella patens subsp	348	618.987	8.50881e-177	97.4138	339
290	Pt_SSH_1dpi_R_513R	no hit	-	-	-	238	0	-	-	0	-	-		TC152198 weakly similar to UniRef100_A7PYU3 Cluster: Chromosome chr12 scaffold_38, whole genome shotgun sequence; n=1; Vitis vinifera	238	36.1753	0.15789	100	18
291	Pt_SSH_1dpi_R_515R	nr_1.0E-6_blastx	protein	gi|116788606|gb|ABK24936.1|unknown [Picea sitchensis]	ABK24936	678	50	3.65786e-84	0.4882	2	F:UDP-glucosyltransferase activity; P:metabolic process			TC131843 weakly similar to UniRef100_Q8S9A0 Cluster: Glucosyltransferase-9; n=1; Vigna angularis	678	835.064	0	96.5517	476
292	Pt_SSH_1dpi_R_516R	nr_1.0E-6_blastx	unknown [Picea sitchensis]	gi|116782314|gb|ABK22459.1|unknown [Picea sitchensis]	ABK22459	470	1	9.92239e-10	0.89	0				TC146368 weakly similar to UniRef100_A9SFI7 Cluster: Predicted protein; n=1; Physcomitrella patens subsp	470	860.835	0	98.0851	461
293	Pt_SSH_1dpi_R_517R	nr_1.0E-6_blastx	cinnamoyl- reductase	gi|116786528|gb|ABK24144.1|unknown [Picea sitchensis]	ABK24144	640	50	4.94868e-77	0.7498	6	F:cinnamoyl-CoA reductase activity; C:plasma membrane; F:dihydrokaempferol 4-reductase activity; P:oxidation reduction; P:lignin biosynthetic process; F:coenzyme binding	EC:1.2.1.44; EC:1.1.1.219		TC127880 weakly similar to UniRef100_A7NYA0 Cluster: Chromosome chr6 scaffold_3, whole genome shotgun sequence; n=1; Vitis vinifera	640	1166.12	0	97.9688	627
294	Pt_SSH_1dpi_R_518R	nr_1.0E-6_blastx	class i chitinase	gi|306014247|gb|ADM76177.1|basic endochitinase-like protein [Picea sitchensis] >gi|306014249|gb|ADM76178.1| basic endochitinase-like protein [Picea sitchensis] >gi|306014259|gb|ADM76183.1| basic endochitinase-like protein [Picea sitchensis] >gi|306014263|gb|ADM76185.1| basic endochitinase-like protein [Picea sitchensis] >gi|306014265|gb|ADM76186.1| basic endochitinase-like protein [Picea sitchens…	ADM76177	600	50	2.41147e-64	0.8848	4	F:chitinase activity; F:chitin binding; P:cell wall macromolecule catabolic process; P:chitin catabolic process	EC:3.2.1.14		FG616308 similar to UniRef100_Q6JBL7 Cluster: Chitinase; n=1; Zea diploperennis	600	868.764	0	97.9339	474
295	Pt_SSH_1dpi_R_519R	nr_1.0E-6_blastx	water deficit inducible lp3-like protein	gi|116782234|gb|ABK22423.1|unknown [Picea sitchensis]	ABK22423	149	50	9.74476e-13	0.9092	1	P:response to stress			TC129260	149	264.146	2.23106e-70	97.3154	145
296	Pt_SSH_1dpi_R_520R	nr_1.0E-6_blastx	protein	gi|116787644|gb|ABK24589.1|unknown [Picea sitchensis]	ABK24589	570	50	8.24681e-77	0.7874	8	C:vacuole; F:phosphoglycolate phosphatase activity; C:chloroplast stroma; P:metabolic process; C:nucleus; C:apoplast; F:protein serine/threonine kinase activity; F:4-nitrophenylphosphatase activity	EC:3.1.3.18; EC:2.7.11.0; EC:3.1.3.41		TC121105 similar to UniRef100_A7R523 Cluster: Chromosome undetermined scaffold_838, whole genome shotgun sequence; n=1; Vitis vinifera	570	989.688	0	96.8531	554
297	Pt_SSH_1dpi_R_522R	nr_1.0E-6_blastx	conserved hypothetical protein [Ricinus communis]	gi|255587523|ref|XP_002534301.1|conserved hypothetical protein [Ricinus communis] >gi|223525545|gb|EEF28083.1| conserved hypothetical protein [Ricinus communis]	XP_002534301	373	1	4.64252e-07	0.69	0				TC118147 similar to UniRef100_A7QQ42 Cluster: Chromosome chr2 scaffold_140, whole genome shotgun sequence; n=1; Vitis vinifera	373	632.864	0	96.9697	352
298	Pt_SSH_1dpi_R_524R	nr_1.0E-6_blastx	protein	gi|225458333|ref|XP_002283035.1|PREDICTED: hypothetical protein [Vitis vinifera] >gi|302142468|emb|CBI19671.3| unnamed protein product [Vitis vinifera]	XP_002283035	668	21	6.08282e-20	0.814762	3	F:molecular_function; P:biological_process; C:cellular_component			TC123857 similar to UniRef100_A7Q344 Cluster: Chromosome chr12 scaffold_47, whole genome shotgun sequence; n=1; Vitis vinifera	668	967.882	0	98.2792	514
299	Pt_SSH_1dpi_R_525R	est_1.0E-6_tblastx	pco02-xylem-wounded-norm pinus contorta cdna clone pco0213_o12 5 mrna	gi|262157192|gb|GT266579.1|PCO0213.C21_O12 Pco02-Xylem-wounded-Norm (PCO02) Pinus contorta cDNA clone PCO0213_O12 5', mRNA sequence.	GT266579	188	15	1.00971e-34	0.944667	0				TC129919	188	299.828	5.24167e-81	94.1489	177
300	Pt_SSH_1dpi_R_530R	est_1.0E-10_blastn	pco01-bark-wounded-norm pinus contorta cdna clone pco0121_g02 3 mrna	gi|262144695|gb|GT256338.1|PCO0121.CR_G02 Pco01-Bark-Wounded-Norm (PCO01) Pinus contorta cDNA clone PCO0121_G02 3', mRNA sequence.	GT256338	149	1	2.61573e-11	0.97	0				TC143862 weakly similar to UniRef100_A9T573 Cluster: Predicted protein; n=1; Physcomitrella patens subsp	149	79.787	7.01583e-15	97.7273	43
301	Pt_SSH_1dpi_R_532R	nr_1.0E-6_blastx	protein	gi|302813096|ref|XP_002988234.1|hypothetical protein SELMODRAFT_127703 [Selaginella moellendorffii] >gi|300143966|gb|EFJ10653.1| hypothetical protein SELMODRAFT_127703 [Selaginella moellendorffii]	XP_002988234	368	50	5.66991e-34	0.657	1	C:membrane			TC130824 weakly similar to UniRef100_A2Q224 Cluster: Proteinase inhibitor I4, serpin; n=1; Medicago truncatula	368	632.864	0	96.7302	355
302	Pt_SSH_1dpi_R_533R	nr_1.0E-6_tblastx	pinus pinaster clone 13-2 jm e3 (ma3-c4-t7)	gi|229001481|emb|FN256763.1|Pinus pinaster EST, clone 13-2 JM E3 (MA3-C4-T7)	FN256763	206	7	1.19498e-33	0.848571	0				DR100300 homologue to UniRef100_Q9AVT6 Cluster: ADP, ATP carrier protein; n=1; Picea abies	206	337.493	2.65903e-92	95.1691	197
303	Pt_SSH_1dpi_R_537R	nr_1.0E-6_blastx	heat-shock protein	gi|224286188|gb|ACN40804.1|unknown [Picea sitchensis]	ACN40804	661	50	3.52364e-97	0.6674	4	P:response to high light intensity; P:response to hydrogen peroxide; C:plastid; P:response to heat			TC123240 similar to UniRef100_A7QEW6 Cluster: Chromosome chr16 scaffold_86, whole genome shotgun sequence; n=1; Vitis vinifera	661	1183.96	0	97.5794	645
304	Pt_SSH_1dpi_R_539R	nr_1.0E-6_blastx	nucleic acid binding protein	gi|148907101|gb|ABR16694.1|unknown [Picea sitchensis]	ABR16694	213	50	4.07482e-32	0.829	13	P:gynoecium development; P:regulation of cell division; F:RNA binding; F:ubiquitin thiolesterase activity; P:negative regulation of peptidyl-tyrosine phosphorylation; P:positive regulation of flower development; F:protein tyrosine phosphatase activity; P:cell differentiation; C:fatty acid elongase complex; P:shoot development; F:enoyl-CoA hydratase activity; C:nucleus; P:negative regulation of de…	EC:3.1.2.15; EC:3.1.3.48; EC:4.2.1.17		TC118481 similar to UniRef100_A9T1H6 Cluster: Predicted protein; n=1; Physcomitrella patens subsp	213	410.84	2.2953e-114	99.5261	210
305	Pt_SSH_1dpi_R_540R	nr_1.0E-6_blastx	glutaredoxin	gi|116779309|gb|ABK21230.1|unknown [Picea sitchensis] >gi|116785848|gb|ABK23885.1| unknown [Picea sitchensis] >gi|224285536|gb|ACN40488.1| unknown [Picea sitchensis]	ABK21230	469	50	5.55814e-53	0.7534	6	C:endomembrane system; C:cytoplasmic membrane-bounded vesicle; F:electron carrier activity; P:cell redox homeostasis; F:arsenate reductase (glutaredoxin) activity; F:protein disulfide oxidoreductase activity	EC:1.20.4.1		TC120558 similar to UniRef100_Q8S3L1 Cluster: Glutaredoxin; n=1; Populus tremula x Populus tremuloides	469	906.429	0	99.3603	466
306	Pt_SSH_1dpi_R_542R	nr_1.0E-6_tblastx	tsa: artemisia annua strain artemis mrna sequence	gi|168026281|ref|XM_001765609.1|Physcomitrella patens subsp. patens predicted protein (PHYPADRAFT_234861) mRNA, complete cds	XM_001765609	358	42	3.38395e-14	0.904286	0				TC140724 similar to UniRef100_A7PVY4 Cluster: Chromosome chr8 scaffold_34, whole genome shotgun sequence; n=1; Vitis vinifera	358	559.517	7.00222e-159	95.1977	337
307	Pt_SSH_1dpi_R_544R	nr_1.0E-6_tblastx	picea glauca clone gq02905_a21 mrna sequence	gi|270139259|gb|BT106211.1|Picea glauca clone GQ02905_A21 mRNA sequence	BT106211	302	2	2.47413e-37	0.85	0				TC125774 similar to UniRef100_Q40924 Cluster: Luminal binding protein; n=1; Pseudotsuga menziesii	302	535.728	8.47818e-152	97.351	294
308	Pt_SSH_1dpi_R_545R	nr_1.0E-6_blastx	ubiquitin fusion degradation ufd1 family protein	gi|294463400|gb|ADE77231.1|unknown [Picea sitchensis]	ADE77231	672	50	1.60243e-92	0.7162	2	C:mitochondrion; P:ubiquitin-dependent protein catabolic process			TC117001 similar to UniRef100_Q307X2 Cluster: Ubiquitin fusion-degradation protein-like; n=1; Solanum tuberosum	672	1332.63	0	100	672
309	Pt_SSH_1dpi_R_546R	nr_1.0E-6_blastx	methionine synthase	gi|294460039|gb|ADE75603.1|unknown [Picea sitchensis]	ADE75603	331	50	2.85426e-25	0.8732	13	C:cytosol; F:copper ion binding; P:methionine biosynthetic process; F:methionine synthase activity; F:zinc ion binding; C:peroxisome; P:response to salt stress; F:5-methyltetrahydropteroyltriglutamate-homocysteine S-methyltransferase activity; C:chloroplast stroma; P:response to zinc ion; P:response to cadmium ion; C:plasma membrane; C:apoplast	EC:2.1.1.13; EC:2.1.1.14		AA556467 similar to UniRef100_Q4H1G2 Cluster: Methionine synthase; n=1; Beta vulgaris	331	575.376	1.08499e-163	98.0892	308
310	Pt_SSH_1dpi_R_547R	nr_1.0E-6_tblastx	pinus taeda isolate 7615 anonymous locus 2_2266_02 genomic sequence	gi|148906704|gb|EF676609.1|Picea sitchensis clone WS02744_G17 unknown mRNA	EF676609	723	11	4.02572e-51	0.920909	0				TC130924	723	753.787	0	96.2054	431
311	Pt_SSH_1dpi_R_548R	nr_1.0E-6_tblastx	pinus taeda isolate 7395 anonymous locus cl43contig4_01 genomic sequence	gi|203388197|gb|FJ141617.1|Pinus taeda isolate 7395 anonymous locus CL43Contig4_01 genomic sequence	FJ141617	132	19	9.50607e-20	0.922105	0				BF777450 weakly similar to UniRef100_Q8L5F2 Cluster: Small heat-shock protein; n=1; Funaria hygrometrica	132	222.517	6.61218e-58	96.2121	127
312	Pt_SSH_1dpi_R_549R	nr_1.0E-6_blastx	at4g10340-like protein	gi|224285677|gb|ACN40554.1|unknown [Picea sitchensis]	ACN40554	139	50	2.09872e-20	0.961	11	C:chloroplast stromal thylakoid; C:plastoglobule; P:photosynthesis, light harvesting; P:response to blue light; F:chlorophyll binding; P:nonphotochemical quenching; C:PSII associated light-harvesting complex II; P:response to far red light; P:response to red light; C:mitochondrion; C:photosystem II antenna complex			TC132755 homologue to UniRef100_Q41040 Cluster: Lhcb5 protein; n=1; Pinus sylvestris	139	276.04	5.41764e-74	100	139
313	Pt_SSH_1dpi_R_550R	nr_1.0E-6_blastx	dag protein	gi|294463997|gb|ADE77519.1|unknown [Picea sitchensis]	ADE77519	591	50	4.53134e-93	0.8078	3	C:mitochondrion; F:cobalt ion binding; F:protein binding			TC135893 similar to UniRef100_Q0J0H6 Cluster: Os09g0509000 protein; n=1; Oryza sativa Japonica Group	591	1092.77	0	98.4772	582
314	Pt_SSH_1dpi_R_552R	nr_1.0E-6_blastx	protein	gi|294461745|gb|ADE76431.1|unknown [Picea sitchensis]	ADE76431	391	20	1.03268e-43	0.704	1	F:catalytic activity			TC115857 similar to UniRef100_A7P4H8 Cluster: Chromosome chr4 scaffold_6, whole genome shotgun sequence; n=1; Vitis vinifera	391	726.034	0	98.4615	384
315	Pt_SSH_1dpi_R_554R	nr_1.0E-6_blastx	phosphofructokinase family protein	gi|148908163|gb|ABR17197.1|unknown [Picea sitchensis]	ABR17197	421	50	6.22802e-28	0.78	6	F:protein binding; F:6-phosphofructokinase activity; C:6-phosphofructokinase complex; F:ATP binding; P:glycolysis; C:plastid	EC:2.7.1.11		TC124353 similar to UniRef100_A7PEE3 Cluster: Chromosome chr11 scaffold_13, whole genome shotgun sequence; n=1; Vitis vinifera	421	763.699	0	97.8622	412
316	Pt_SSH_1dpi_R_556R	nr_1.0E-6_blastx	phosphatidylinositol glycan anchor class p	gi|294464143|gb|ADE77589.1|unknown [Picea sitchensis]	ADE77589	400	50	3.97887e-67	0.6988	4	F:transferase activity, transferring glycosyl groups; C:integral to membrane; P:preassembly of GPI anchor in ER membrane; C:plastid			CT578283 weakly similar to UniRef100_A7Q7Z8 Cluster: Chromosome chr18 scaffold_61, whole genome shotgun sequence; n=1; Vitis vinifera	400	539.693	7.29727e-153	98.9437	281
317	Pt_SSH_1dpi_R_557R	nr_1.0E-6_blastx	formate dehydrogenase	gi|116787342|gb|ABK24470.1|unknown [Picea sitchensis]	ABK24470	322	50	3.87323e-46	0.8696	17	P:very-long-chain fatty acid metabolic process; P:cuticle development; F:acyltransferase activity; F:formate dehydrogenase activity; P:lipid biosynthetic process; C:mitochondrion; P:response to light stimulus; P:response to cold; P:response to wounding; P:oxidation reduction; P:epidermal cell differentiation; F:oxidoreductase activity, acting on the CH-OH group of donors, NAD or NADP as acceptor;…	EC:1.2.1.2; EC:1.1.1.0		TC132305 similar to UniRef100_A7PMA5 Cluster: Chromosome chr14 scaffold_21, whole genome shotgun sequence; n=1; Vitis vinifera	322	607.093	2.9842e-173	98.7578	318
318	Pt_SSH_1dpi_R_558R	nr_1.0E-6_blastx	protein	gi|116781036|gb|ABK21937.1|unknown [Picea sitchensis] >gi|116791248|gb|ABK25909.1| unknown [Picea sitchensis]	ABK21937	518	50	3.13538e-73	0.857	8	C:proton-transporting ATP synthase complex, catalytic core F(1); F:hydrogen ion transporting ATP synthase activity, rotational mechanism; P:ATP synthesis coupled proton transport; P:growth; F:proton-transporting ATPase activity, rotational mechanism; P:embryonic axis specification; P:protein transport; P:endosome transport via multivesicular body sorting pathway	EC:3.6.3.14		TC128710	518	1019.42	0	99.807	517
319	Pt_SSH_1dpi_R_561R	nr_1.0E-6_blastx	heat shock protein 101	gi|116783164|gb|ABK22818.1|unknown [Picea sitchensis]	ABK22818	421	32	8.42012e-25	0.742188	7	P:response to high light intensity; F:ATPase activity; F:protein binding; F:ATP binding; P:response to hydrogen peroxide; P:protein unfolding; P:response to heat			TC149435 similar to UniRef100_Q39889 Cluster: Heat shock protein; n=1; Glycine max	421	605.111	1.56192e-172	95.0131	362
320	Pt_SSH_1dpi_R_562R	nr_1.0E-6_blastx	protein	gi|192912954|gb|ACF06585.1|26S proteasome subunit RPN5b [Elaeis guineensis]	ACF06585	234	38	2.50398e-37	0.857632	8	C:cytoplasm; C:proteasome regulatory particle, lid subcomplex; P:ubiquitin-dependent protein catabolic process; P:embryonic development ending in seed dormancy; F:translation initiation factor activity; C:nucleus; F:zinc ion binding; P:translation	EC:3.6.5.3		TC114875	234	424.717	1.68969e-118	97.8632	229
321	Pt_SSH_1dpi_R_563R	nr_1.0E-6_blastx	protein	gi|116784442|gb|ABK23344.1|unknown [Picea sitchensis] >gi|224287017|gb|ACN41209.1| unknown [Picea sitchensis]	ABK23344	597	50	2.17389e-25	0.98	7	F:structural constituent of ribosome; C:plasma membrane; P:ribosome biogenesis; P:embryonic development ending in seed dormancy; C:cytosolic large ribosomal subunit; P:translation; C:mitochondrion	EC:3.6.5.3		TC118962 homologue to UniRef100_A7Q0G7 Cluster: Ribosomal protein L19; n=1; Vitis vinifera	597	1057.09	0	97.1524	580
322	Pt_SSH_1dpi_R_564R	nr_1.0E-6_blastx	heat shock protein	gi|148909835|gb|ABR18004.1|unknown [Picea sitchensis]	ABR18004	421	50	2.11654e-68	0.8562	8	P:auxin biosynthetic process; P:response to high light intensity; F:ATPase activity; F:protein binding; F:ATP binding; P:response to hydrogen peroxide; P:protein unfolding; P:response to heat			TC135204 similar to UniRef100_Q9S822 Cluster: Heat shock protein HSP101; n=1; Zea mays	421	781.54	0	98.3373	414
323	Pt_SSH_1dpi_R_566R	est_1.0E-6_tblastx	est1073294 normalized pine embryo lib_d pinus taeda cdna clone mrna	gi|70771694|gb|DR683218.1|EST1073294 Normalized pine embryo library, Lib_D Pinus taeda cDNA clone PWAAF24, mRNA sequence.	DR683218	193	1	9.25921e-28	0.92	0				TC136989 weakly similar to UniRef100_A7PD62 Cluster: Chromosome chr17 scaffold_12, whole genome shotgun sequence; n=1; Vitis vinifera	193	287.934	2.0534e-77	94.709	179
324	Pt_SSH_1dpi_R_567R	est_1.0E-6_tblastx	root cold pinus taeda cdna clone cold1_19_g01_a029 3 mrna	gi|57882524|gb|CX647695.1|COLD1_19_G01.b1_A029 Root cold Pinus taeda cDNA clone COLD1_19_G01_A029 3', mRNA sequence.	CX647695	160	13	1.44779e-27	0.976154	0				TC133798 weakly similar to UniRef100_Q40851 Cluster: Heat shock protein 17	160	301.811	1.10933e-81	98.75	158
325	Pt_SSH_1dpi_R_568R	nr_1.0E-6_blastx	histone h2b	gi|116792450|gb|ABK26370.1|unknown [Picea sitchensis]	ABK26370	200	50	3.63084e-28	0.9688	4	C:nucleosome; F:DNA binding; P:nucleosome assembly; C:nucleus			TC140146	200	365.246	1.13826e-100	98	196
326	Pt_SSH_1dpi_R_569R	nr_1.0E-6_blastx	protein	gi|168051268|ref|XP_001778077.1|predicted protein [Physcomitrella patens subsp. patens] >gi|162670516|gb|EDQ57083.1| predicted protein [Physcomitrella patens subsp. patens]	XP_001778077	501	38	6.4841e-17	0.595526	2	C:membrane; F:protein binding			TC132316 weakly similar to UniRef100_A7Q5X4 Cluster: Chromosome chr14 scaffold_54, whole genome shotgun sequence; n=1; Vitis vinifera	501	862.817	0	97.7131	470
327	Pt_SSH_1dpi_R_570R	nr_1.0E-6_blastx	protein	gi|297829212|ref|XP_002882488.1|AT-IMP [Arabidopsis lyrata subsp. lyrata] >gi|297328328|gb|EFH58747.1| AT-IMP [Arabidopsis lyrata subsp. lyrata]	XP_002882488	447	50	1.55887e-63	0.8756	8	C:nuclear pore; P:protein import into nucleus; F:binding; P:symbiont intracellular protein transport in host; P:host response to induction by symbiont of tumor, nodule or growth in host; C:cell wall; F:protein transporter activity; C:cytosol			TC139288 homologue to UniRef100_Q96321 Cluster: Importin subunit alpha-1; n=1; Arabidopsis thaliana	447	872.729	0	99.7748	443
328	Pt_SSH_1dpi_R_572R	nr_1.0E-6_tblastx	picea glauca clone gq02907_k21 mrna sequence	gi|116793828|gb|EF087658.1|Picea sitchensis clone WS02733_L06 unknown mRNA	EF087658	183	8	9.29142e-16	0.7775	0				TC153029 homologue to UniRef100_P49215 Cluster: 40S ribosomal protein S17; n=1; Solanum lycopersicum	183	238.375	1.60609e-62	95.3947	145
329	Pt_SSH_1dpi_R_573R	nr_1.0E-6_blastx	protein	gi|253761439|ref|XP_002489117.1|hypothetical protein SORBIDRAFT_0057s002150 [Sorghum bicolor] >gi|241947368|gb|EES20513.1| hypothetical protein SORBIDRAFT_0057s002150 [Sorghum bicolor]	XP_002489117	276	21	1.04195e-27	0.770952	1	C:mitochondrion			CV136194 similar to UniRef100_A7SUL8 Cluster: Predicted protein; n=1; Nematostella vectensis	276	454.452	2.25646e-127	99.1561	235
330	Pt_SSH_1dpi_R_574R	nr_1.0E-6_blastx	nad-dependent epimerase dehydratase	gi|116787047|gb|ABK24353.1|unknown [Picea sitchensis]	ABK24353	442	50	2.50467e-69	0.6888	9	P:primary metabolic process; C:mitochondrion; P:response to salt stress; P:biosynthetic process; P:oxidation reduction; F:NADH dehydrogenase activity; F:coenzyme binding; P:cellular metabolic process; C:respiratory chain complex I	EC:1.6.99.3		TC117540 similar to UniRef100_A7Q1K0 Cluster: Chromosome chr7 scaffold_44, whole genome shotgun sequence; n=1; Vitis vinifera	442	821.187	0	98.4163	435
331	Pt_SSH_1dpi_R_576R	est_1.0E-6_tblastx	stem response resistant pinus taeda cdna clone strr1_11_c07_a033 3 mrna	gi|67553247|gb|DR093895.1|STRR1_11_C07.b1_A033 Stem Response Resistant Pinus taeda cDNA clone STRR1_11_C07_A033 3', mRNA sequence.	DR093895	440	10	2.30911e-71	0.881	0				TC129982 weakly similar to UniRef100_Q0J2C1 Cluster: Os09g0361100 protein; n=3; Oryza sativa Japonica Group	440	571.411	2.27383e-162	95.5056	340
332	Pt_SSH_1dpi_R_577R	nr_1.0E-6_blastx	protein	gi|255632312|gb|ACU16514.1|unknown [Glycine max]	ACU16514	369	50	2.46574e-16	0.9468	15	C:small nuclear ribonucleoprotein complex; P:translation; C:ribosome; F:mRNA binding; P:embryonic development ending in birth or egg hatching; C:precatalytic spliceosome; C:nucleolus; P:growth; P:reproduction; P:body morphogenesis; P:nematode larval development; P:peripheral nervous system development; P:ribosome biogenesis; P:nuclear mRNA splicing, via spliceosome; P:receptor-mediated endocytosis	EC:3.6.5.3		TC129205 homologue to UniRef100_A7PIK0 Cluster: Chromosome chr13 scaffold_17, whole genome shotgun sequence; n=1; Vitis vinifera	369	676.476	0	98.374	363
333	Pt_SSH_1dpi_R_579R	nr_1.0E-6_blastx	taxadiene synthase	gi|325930018|gb|ADZ45512.1|isopimaradiene synthase [Picea sitchensis]	ADZ45512	507	50	2.8266e-55	0.633	5	F:abietadiene synthase activity; F:copalyl diphosphate synthase activity; F:magnesium ion binding; P:metabolic process; C:chloroplast	EC:4.2.3.18; EC:5.5.1.12		TC139459 similar to UniRef100_Q675L4 Cluster: Levopimaradiene/abietadiene synthase; n=1; Picea abies	507	367.228	7.68778e-101	87.6712	320
334	Pt_SSH_1dpi_R_581R	nr_1.0E-6_blastx	protein	gi|225439856|ref|XP_002278124.1|PREDICTED: hypothetical protein [Vitis vinifera] >gi|297741539|emb|CBI32671.3| unnamed protein product [Vitis vinifera]	XP_002278124	758	50	9.45926e-98	0.8326	8	P:auxin biosynthetic process; F:protein serine/threonine kinase activity; P:regulation of transcription; C:plastid; F:ATP binding; F:protein binding; P:mRNA processing; P:protein amino acid phosphorylation	EC:2.7.11.0		TC127206 similar to UniRef100_A7PSX5 Cluster: Chromosome chr8 scaffold_29, whole genome shotgun sequence; n=1; Vitis vinifera	758	1283.08	0	97.031	719
335	Pt_SSH_1dpi_R_582R	nr_1.0E-6_tblastx	pinus taeda isolate 1967 anonymous locus 0_8562_02 genomic sequence	gi|203329120|gb|FJ082812.1|Pinus taeda isolate 1967 anonymous locus 0_8562_02 genomic sequence	FJ082812	234	18	2.24107e-38	0.92	0				TC146693 weakly similar to UniRef100_A9SSR5 Cluster: Predicted protein; n=1; Physcomitrella patens subsp	234	381.105	2.27125e-105	96.0526	219
336	Pt_SSH_1dpi_R_583R	nr_1.0E-6_tblastx	picea glauca clone gq03116_p18 mrna sequence	gi|148909834|gb|EF678236.1|Picea sitchensis clone WS0286_D24 unknown mRNA	EF678236	261	5	2.14496e-24	0.86	0				TC115625 similar to UniRef100_Q9ZT13 Cluster: 101 kDa heat shock protein; n=1; Nicotiana tabacum	261	323.617	5.16282e-88	88.8087	246
337	Pt_SSH_1dpi_R_585R	nr_1.0E-6_blastx	nadh dehydrogenase subunit 10	gi|224284596|gb|ACN40031.1|unknown [Picea sitchensis]	ACN40031	485	50	4.40813e-74	0.9362	8	F:quinone binding; P:transport; F:zinc ion binding; F:NADH dehydrogenase (ubiquinone) activity; C:mitochondrial respiratory chain complex I; F:4 iron, 4 sulfur cluster binding; P:mitochondrial electron transport, NADH to ubiquinone; P:mitochondrial respiratory chain complex I assembly	EC:1.6.5.3		TC127674 homologue to UniRef100_A9SQH1 Cluster: Predicted protein; n=1; Physcomitrella patens subsp	485	930.217	0	99.1753	481
338	Pt_SSH_1dpi_R_586R	nr_1.0E-6_blastx	nam protein	gi|2982275|gb|AAC32123.1|ATAF1-like protein [Picea mariana]	AAC32123	229	47	4.03436e-27	0.838511	2	F:DNA binding; P:regulation of transcription			TC115957 similar to UniRef100_O65061 Cluster: ATAF1-like protein; n=1; Picea mariana	229	327.581	2.87301e-89	93.0131	213
339	Pt_SSH_1dpi_R_587R	nr_1.0E-6_blastx	protein	gi|255586547|ref|XP_002533910.1|conserved hypothetical protein [Ricinus communis] >gi|223526131|gb|EEF28475.1| conserved hypothetical protein [Ricinus communis]	XP_002533910	432	50	2.04307e-15	0.6384	1	C:cell part			BX784178 weakly similar to UniRef100_A9SR73 Cluster: Predicted protein; n=1; Physcomitrella patens subsp	432	749.823	0	96.9767	417
340	Pt_SSH_1dpi_R_588R	nr_1.0E-6_blastx	60s acidic ribosomal protein p2a	gi|116788614|gb|ABK24939.1|unknown [Picea sitchensis] >gi|224286365|gb|ACN40890.1| unknown [Picea sitchensis]	ABK24939	162	50	3.07855e-19	0.8764	4	C:ribosome; F:structural constituent of ribosome; C:mitochondrion; P:translational elongation			TC129228 similar to UniRef100_Q5YJR8 Cluster: 60S acidic ribosomal protein; n=1; Hyacinthus orientalis	162	305.775	7.2044e-83	98.7654	160
341	Pt_SSH_1dpi_R_590R	nr_1.0E-6_blastx	protein	gi|116786550|gb|ABK24153.1|unknown [Picea sitchensis]	ABK24153	495	50	1.17582e-79	0.8866	7	P:defense response to bacterium; C:vacuole; P:response to desiccation; F:cysteine-type endopeptidase activity; P:proteolysis; C:nucleus; P:response to salt stress	EC:3.4.22.0		TC143999 similar to UniRef100_A2PZE0 Cluster: Cysteine proteinase; n=1; Ipomoea nil	495	918.323	0	98.3838	487
342	Pt_SSH_1dpi_R_591R	nr_1.0E-6_tblastx	pinus taeda isolate 1436 anonymous locus 2_918_01 genomic sequence	gi|203351177|gb|FJ104869.1|Pinus taeda isolate 1436 anonymous locus 2_918_01 genomic sequence	FJ104869	400	11	1.48193e-69	0.950909	0				TC131570 similar to UniRef100_A7R3X3 Cluster: Chromosome undetermined scaffold_583, whole genome shotgun sequence; n=1; Vitis vinifera	400	690.352	0	97.6562	375
343	Pt_SSH_1dpi_R_592R	nr_1.0E-6_tblastx	picea abies hsp7 gene for small heat-shock protein of cytosolic class exons 1-2	gi|21068477|emb|AJ290815.1|Picea abies hsp7 gene for small heat-shock protein of cytosolic class II, exons 1-2	AJ290815	480	19	1.69497e-11	0.683158	0				DR167669 similar to UniRef100_O24247 Cluster: Small heat shock protein; n=2; Picea	480	131.328	7.48428e-30	85.7143	132
344	Pt_SSH_1dpi_R_593R	nr_1.0E-6_blastx	protein	gi|116782877|gb|ABK22702.1|unknown [Picea sitchensis]	ABK22702	473	50	3.46581e-55	0.755	6	C:cytoplasmic membrane-bounded vesicle; P:metabolic process; P:response to salt stress; F:catalytic activity; C:mitochondrion; F:cobalt ion binding			TC140648 similar to UniRef100_Q676Z5 Cluster: CBS1; n=1; Hyacinthus orientalis	473	858.852	0	97.8858	463
345	Pt_SSH_1dpi_R_594R	nr_1.0E-6_blastx	chaperone	gi|116793600|gb|ABK26804.1|unknown [Picea sitchensis]	ABK26804	638	50	4.15807e-60	0.8302	2	C:cytoplasm; P:response to stress			TC118836 homologue to UniRef100_Q40935 Cluster: Low molecular weight heat-shock protein; n=1; Pseudotsuga menziesii	638	930.217	0	93.8808	583
346	Pt_SSH_1dpi_R_595R	nr_1.0E-6_blastx	protein	gi|289187423|gb|ADC92285.1|tau class glutathione S-transferase [Pinus brutia]	ADC92285	253	50	8.7912e-22	0.8344	4	P:toxin catabolic process; C:cytoplasm; F:glutathione transferase activity; F:lactoylglutathione lyase activity	EC:2.5.1.18; EC:4.4.1.5		GT259544 homologue to UniRef100_Q6DNI8 Cluster: Tau class glutathione S-transferase; n=1; Pinus tabuliformis	253	456.434	5.20345e-128	98	245
347	Pt_SSH_1dpi_R_596R	nr_1.0E-6_blastx	elongation factor 1-beta	gi|116779267|gb|ABK21209.1|unknown [Picea sitchensis]	ABK21209	301	50	7.04338e-24	0.7426	7	P:defense response to bacterium; F:translation elongation factor activity; C:eukaryotic translation elongation factor 1 complex; P:response to cadmium ion; C:plasma membrane; C:apoplast; P:translational elongation			TC140792 similar to UniRef100_A7PHG1 Cluster: Chromosome chr17 scaffold_16, whole genome shotgun sequence; n=1; Vitis vinifera	301	539.693	5.41103e-153	97.01	292
348	Pt_SSH_1dpi_R_597R	nr_1.0E-6_blastx	2-dehydro-3-deoxyphosphoheptonate aldolase 3-deoxy-d-arabino-heptulosonate 7-phosphate synthetase	gi|116786854|gb|ABK24266.1|unknown [Picea sitchensis]	ABK24266	532	50	3.46642e-97	0.9432	7	P:shikimate biosynthetic process; P:chorismate biosynthetic process; F:3-deoxy-7-phosphoheptulonate synthase activity; P:aromatic amino acid family biosynthetic process; F:lyase activity; C:chloroplast; C:membrane	EC:2.5.1.54		TC117608 similar to UniRef100_A7NUV4 Cluster: Chromosome chr18 scaffold_1, whole genome shotgun sequence; n=1; Vitis vinifera	532	1039.25	0	99.6241	530
349	Pt_SSH_1dpi_R_599R	est_1.0E-6_tblastx	ct575604 lg0aca pinus pinaster mrna	gi|90042906|emb|CT575604.1|CT575604 LG0ACA Pinus pinaster cDNA, mRNA sequence.	CT575604	263	20	1.9134e-42	0.882	0				TC130491 weakly similar to UniRef100_A7QYP6 Cluster: Chromosome undetermined scaffold_252, whole genome shotgun sequence; n=1; Vitis vinifera	263	466.346	5.63085e-131	97.3384	256
350	Pt_SSH_1dpi_R_600R	nr_1.0E-6_blastx	1-hydroxy-2-methyl-2- -butenyl 4-diphosphate reductase type 2	gi|183206805|gb|ACC54561.1|putative 1-hydroxy-2-methyl-2-(E)-butenyl 4-diphosphate reductase type 2 [Pinus densiflora]	ACC54561	346	3	3.76834e-41	0.943333	4	F:4-hydroxy-3-methylbut-2-en-1-yl diphosphate reductase activity; P:terpenoid biosynthetic process; P:oxidation reduction; P:isopentenyl diphosphate biosynthetic process, mevalonate-independent pathway	EC:1.17.1.2		TC127066 UniRef100_A9P332 Cluster: Type 2 1-hydroxy-2-methyl-2-(E)-butenyl-4-phosphate reductase; n=1; Pinus taeda	346	646.74	0	98.5549	341
351	Pt_SSH_1dpi_R_603R	nr_1.0E-6_blastx	unknown [Picea sitchensis]	gi|148908833|gb|ABR17522.1|unknown [Picea sitchensis]	ABR17522	369	3	2.14015e-44	0.893333	0				TC145410 weakly similar to UniRef100_A9U165 Cluster: Predicted protein; n=1; Physcomitrella patens subsp	369	607.093	3.44407e-173	96.6006	341
352	Pt_SSH_1dpi_R_604R	nr_1.0E-6_blastx	protein	gi|294463633|gb|ADE77344.1|unknown [Picea sitchensis]	ADE77344	316	50	4.45599e-50	0.747	13	P:response to oxidative stress; F:microtubule binding; P:spindle assembly; P:defense response to bacterium; P:cell redox homeostasis; P:oxidation reduction; F:peroxidase activity; C:plant-type cell wall; C:thylakoid; C:chloroplast stroma; F:heme binding; C:nucleus; C:plasma membrane	EC:1.11.1.7		TC118108 similar to UniRef100_A7PPK6 Cluster: Chromosome chr8 scaffold_23, whole genome shotgun sequence; n=1; Vitis vinifera	316	567.446	2.51861e-161	97.7848	309
353	Pt_SSH_1dpi_R_605R	nr_1.0E-6_blastx	pyruvate decarboxylase	gi|33149681|gb|AAP96920.1|pyruvate decarboxylase [Dianthus caryophyllus]	AAP96920	680	50	7.31922e-109	0.9046	7	C:membrane; P:defense response; F:thiamin pyrophosphate binding; C:plastid; F:magnesium ion binding; F:transferase activity; F:pyruvate decarboxylase activity	EC:4.1.1.1		TC115960 similar to UniRef100_Q84V95 Cluster: Pyruvate decarboxylase 1; n=1; Lotus corniculatus	680	1292.99	0	98.9706	673
354	Pt_SSH_1dpi_R_606R	nr_1.0E-6_blastx	u4971_picsi ame: full=upf0497 membrane protein 1	gi|226713611|sp|A9P0A6.1|U4971_PICSIRecName: Full=UPF0497 membrane protein 1 >gi|116792319|gb|ABK26317.1| unknown [Picea sitchensis]	A9P0A6	430	9	1.20569e-07	0.64	1	C:membrane			TC126335	430	607.093	4.04091e-173	92.1986	390
355	Pt_SSH_1dpi_R_607R	est_1.0E-10_blastn	klhlcd002_14-b10-t7p pd_bx library pinus densiflora cdna clone klhlcd002_14-b10- mrna	gi|189472784|gb|FG618163.1|KLHLCD002_14-B10-T7p PD_BX library Pinus densiflora cDNA clone KLHLCD002_14-B10-T7p, mRNA sequence.	FG618163	106	35	1.26329e-44	0.885429	0				FG618163 similar to UniRef100_A9S2A0 Cluster: Predicted protein; n=1; Physcomitrella patens subsp	106	202.693	4.80748e-52	100	102
356	Pt_SSH_1dpi_R_608R	nr_1.0E-6_blastx	e-alpha-bisabolene synthase	gi|75282644|sp|Q50EK2.1|TPSD1_PINTARecName: Full=Levopimaradiene synthase, chloroplastic; Short=PtLAS; AltName: Full=Diterpene synthase; AltName: Full=PtTPS-LAS; Includes: RecName: Full=Levopimaradiene synthase; Includes: RecName: Full=Copalyl diphosphate synthase; Flags: Precursor >gi|59800272|gb|AAX07435.1| diterpene synthase [Pinus taeda]	Q50EK2	164	13	2.27698e-22	0.866923	5	P:metabolic process; F:abietadiene synthase activity; F:copalyl diphosphate synthase activity; C:chloroplast; F:magnesium ion binding	EC:4.2.3.18; EC:5.5.1.12		CK909868 homologue to UniRef100_Q50EK2 Cluster: Diterpene synthase; n=1; Pinus taeda	164	285.952	6.77684e-77	97.561	160
357	Pt_SSH_1dpi_R_609R	est_1.0E-6_tblastx	shoot tip pitch canker susceptible pinus taeda cdna clone strs1_26_b06_a034 3 mrna	gi|66741200|gb|DR018830.1|STRS1_26_B06.b2_A034 Shoot tip pitch canker susceptible Pinus taeda cDNA clone STRS1_26_B06_A034 3', mRNA sequence.	DR018830	231	9	1.57216e-39	0.943333	0				TC125769 weakly similar to UniRef100_A9SRH1 Cluster: Predicted protein; n=1; Physcomitrella patens subsp	231	404.893	1.54612e-112	97.807	223
358	Pt_SSH_1dpi_R_611R	nr_1.0E-6_blastx	heterogeneous nuclear ribonucleoprotein	gi|148907387|gb|ABR16827.1|unknown [Picea sitchensis]	ABR16827	720	50	9.49904e-105	0.791	3	C:ribonucleoprotein complex; F:nucleotide binding; F:RNA binding			TC116831 weakly similar to UniRef100_A7Q1N3 Cluster: Chromosome chr7 scaffold_44, whole genome shotgun sequence; n=1; Vitis vinifera	720	1350.48	0	98.6111	710
359	Pt_SSH_1dpi_R_612R	nr_1.0E-6_tblastx	picea glauca clone gq03237_c24 mrna sequence	gi|270144451|gb|BT111403.1|Picea glauca clone GQ03237_C24 mRNA sequence	BT111403	341	1	5.31321e-49	0.93	0				TC137883 weakly similar to UniRef100_A9S2V2 Cluster: Predicted protein; n=1; Physcomitrella patens subsp	341	620.97	2.10784e-177	97.9472	334
360	Pt_SSH_1dpi_R_614R	nr_1.0E-6_tblastx	picea glauca clone gq03904_c21 mrna sequence	gi|270150694|gb|BT117580.1|Picea glauca clone GQ03904_C21 mRNA sequence	BT117580	398	1	7.94138e-48	0.84	0				TC131055 similar to UniRef100_A7QTW2 Cluster: Chromosome undetermined scaffold_171, whole genome shotgun sequence; n=1; Vitis vinifera	398	662.599	0	96.2312	383
361	Pt_SSH_1dpi_R_615R	nr_1.0E-6_blastx	protein	gi|148906974|gb|ABR16631.1|unknown [Picea sitchensis] >gi|148909086|gb|ABR17645.1| unknown [Picea sitchensis]	ABR16631	236	50	2.7749e-28	0.8742	11	P:auxin biosynthetic process; C:mitochondrion; C:integral to membrane; F:G-protein coupled receptor kinase activity; P:transmembrane receptor protein tyrosine kinase signaling pathway; F:oxidoreductase activity; F:ATP binding; F:protein binding; F:transmembrane receptor protein tyrosine kinase activity; C:plasma membrane; P:protein amino acid phosphorylation	EC:2.7.11.16; EC:2.7.10.1		DR054960	236	347.405	3.19864e-95	99.4413	178
362	Pt_SSH_1dpi_R_616R	nr_1.0E-6_blastx	defender against cell death 1	gi|116778978|gb|ABK21083.1|unknown [Picea sitchensis]	ABK21083	602	50	1.7967e-43	0.8818	8	C:oligosaccharyltransferase complex; P:protein amino acid N-linked glycosylation via asparagine; C:integral to membrane; P:response to nutrient; P:anti-apoptosis; P:blastocyst development; P:response to drug; F:dolichyl-diphosphooligosaccharide-protein glycotransferase activity	EC:2.4.1.119		TC142553 homologue to UniRef100_O65085 Cluster: Defender against cell death 1; n=1; Picea mariana	602	1080.88	0	97.6706	587
363	Pt_SSH_1dpi_R_617R	nr_1.0E-6_blastx	unknown [Picea sitchensis]	gi|116793031|gb|ABK26592.1|unknown [Picea sitchensis]	ABK26592	332	30	4.69382e-36	0.645333	1	C:nucleus			TC135509 weakly similar to UniRef100_A7PJG8 Cluster: Chromosome chr12 scaffold_18, whole genome shotgun sequence; n=1; Vitis vinifera	332	551.587	1.57683e-156	97.1338	305
364	Pt_SSH_1dpi_R_618R	nr_1.0E-6_blastx	tau class glutathione s-transferase	gi|289187423|gb|ADC92285.1|tau class glutathione S-transferase [Pinus brutia]	ADC92285	227	50	7.36023e-37	0.7608	1	F:glutathione transferase activity	EC:2.5.1.18		TC116667 homologue to UniRef100_Q6DNI8 Cluster: Tau class glutathione S-transferase; n=1; Pinus tabuliformis	227	434.628	1.69757e-121	99.1189	225
365	Pt_SSH_1dpi_R_619R	no hit	-	-	-	108	0	-	-	0	-	-		TC124360	108	32.2105	1.02753	100	16
366	Pt_SSH_1dpi_R_620R	est_1.0E-6_tblastx	klhlcd001_06-g11-t7p pd_bx library pinus densiflora cdna clone klhlcd001_06-g11- mrna	gi|189471651|gb|FG616093.1|KLHLCD001_06-G11-T7p PD_BX library Pinus densiflora cDNA clone KLHLCD001_06-G11-T7p, mRNA sequence.	FG616093	446	10	3.45886e-96	0.914	0				TC143025	446	833.082	0	99.7642	423
367	Pt_SSH_1dpi_R_621R	nr_1.0E-6_tblastx	picea glauca clone gq03713_e10 mrna sequence	gi|270149273|gb|BT116188.1|Picea glauca clone GQ03713_E10 mRNA sequence	BT116188	344	1	8.87761e-32	0.88	0				TC146642 similar to UniRef100_A9RND7 Cluster: Predicted protein; n=1; Physcomitrella patens subsp	344	626.917	3.44823e-179	98.2558	338
368	Pt_SSH_1dpi_R_622R	no hit	-	-	-	120	0	-	-	0	-	-		GT249935	120	30.2282	4.58973	100	15
369	Pt_SSH_1dpi_R_623R	nr_1.0E-6_blastx	unknown [Picea sitchensis]	gi|294464422|gb|ADE77723.1|unknown [Picea sitchensis]	ADE77723	131	1	7.81478e-07	0.75	0				FE518556	131	230.446	2.68881e-60	98.3871	122
370	Pt_SSH_1dpi_R_625R	nr_1.0E-6_tblastx	picea abies metallothionein-like protein class ii complete cds	gi|116779326|gb|EF081858.1|Picea sitchensis clone WS0287_F14 unknown mRNA	EF081858	335	21	2.30943e-23	0.687619	0				TC146356 homologue to UniRef100_O24247 Cluster: Small heat shock protein; n=2; Picea	335	563.481	4.18228e-160	96.1652	326
371	Pt_SSH_1dpi_R_626R	nr_1.0E-6_tblastx	picea glauca clone gq03123_p02 mrna sequence	gi|270141638|gb|BT108590.1|Picea glauca clone GQ03123_P02 mRNA sequence	BT108590	575	1	8.52263e-112	0.92	0				CT581657 weakly similar to UniRef100_UPI00006DA313 Cluster: COG1396: Predicted transcriptional regulators; n=1; Burkholderia cenocepacia PC184	575	624.934	2.31795e-178	96.9359	348
372	Pt_SSH_1dpi_R_628R	nr_1.0E-6_blastx	protein	gi|259414628|gb|ACW82406.1|malate dehydrogenase [Larix kaempferi]	ACW82406	333	50	2.84341e-25	0.868	16	F:copper ion binding; C:cell wall; F:L-malate dehydrogenase activity; P:response to salt stress; P:defense response to bacterium; P:response to cold; P:oxidation reduction; P:malate metabolic process; P:tricarboxylic acid cycle; P:glycolysis; C:chloroplast stroma; C:mitochondrial matrix; P:response to cadmium ion; C:plasma membrane; C:stromule; C:apoplast	EC:1.1.1.37		TC116696 similar to UniRef100_A7PDL7 Cluster: Chromosome chr17 scaffold_12, whole genome shotgun sequence; n=1; Vitis vinifera	333	628.899	8.4331e-180	98.7988	329
373	Pt_SSH_1dpi_R_629R	nr_1.0E-6_blastx	protein	gi|255568902|ref|XP_002525421.1|conserved hypothetical protein [Ricinus communis] >gi|223535234|gb|EEF36911.1| conserved hypothetical protein [Ricinus communis]	XP_002525421	501	50	1.81885e-27	0.6504	2	C:cytoplasmic part; C:intracellular membrane-bounded organelle			TC120984 similar to UniRef100_A7PW45 Cluster: Chromosome chr8 scaffold_34, whole genome shotgun sequence; n=1; Vitis vinifera	501	954.005	0	99.002	496
374	Pt_SSH_1dpi_R_630R	nr_1.0E-6_blastx	protein	gi|116787041|gb|ABK24351.1|unknown [Picea sitchensis] >gi|116792632|gb|ABK26440.1| unknown [Picea sitchensis]	ABK24351	386	50	8.3067e-17	0.889	3	C:endomembrane system; F:organic anion transmembrane transporter activity; C:integral to membrane			TC138356 similar to UniRef100_A9TT54 Cluster: Predicted protein; n=1; Physcomitrella patens subsp	386	704.229	0	98.1912	380
375	Pt_SSH_1dpi_R_632R	nr_1.0E-6_blastx	ferredoxin	gi|116791627|gb|ABK26047.1|unknown [Picea sitchensis]	ABK26047	553	50	1.34071e-73	0.79	7	F:metal ion binding; F:electron carrier activity; F:protein binding; P:transport; C:chloroplast stroma; F:2 iron, 2 sulfur cluster binding; P:electron transport chain			TC115397	553	999.599	0	98.3547	538
376	Pt_SSH_1dpi_R_634R	nr_1.0E-6_blastx	ubiquitin extension protein	gi|117607067|gb|ABK42077.1|ubiquitin extension protein [Capsicum annuum]	ABK42077	373	50	2.61184e-34	0.9698	12	P:translation; P:response to UV-B; C:nucleolus; F:metal ion binding; F:structural constituent of ribosome; P:response to salicylic acid stimulus; C:cytosolic small ribosomal subunit; F:protein binding; C:vacuole; C:cytosolic large ribosomal subunit; C:plasma membrane; P:protein ubiquitination during ubiquitin-dependent protein catabolic process	EC:3.6.5.3		TC142548 homologue to UniRef100_O04829 Cluster: Ubiquitin extension protein; n=2; core eudicotyledons	373	533.746	4.18462e-151	98.2699	284
377	Pt_SSH_1dpi_R_636R	est_1.0E-6_tblastx	needles control pinus taeda cdna clone ndl1_44_h06_a029 5 mrna	gi|48947456|gb|CO174584.1|NDL1_44_H06.g1_A029 Needles control Pinus taeda cDNA clone NDL1_44_H06_A029 5', mRNA sequence.	CO174584	402	6	2.05955e-31	0.795	0				CN852172	402	192.781	1.97846e-48	94.4	118
378	Pt_SSH_1dpi_R_637R	est_1.0E-6_tblastx	est1080447 normalized pine embryo lib_d pinus taeda cdna clone pwacu19 3 mrna	gi|70780713|gb|DR690361.1|EST1080447 Normalized pine embryo library, Lib_D Pinus taeda cDNA clone PWACU19 3' end, mRNA sequence.	DR690361	361	3	1.35955e-42	0.933333	0				TC127853 homologue to UniRef100_Q9M551 Cluster: Polyubiquitin; n=1; Populus tremula x Populus tremuloides	361	375.158	2.2213e-103	91.9708	252
379	Pt_SSH_1dpi_R_638R	nr_1.0E-6_blastx	caffeoyl o-methyltransferase protein	gi|332591489|emb|CBL95257.2|caffeoyl CoA O-methyltransferase [Pinus pinaster]	CBL95257	242	13	1.16055e-18	0.913846	4	F:caffeoyl-CoA O-methyltransferase activity; F:metal ion binding; P:lignin biosynthetic process; P:response to stress	EC:2.1.1.104		TC142504 homologue to UniRef100_Q1JR82 Cluster: Caffeoyl CoA O-methyltransferase; n=1; Picea abies	242	442.558	7.46102e-124	99.1342	229
380	Pt_SSH_1dpi_R_639R	nr_1.0E-6_blastx	cinnamoyl- reductase	gi|284066837|gb|ACE76870.3|cinnamoyl-CoA reductase [Pinus massoniana]	ACE76870	139	50	8.83803e-11	0.802	35	F:histone methyltransferase activity (H3-K36 specific); P:DNA duplex unwinding; P:carotenoid biosynthetic process; P:regulation of stomatal movement; F:dihydrokaempferol 4-reductase activity; P:etioplast organization; P:mRNA export from nucleus; P:negative regulation of flower development; P:response to salt stress; F:protein kinase activity; P:positive regulation of histone methylation; P:lignin…	EC:1.1.1.219; EC:1.2.1.44		TC115733 weakly similar to UniRef100_A7QA56 Cluster: Chromosome undetermined scaffold_69, whole genome shotgun sequence; n=1; Vitis vinifera	139	234.411	1.84297e-61	97.1014	134
381	Pt_SSH_1dpi_R_641R	nr_1.0E-6_blastx	set domain protein	gi|326517944|dbj|BAK07224.1|predicted protein [Hordeum vulgare subsp. vulgare]	BAK07224	407	50	1.28383e-25	0.6812	9	C:mitochondrion; F:methyl-CpNpG binding; P:regulation of transcription, DNA-dependent; F:methyl-CpNpN binding; F:histone methyltransferase activity; P:regulation of gene expression, epigenetic; F:methyl-CpG binding; C:nucleus; P:histone methylation			TC116360 weakly similar to UniRef100_Q6GV24 Cluster: SET domain protein; n=1; Triticum aestivum	407	737.929	0	98.0392	400
382	Pt_SSH_1dpi_R_642R	est_1.0E-6_tblastx	is-b-n-a-10 picea engelmannii x picea glauca cdna clone ws00955_c18 mrna	gi|67704888|gb|DR116578.1|RTMG1_1_A01.g1_A029 Roots minus magnesium Pinus taeda cDNA clone RTMG1_1_A01_A029 5', mRNA sequence.	DR116578	394	8	5.28608e-80	0.835	0				AI725073 weakly similar to UniRef100_A7PHX1 Cluster: Chromosome chr13 scaffold_17, whole genome shotgun sequence; n=1; Vitis vinifera	394	702.246	0	97.4619	384
383	Pt_SSH_1dpi_R_643R	nr_1.0E-6_blastx	heat shock protein 90	gi|302773039|ref|XP_002969937.1|hypothetical protein SELMODRAFT_267300 [Selaginella moellendorffii] >gi|300162448|gb|EFJ29061.1| hypothetical protein SELMODRAFT_267300 [Selaginella moellendorffii]	XP_002969937	203	50	2.13145e-12	0.9388	17	P:defense response; C:cytosol; C:cell wall; P:response to water deprivation; C:mitochondrion; P:protein folding; P:response to salt stress; P:heat acclimation; P:flower development; P:protein stabilization; F:ATP binding; P:cellular response to calcium ion; P:leaf development; F:unfolded protein binding; C:nucleus; C:plasma membrane; C:apoplast			AA557092 similar to UniRef100_Q07078 Cluster: Heat shock protein 81-3; n=2; Oryza sativa Japonica Group	203	186.834	5.89691e-47	95.614	109
384	Pt_SSH_1dpi_R_644R	nr_1.0E-6_blastx	protein	gi|116779593|gb|ABK21355.1|unknown [Picea sitchensis]	ABK21355	374	31	2.88104e-41	0.667097	8	F:cinnamoyl-CoA reductase activity; P:rRNA processing; F:phosphoenolpyruvate carboxykinase (ATP) activity; F:ATP binding; C:small-subunit processome; P:lignin biosynthetic process; P:gluconeogenesis; F:coenzyme binding	EC:1.2.1.44; EC:4.1.1.49		TC121248 similar to UniRef100_Q8LEH3 Cluster: Cinnamoyl-CoA reductase-like protein; n=1; Arabidopsis thaliana	374	591.234	2.07578e-168	94.4297	356
385	Pt_SSH_1dpi_R_645R	nr_1.0E-6_blastx	nadh dehydrogenase	gi|296080966|emb|CBI18598.3|unnamed protein product [Vitis vinifera]	CBI18598	406	50	3.96322e-51	0.7572	4	P:mitochondrial electron transport, NADH to ubiquinone; C:intrinsic to mitochondrial inner membrane; F:NADH dehydrogenase (ubiquinone) activity; F:FAD binding	EC:1.6.5.3		TC118309 similar to UniRef100_A7R1U2 Cluster: Chromosome undetermined scaffold_377, whole genome shotgun sequence; n=1; Vitis vinifera	406	749.823	0	98.2759	399
386	Pt_SSH_1dpi_R_646R	est_1.0E-6_tblastx	pco02-xylem-wounded-norm pinus contorta cdna clone pco025_o07 3 mrna	gi|262150521|gb|GT265208.1|PCO025.CR_O07 Pco02-Xylem-wounded-Norm (PCO02) Pinus contorta cDNA clone PCO025_O07 3', mRNA sequence.	GT265208	173	20	8.94097e-29	0.979	0				TC121364 weakly similar to UniRef100_A7QR88 Cluster: Chromosome chr13 scaffold_149, whole genome shotgun sequence; n=1; Vitis vinifera	173	311.722	1.25635e-84	97.6879	169
387	Pt_SSH_1dpi_R_647R	est_1.0E-6_tblastx	drought-stressed loblolly pine roots ds3 pinus taeda cdna clone rtds3_28_g01_a022 3 mrna	gi|34357779|gb|CF399362.1|RTDS3_28_G01.b1_A022 Drought-stressed loblolly pine roots DS3 Pinus taeda cDNA clone RTDS3_28_G01_A022 3', mRNA sequence.	CF399362	360	10	3.3446e-49	0.906	0				TC137017 homologue to UniRef100_Q9M531 Cluster: Histone H2A; n=1; Euphorbia esula	360	466.346	7.85115e-131	93.9394	310
388	Pt_SSH_1dpi_R_648R	nr_1.0E-6_tblastx	picea glauca clone gq03309_b17 mrna sequence	gi|270145085|gb|BT112037.1|Picea glauca clone GQ03309_B17 mRNA sequence	BT112037	392	1	5.49236e-42	0.82	0				GO269383	392	444.54	3.14701e-124	97.2222	245
389	Pt_SSH_1dpi_R_649R	nr_1.0E-6_blastx	chlorophyll a b binding protein	gi|20939|emb|CAA43907.1|chlorophyll a/b-binding protein [Pinus thunbergii]	CAA43907	641	50	4.03075e-95	0.9154	14	C:photosystem I; P:response to red light; F:chlorophyll binding; C:light-harvesting complex; C:integral to membrane; F:metal ion binding; P:protein-chromophore linkage; P:response to blue light; C:chloroplast thylakoid membrane; C:photosystem II; C:plastoglobule; P:response to far red light; P:photosynthesis, light harvesting; C:plasma membrane			TC132517 homologue to UniRef100_Q00984 Cluster: Chlorophyll a/b-binding protein precursor; n=1; Pinus thunbergii	641	842.993	0	92.3328	566
390	Pt_SSH_1dpi_R_651R	nr_1.0E-6_tblastx	Picea sitchensis clone WS02739_B22 unknown mRNA	gi|224284755|gb|BT070603.1|Picea sitchensis clone WS02739_B22 unknown mRNA	BT070603	179	2	5.57692e-21	0.76	0				TC150043 similar to UniRef100_A7PW49 Cluster: Chromosome chr8 scaffold_34, whole genome shotgun sequence; n=1; Vitis vinifera	179	196.746	5.33195e-50	95.1219	117
391	Pt_SSH_1dpi_R_654R	nr_1.0E-6_blastx	mt3_picgl ame: full=metallothionein-like protein emb30	gi|116778867|gb|ABK21032.1|unknown [Picea sitchensis]	ABK21032	356	22	1.85717e-24	0.810455	1	F:metal ion binding			TC145232	356	448.505	1.8221e-125	97.6191	246
392	Pt_SSH_1dpi_R_655R	nr_1.0E-6_blastx	cytochrome b6-f complex iron-sulfur subunit	gi|116792831|gb|ABK26517.1|unknown [Picea sitchensis]	ABK26517	199	50	2.13354e-20	0.9128	15	F:electron transporter, transferring electrons within cytochrome b6/f complex of photosystem II activity; P:transport; F:ubiquinol-cytochrome-c reductase activity; F:2 iron, 2 sulfur cluster binding; C:integral to membrane; P:defense response to bacterium; F:metal ion binding; P:nonphotochemical quenching; F:plastoquinol-plastocyanin reductase activity; C:cytochrome b6f complex; P:photosynthetic …	EC:1.10.2.2; EC:1.10.99.1		TC122512 similar to UniRef100_A8Y800 Cluster: Rieske iron-sulphur protein precursor; n=1; Pinellia ternata	199	351.37	1.70254e-96	97.9275	189
393	Pt_SSH_1dpi_R_656R	nr_1.0E-6_blastx	protein	gi|125557237|gb|EAZ02773.1|hypothetical protein OsI_24896 [Oryza sativa Indica Group]	EAZ02773	440	50	7.07185e-77	0.8966	9	F:copper ion binding; F:NADP or NADPH binding; P:transport; C:thylakoid membrane; F:ferredoxin-NADP+ reductase activity; F:FAD binding; C:chloroplast; P:photosynthesis; P:electron transport chain	EC:1.18.1.2		TC120573 similar to UniRef100_Q41736 Cluster: Ferredoxin-NADP reductase precursor; n=1; Zea mays	440	872.729	0	100	440
394	Pt_SSH_1dpi_R_657R	nr_1.0E-6_blastx	protein	gi|116786273|gb|ABK24048.1|unknown [Picea sitchensis]	ABK24048	627	50	1.91938e-62	0.6078	7	P:response to gibberellin stimulus; P:response to chitin; F:protein binding; F:zinc ion binding; P:response to brassinosteroid stimulus; P:abscisic acid metabolic process; P:response to salt stress			TC115933 weakly similar to UniRef100_A7P3F4 Cluster: Chromosome chr1 scaffold_5, whole genome shotgun sequence; n=1; Vitis vinifera	627	1120.52	0	97.1292	609
395	Pt_SSH_1dpi_R_659R	nr_1.0E-6_blastx	protein	gi|242089353|ref|XP_002440509.1|hypothetical protein SORBIDRAFT_09g002190 [Sorghum bicolor] >gi|241945794|gb|EES18939.1| hypothetical protein SORBIDRAFT_09g002190 [Sorghum bicolor]	XP_002440509	702	50	1.21285e-32	0.8014	2	C:mitochondrion; C:plastid			TC125940 weakly similar to UniRef100_A7NZE1 Cluster: Chromosome chr6 scaffold_3, whole genome shotgun sequence; n=1; Vitis vinifera	702	1257.31	0	97.5784	685
396	Pt_SSH_1dpi_R_660R	nr_1.0E-6_blastx	protein	gi|461753|sp|P35100.1|CLPC_PEARecName: Full=ATP-dependent Clp protease ATP-binding subunit clpC homolog, chloroplastic; Flags: Precursor >gi|169128|gb|AAA33680.1| nuclear encoded precursor to chloroplast protein [Pisum sativum]	P35100	384	50	2.73249e-52	0.9652	17	F:protein binding; F:ATP-dependent peptidase activity; C:Tic complex; P:auxin biosynthetic process; C:cell wall; P:DNA mediated transformation; P:nucleotide-excision repair; C:chloroplast stroma; F:DNA binding; P:chloroplast organization; F:nuclease activity; C:chloroplast thylakoid membrane; P:protein import into chloroplast stroma; F:ATP binding; P:regulation of chlorophyll biosynthetic process…			TC151370 homologue to UniRef100_P35100 Cluster: ATP-dependent Clp protease ATP-binding subunit clpC homolog, chloroplast precursor; n=1; Pisum sativum	384	537.711	2.76297e-152	95.493	339
397	Pt_SSH_1dpi_R_661R	nr_1.0E-6_blastx	steroid 22-alpha-hydroxylase	gi|313756891|gb|ADR78281.1|CYP720B10 [Picea sitchensis]	ADR78281	410	50	1.712e-54	0.6712	17	P:pollen exine formation; P:jasmonic acid mediated signaling pathway; C:cytoplasmic membrane-bounded vesicle; P:brassinosteroid homeostasis; P:positive regulation of flower development; F:heme binding; F:electron carrier activity; C:integral to membrane; P:unidimensional cell growth; P:response to UV-B; P:tapetal cell differentiation; P:leaf shaping; P:oxidation reduction; P:response to brassinos…			TC122487 similar to UniRef100_Q50EK5 Cluster: Cytochrome P450 CYPB; n=1; Pinus taeda	410	660.617	0	95.3545	390
398	Pt_SSH_1dpi_R_662R	nr_1.0E-6_blastx	acyl-acp thioesterase	gi|156900676|gb|ABU96744.1|chloroplast acyl-ACP thioesterase [Jatropha curcas] >gi|248570279|gb|ACT09366.1| stearoyl acyl-ACP-thioesterase [Jatropha curcas]	ABU96744	775	50	8.24654e-52	0.6604	4	P:fatty acid biosynthetic process; F:acyl carrier activity; F:acyl-[acyl-carrier-protein] hydrolase activity; C:plastid			TC117152 similar to UniRef100_O24419 Cluster: Acyl-ACP thioesterase; n=1; Myristica fragrans	775	1457.52	0	98.7097	765
399	Pt_SSH_1dpi_R_664R	nr_1.0E-6_tblastx	picea glauca clone gq03101_o24 mrna sequence	gi|270140077|gb|BT107029.1|Picea glauca clone GQ03101_O24 mRNA sequence	BT107029	223	2	2.24558e-16	0.665	0				TC117810	223	394.981	1.43362e-109	97.7579	218
400	Pt_SSH_1dpi_R_665R	est_1.0E-6_tblastx	ct577237 lg0aca pinus pinaster mrna	gi|90044539|emb|CT577237.1|CT577237 LG0ACA Pinus pinaster cDNA, mRNA sequence.	CT577237	301	2	8.06883e-60	0.95	0				CT577237	301	563.481	3.73511e-160	98.6667	296
401	Pt_SSH_1dpi_R_666R	nr_1.0E-6_blastx	f-box family protein	gi|294461181|gb|ADE76154.1|unknown [Picea sitchensis]	ADE76154	574	50	8.40372e-69	0.6944	1	P:heat acclimation			TC126397 similar to UniRef100_A9S511 Cluster: Predicted protein; n=1; Physcomitrella patens subsp	574	1057.09	0	98.2548	563
402	Pt_SSH_1dpi_R_667R	nr_1.0E-6_blastx	ornithine aminotransferase	gi|91680594|emb|CAJ76070.1|ornithine aminotransferase [Pinus sylvestris]	CAJ76070	288	26	2.00941e-26	0.683462	8	F:zinc ion binding; C:mitochondrion; P:hyperosmotic salinity response; F:ornithine-oxo-acid transaminase activity; P:proline biosynthetic process; P:arginine catabolic process to glutamate; F:pyridoxal phosphate binding; P:ornithine catabolic process	EC:2.6.1.13		TC120593 homologue to UniRef100_Q1RPP3 Cluster: Ornithine aminotransferase; n=1; Pinus sylvestris	288	476.258	6.43974e-134	100	240
403	Pt_SSH_1dpi_R_668R	nr_1.0E-6_blastx	mate efflux family protein	gi|294464329|gb|ADE77677.1|unknown [Picea sitchensis]	ADE77677	219	50	6.7177e-30	0.8624	4	P:drug transmembrane transport; F:antiporter activity; F:drug transmembrane transporter activity; C:plasma membrane			TC150295 similar to UniRef100_A7QZN5 Cluster: Chromosome chr10 scaffold_282, whole genome shotgun sequence; n=1; Vitis vinifera	219	379.123	8.35418e-105	96.8037	212
404	Pt_SSH_1dpi_R_669R	nr_1.0E-6_blastx	8-amino-7-oxononanoate synthase	gi|148910045|gb|ABR18106.1|unknown [Picea sitchensis]	ABR18106	558	18	5.27834e-73	0.463889	5	P:cellular biosynthetic process; F:transferase activity, transferring nitrogenous groups; P:cellular nitrogen compound metabolic process; F:pyridoxal phosphate binding; C:intracellular part			DR181874 similar to UniRef100_A9SU26 Cluster: Predicted protein; n=1; Physcomitrella patens subsp	558	842.993	0	97.4737	463
405	Pt_SSH_1dpi_R_670R	nr_1.0E-6_blastx	protein	gi|33326375|gb|AAQ08597.1|heat shock protein [Hevea brasiliensis]	AAQ08597	673	50	2.38414e-104	0.9708	8	P:defense response to bacterium; P:protein folding; P:response to arsenic; C:plasma membrane; F:ATP binding; F:unfolded protein binding; C:cytosol; P:response to heat			TC121430 homologue to UniRef100_Q71EE1 Cluster: Heat shock protein; n=1; Hevea brasiliensis	673	1051.14	0	97.9239	566
406	Pt_SSH_1dpi_R_671R	nr_1.0E-6_blastx	pyrophosphate-dependent phosphofructokinase alpha subunit	gi|148909236|gb|ABR17718.1|unknown [Picea sitchensis]	ABR17718	360	50	2.46173e-61	0.849	12	P:response to glucose stimulus; P:response to sucrose stimulus; P:response to fructose stimulus; C:6-phosphofructokinase complex; C:plastid; F:6-phosphofructokinase activity; C:pyrophosphate-dependent phosphofructokinase complex, alpha-subunit complex; F:diphosphate-fructose-6-phosphate 1-phosphotransferase activity; F:ATP binding; F:protein binding; P:glycolysis; P:photosynthesis	EC:2.7.1.11; EC:2.7.1.90		TC132242 similar to UniRef100_Q41140 Cluster: Pyrophosphate--fructose 6-phosphate 1-phosphotransferase subunit alpha; n=1; Ricinus communis	360	698.282	0	99.4444	358
407	Pt_SSH_1dpi_R_contig_2-1	nr_1.0E-6_blastx	metallothionein-like protein	gi|116778814|gb|ABK21009.1|unknown [Picea sitchensis] >gi|116779122|gb|ABK21148.1| unknown [Picea sitchensis] >gi|116785295|gb|ABK23668.1| unknown [Picea sitchensis] >gi|116788950|gb|ABK25061.1| unknown [Picea sitchensis] >gi|116790115|gb|ABK25506.1| unknown [Picea sitchensis]	ABK21009	251	31	2.16107e-25	0.749355	1	F:copper ion binding			TC143448 similar to UniRef100_O24485 Cluster: Non-specific lipid-transfer protein; n=1; Pinus radiata	251	391.017	2.54261e-108	96.5368	223
408	Pt_SSH_1dpi_R_contig_2-10	nr_1.0E-6_blastx	protein	gi|116793271|gb|ABK26682.1|unknown [Picea sitchensis]	ABK26682	480	50	7.34334e-66	0.6954	4	P:response to high light intensity; P:response to hydrogen peroxide; C:intracellular; P:response to heat			TC124446 weakly similar to UniRef100_A9TWQ2 Cluster: Predicted protein; n=1; Physcomitrella patens subsp	480	882.64	0	97.9167	470
409	Pt_SSH_1dpi_R_contig_2-11	nr_1.0E-6_blastx	e-alpha-bisabolene synthase	gi|28894482|gb|AAO61225.1|(-)-alpha-pinene synthase [Pinus taeda]	AAO61225	270	50	2.48706e-45	0.8286	6	F:myrcene synthase activity; F:pinene synthase activity; P:metabolic process; C:chloroplast; F:magnesium ion binding; F:(E)-beta-ocimene synthase activity	EC:4.2.3.15; EC:4.2.3.14		TC115586 UniRef100_Q84KL6 Cluster: (-)-alpha-pinene synthase; n=1; Pinus taeda	270	502.028	1.05026e-141	98.1482	265
410	Pt_SSH_1dpi_R_contig_2-2	nr_1.0E-6_blastx	metallothionein-like protein	gi|116778867|gb|ABK21032.1|unknown [Picea sitchensis]	ABK21032	269	31	6.8286e-27	0.725806	1	F:metal ion binding			TC145232	269	464.364	2.27923e-130	98.419	249
411	Pt_SSH_1dpi_R_contig_2-3	nr_1.0E-6_blastx	heat shock protein 70	gi|116789965|gb|ABK25453.1|unknown [Picea sitchensis]	ABK25453	536	50	4.23843e-79	0.9626	16	P:response to virus; C:cytosol; P:auxin biosynthetic process; F:protein serine/threonine kinase activity; C:mitochondrion; P:protein folding; P:oxidation reduction; F:2-alkenal reductase activity; P:response to heat; P:response to bacterium; F:ATP binding; P:response to cadmium ion; P:response to high light intensity; P:response to hydrogen peroxide; C:plasma membrane; P:protein amino acid phosph…	EC:2.7.11.0; EC:1.3.1.74		TC117248 similar to UniRef100_Q9SAU8 Cluster: HSP70; n=1; Triticum aestivum	536	955.988	0	97.3881	522
412	Pt_SSH_1dpi_R_contig_2-4	nr_1.0E-6_blastx	protein	gi|116788790|gb|ABK25003.1|unknown [Picea sitchensis]	ABK25003	336	50	1.25974e-57	0.9722	19	F:calcium-dependent protein serine/threonine kinase activity; P:protein amino acid phosphorylation; P:response to gibberellin stimulus; F:protein binding; P:regulation of stomatal movement; P:unsaturated fatty acid biosynthetic process; P:response to water deprivation; P:growth; P:auxin biosynthetic process; P:response to salt stress; P:defense response to bacterium; C:cytosol; P:triglyceride bio…			TC134915 similar to UniRef100_A9TF79 Cluster: Predicted protein; n=1; Physcomitrella patens subsp	336	636.829	0	98.8095	332
413	Pt_SSH_1dpi_R_contig_2-5	nr_1.0E-6_blastx	heat shock protein	gi|294463507|gb|ADE77283.1|unknown [Picea sitchensis]	ADE77283	719	50	7.54025e-62	0.8266	4	P:response to high light intensity; C:cytoplasm; P:response to hydrogen peroxide; P:heat acclimation			TC127349	719	922.288	0	92.4528	588
414	Pt_SSH_1dpi_R_contig_2-6	nr_1.0E-6_tblastx	picea glauca clone gq02824_l09 mrna sequence	gi|270138630|gb|BT105582.1|Picea glauca clone GQ02824_L09 mRNA sequence	BT105582	652	21	2.45914e-50	0.704286	0				TC120510	652	678.458	0	97.6	366
415	Pt_SSH_1dpi_R_contig_2-7	nr_1.0E-6_blastx	s-adenosylmethionine synthetase	gi|156752607|gb|ABU94049.1|S-adenosylmethionine synthetase [Pinus sylvestris] >gi|156752609|gb|ABU94050.1| S-adenosylmethionine synthetase [Pinus sylvestris]	ABU94049	548	50	1.42511e-80	0.965	13	F:copper ion binding; C:cell wall; P:auxin biosynthetic process; P:methionine metabolic process; F:methionine adenosyltransferase activity; P:response to cold; P:S-adenosylmethionine biosynthetic process; P:one-carbon metabolic process; F:ATP binding; F:magnesium ion binding; P:lignin biosynthetic process; C:cytoplasm; C:plasma membrane	EC:2.5.1.6		TC147335 UniRef100_Q9FVG7 Cluster: S-adenosylmethionine synthetase; n=3; Pinus	548	987.705	0	98.3209	527
416	Pt_SSH_1dpi_R_contig_2-8	nr_1.0E-6_blastx	xyloglucan endotransglucosylase hydrolase protein 9	gi|294463979|gb|ADE77510.1|unknown [Picea sitchensis]	ADE77510	350	50	1.37159e-59	0.8368	5	F:hydrolase activity, hydrolyzing O-glycosyl compounds; P:cellular glucan metabolic process; C:apoplast; C:cell wall; F:xyloglucan:xyloglucosyl transferase activity	EC:3.2.1.0; EC:2.4.1.207		TC122246 similar to UniRef100_A0MMD5 Cluster: Xyloglucan endotransglycosylase 2; n=1; Litchi chinensis	350	650.705	0	98.2857	344
417	Pt_SSH_1dpi_R_contig_2-9	nr_1.0E-6_blastx	actin-depolymerizing factor	gi|116780117|gb|ABK21557.1|unknown [Picea sitchensis]	ABK21557	743	50	4.57086e-81	0.8842	4	F:actin binding; F:zinc ion binding; F:nucleic acid binding; C:intracellular			TC148650 similar to UniRef100_Q0DLA3 Cluster: Actin-depolymerizing factor 7; n=3; Oryza sativa	743	1306.86	0	97.6616	710
418	Pt_SSH_1dpi_R_contig_3-1	nr_1.0E-6_blastx	23s ribosomal rna	gi|145408590|ref|YP_001152214.1|ORF124 [Pinus koraiensis] >gi|145048839|gb|ABP35456.1| ORF124 [Pinus koraiensis]	YP_001152214	467	18	2.12648e-44	0.867222	3	C:ribosome; C:mitochondrion; C:chloroplast			TC150840 ORF46c [Pinus koraiensis]	467	926.252	0	100	467
419	Pt_SSH_1dpi_R_contig_3-2	nr_1.0E-6_blastx	galactinol synthase	gi|225425563|ref|XP_002265947.1|PREDICTED: hypothetical protein [Vitis vinifera]	XP_002265947	601	50	7.25857e-61	0.8546	6	P:response to high light intensity; P:carbohydrate biosynthetic process; P:response to water deprivation; F:inositol 3-alpha-galactosyltransferase activity; P:response to hydrogen peroxide; P:response to heat	EC:2.4.1.123		TC122523 similar to UniRef100_A5HDU2 Cluster: Galactinol synthase 2; n=1; Verbascum phoeniceum	601	1023.39	0	96.5	579
420	Pt_SSH_1dpi_R_contig_3-3	nr_1.0E-6_blastx	metallothionein-like protein	gi|116778867|gb|ABK21032.1|unknown [Picea sitchensis]	ABK21032	253	25	2.6399e-26	0.8004	1	F:metal ion binding			TC145232	253	450.487	3.21022e-126	97.9757	242
421	Pt_SSH_1dpi_S_003R	nr_1.0E-6_blastx	protein	gi|148906423|gb|ABR16365.1|unknown [Picea sitchensis]	ABR16365	364	50	7.65788e-47	0.7296	2	F:actin binding; P:cytoskeleton organization			GT239963 weakly similar to UniRef100_Q9SQH4 Cluster: Actin bundling protein ABP135; n=1; Lilium longiflorum	364	662.599	0	98.0663	355
422	Pt_SSH_1dpi_S_015R	nr_1.0E-6_blastx	protein	gi|294461914|gb|ADE76513.1|unknown [Picea sitchensis]	ADE76513	158	17	1.30165e-17	0.743529	3	C:cytoplasmic membrane-bounded vesicle; F:serine-type carboxypeptidase activity; P:proteolysis	EC:3.4.16.0		TC146573 weakly similar to UniRef100_A7P3M0 Cluster: Chromosome chr1 scaffold_5, whole genome shotgun sequence; n=1; Vitis vinifera	158	266.128	6.03128e-71	96.2025	152
423	Pt_SSH_1dpi_S_019R	nr_1.0E-6_blastx	class i chitinase	gi|306014297|gb|ADM76202.1|basic endochitinase-like protein [Picea sitchensis]	ADM76202	241	50	5.35172e-40	0.903	9	F:endochitinase activity; P:chitin catabolic process; P:defense response; F:beta-N-acetylglucosaminidase activity; C:cytoplasmic membrane-bounded vesicle; P:response to other organism; F:chitin binding; P:amino sugar metabolic process; P:cell wall macromolecule catabolic process			TC124225 similar to UniRef100_Q6JBM1 Cluster: Chitinase; n=1; Zea diploperennis	241	462.381	8.0054e-130	99.1701	239
424	Pt_SSH_1dpi_S_020R	nr_1.0E-6_blastx	antimicrobial peptide 1	gi|299810227|gb|ADJ53037.1|antimicrobial peptide 1 [Pinus pinaster]	ADJ53037	428	24	7.01673e-48	0.757917	4	P:response to other organism; C:extracellular region; P:defense response; P:negative regulation of growth			TC141059 homologue to UniRef100_Q71QE0 Cluster: Antimicrobial peptide 1; n=1; Pinus sylvestris	428	706.211	0	95.7944	410
425	Pt_SSH_1dpi_S_025R	nr_1.0E-6_blastx	proline-rich arabinogalactan protein 4	gi|133740733|emb|CAM58516.1|putative proline-rich arabinogalactan protein 4 [Pinus pinaster]	CAM58516	669	1	2.42449e-08	0.97	0				TC116924	669	1094.75	0	95.7831	636
426	Pt_SSH_1dpi_S_027R	nr_1.0E-6_blastx	ubiquitin-conjugating enzyme family protein	gi|290562968|gb|ADD38878.1|Ubiquitin-conjugating enzyme E2 variant 1C [Lepeophtheirus salmonis]	ADD38878	364	50	9.44523e-13	0.985	6	P:protein deubiquitination; C:UBC13-MMS2 complex; F:protein binding; F:ubiquitin-protein ligase activity; P:regulation of protein metabolic process; P:postreplication repair	EC:6.3.2.19		TC125135 homologue to UniRef100_O65052 Cluster: CROC-1-like protein; n=1; Picea mariana	364	666.564	0	98.8636	348
427	Pt_SSH_1dpi_S_035R	nr_1.0E-6_blastx	chalcone synthase	gi|99031629|pdb|1XES|AChain A, Crystal Structure Of Stilbene Synthase From Pinus Sylvestris >gi|99031630|pdb|1XES|B Chain B, Crystal Structure Of Stilbene Synthase From Pinus Sylvestris >gi|99031631|pdb|1XES|C Chain C, Crystal Structure Of Stilbene Synthase From Pinus Sylvestris >gi|99031632|pdb|1XES|D Chain D, Crystal Structure Of Stilbene Synthase From Pinus Sylvestris >gi|99031633|pdb|1XET|A C…	1XES_A	249	50	2.30356e-35	0.9036	6	C:cytoplasm; P:flavonoid biosynthetic process; F:pinosylvin synthase activity; F:acyltransferase activity; F:naringenin-chalcone synthase activity; P:response to stress	EC:2.3.1.146; EC:2.3.1.74		TC114742 UniRef100_Q02323 Cluster: Dihydropinosylvin synthase; n=1; Pinus sylvestris	249	434.628	1.87541e-121	99.1189	225
428	Pt_SSH_1dpi_S_038R	nr_1.0E-6_blastx	ribosome recycling factor	gi|116787688|gb|ABK24606.1|unknown [Picea sitchensis]	ABK24606	480	15	1.59559e-36	0.746	2	P:translational termination; C:mitochondrion			TC122325 similar to UniRef100_A7PLS2 Cluster: Chromosome chr14 scaffold_21, whole genome shotgun sequence; n=1; Vitis vinifera	480	696.299	0	97.4424	381
429	Pt_SSH_1dpi_S_045R	nr_1.0E-6_tblastx	picea glauca clone gq01311_f01 mrna sequence	gi|270134761|gb|BT101713.1|Picea glauca clone GQ01311_F01 mRNA sequence	BT101713	305	5	1.09601e-40	0.776	0				TC140222 weakly similar to UniRef100_Q39600 Cluster: Extensin; n=1; Catharanthus roseus	305	440.575	3.7736e-123	95.2555	261
430	Pt_SSH_1dpi_S_046R	nr_1.0E-6_blastx	protein	gi|148909967|gb|ABR18068.1|unknown [Picea sitchensis]	ABR18068	539	50	2.71444e-73	0.7952	12	C:CUL4 RING ubiquitin ligase complex; F:translation initiation factor activity; C:cytosol; P:positive regulation of translational initiation; C:eukaryotic 43S preinitiation complex; P:response to salt stress; P:DNA replication checkpoint; F:receptor activity; C:eukaryotic translation initiation factor 3 complex; C:nuclear periphery; F:protein binding; F:nucleotide binding			TC116795 similar to UniRef100_Q94KS2 Cluster: TGF-beta receptor-interacting protein 1; n=1; Phaseolus vulgaris	539	965.899	0	97.7737	527
431	Pt_SSH_1dpi_S_055R	nr_1.0E-6_blastx	adenine nucleotide translocator	gi|12580863|emb|CAC27140.1|ADP, ATP carrier protein precursor [Picea abies]	CAC27140	282	50	1.89575e-39	0.9432	9	P:purine nucleotide transport; C:mitochondrial inner membrane; F:copper ion binding; C:plasma membrane; F:protein binding; P:transmembrane transport; F:ATP:ADP antiporter activity; C:integral to membrane; C:chloroplast			TC141766 homologue to UniRef100_Q9AVT6 Cluster: ADP, ATP carrier protein; n=1; Picea abies	282	521.852	1.1856e-147	98.5866	279
432	Pt_SSH_1dpi_S_056R	nr_1.0E-6_blastx	transaldolase	gi|148906168|gb|ABR16241.1|unknown [Picea sitchensis]	ABR16241	720	50	7.37508e-57	0.7646	5	C:mitochondrion; P:pentose-phosphate shunt; F:transaldolase activity; C:chloroplast stroma; P:response to cadmium ion	EC:2.2.1.2		TC137194 similar to UniRef100_Q38HS6 Cluster: Transaldolase-like protein; n=1; Solanum tuberosum	720	1197.83	0	96.5861	679
433	Pt_SSH_1dpi_S_063R	nr_1.0E-6_blastx	thioredoxin h	gi|116784223|gb|ABK23262.1|unknown [Picea sitchensis]	ABK23262	438	50	8.7051e-51	0.7974	15	F:enzyme activator activity; P:response to oxidative stress; C:plasma membrane; F:electron carrier activity; F:oxidoreductase activity, acting on sulfur group of donors, disulfide as acceptor; P:cell redox homeostasis; P:glycerol ether metabolic process; P:defense response to fungus; P:transport; P:response to microbial phytotoxin; P:positive regulation of catalytic activity; C:cytosol; F:protein…	EC:1.8.4.0		TC138557 homologue to UniRef100_O65049 Cluster: Thioredoxin H-type; n=1; Picea mariana	438	769.646	0	96.7963	423
434	Pt_SSH_1dpi_S_073R	nr_1.0E-6_tblastx	pinus pinaster clone 4-3 jm e8 (ma6b-d6-t7)	gi|229001318|emb|FN256600.1|Pinus pinaster EST, clone 4-3 JM E8 (MA6B-D6-T7)	FN256600	166	5	2.24073e-30	0.892	0				TC121699 similar to UniRef100_Q8SAG3 Cluster: Actin-depolymerizing factor; n=1; Vitis vinifera	166	313.705	3.03685e-85	98.7952	164
435	Pt_SSH_1dpi_S_075R	nr_1.0E-6_blastx	pectin acetylesterase	gi|116788772|gb|ABK24994.1|unknown [Picea sitchensis]	ABK24994	441	50	1.62052e-60	0.8296	6	C:endomembrane system; C:membrane; C:cytoplasmic membrane-bounded vesicle; C:plant-type cell wall; C:mitochondrion; F:carboxylesterase activity	EC:3.1.1.0; EC:3.1.1.1		TC137156 weakly similar to UniRef100_A7QKQ1 Cluster: Chromosome chr2 scaffold_113, whole genome shotgun sequence; n=1; Vitis vinifera	441	712.158	0	98.2097	384
436	Pt_SSH_1dpi_S_077R	nr_1.0E-6_blastx	endo- - -beta-d-	gi|224284578|gb|ACN40022.1|unknown [Picea sitchensis]	ACN40022	474	50	9.07953e-56	0.6314	6	P:response to salt stress; C:cytoplasm; F:hydrolase activity; C:apoplast; C:nucleus; C:plasma membrane			TC125542 weakly similar to UniRef100_A7NWE4 Cluster: Chromosome chr5 scaffold_2, whole genome shotgun sequence; n=1; Vitis vinifera	474	793.435	0	99.0385	412
437	Pt_SSH_1dpi_S_081R	nr_1.0E-6_blastx	atp binding	gi|116785765|gb|ABK23851.1|unknown [Picea sitchensis]	ABK23851	332	19	1.36253e-43	0.561579	1	F:kinase activity			TC119694	332	579.34	6.97127e-165	96.9879	322
438	Pt_SSH_1dpi_S_084R	nr_1.0E-6_blastx	protein	gi|224099099|ref|XP_002311374.1|predicted protein [Populus trichocarpa] >gi|222851194|gb|EEE88741.1| predicted protein [Populus trichocarpa]	XP_002311374	347	45	5.10489e-30	0.730667	3	C:endomembrane system; C:cytoplasmic membrane-bounded vesicle; F:binding			TC126134 weakly similar to UniRef100_A7Q8T7 Cluster: Chromosome chr5 scaffold_64, whole genome shotgun sequence; n=1; Vitis vinifera	347	632.864	0	97.9827	340
439	Pt_SSH_1dpi_S_085R	est_1.0E-10_blastn	pc06e08 pine x pollen cone library pinus taeda cdna clone mrna	gi|7676505|gb|AW754869.1|PC06E08 Pine TriplEx pollen cone library Pinus taeda cDNA clone PC06E08, mRNA sequence.	AW754869	466	1	7.93998e-31	0.79	0				AW754869 UniRef100_A6W2X6 Cluster: TRAP transporter 4TM/12TM fusion protein; n=1; Marinomonas sp	466	63.9282	1.41325e-09	84.4444	76
440	Pt_SSH_1dpi_S_087R	nr_1.0E-6_blastx	protein	gi|225462729|ref|XP_002267886.1|PREDICTED: hypothetical protein [Vitis vinifera] >gi|302143683|emb|CBI22544.3| unnamed protein product [Vitis vinifera]	XP_002267886	639	50	9.1054e-47	0.615	2	C:membrane; C:cytoplasmic membrane-bounded vesicle			TC122473 weakly similar to UniRef100_A7QTV2 Cluster: Chromosome undetermined scaffold_171, whole genome shotgun sequence; n=1; Vitis vinifera	639	1039.25	0	95.7547	609
441	Pt_SSH_1dpi_S_088R	nr_1.0E-6_tblastx	pinus taeda isolate 4496 anonymous locus umn_6891_01 genomic sequence	gi|203363959|gb|FJ117651.1|Pinus taeda isolate 4496 anonymous locus UMN_6891_01 genomic sequence	FJ117651	477	21	3.16989e-82	0.939048	0				TC141520 weakly similar to UniRef100_Q40473 Cluster: PS60 protein precursor; n=1; Nicotiana tabacum	477	886.605	0	98.5263	468
442	Pt_SSH_1dpi_S_092R	nr_1.0E-6_blastx	unknown [Picea sitchensis]	gi|148906028|gb|ABR16173.1|unknown [Picea sitchensis]	ABR16173	560	1	4.33934e-59	0.91	2	F:nucleic acid binding; F:nucleotide binding			TC131381 similar to UniRef100_Q69VQ4 Cluster: RNA recognition motif (RRM)-containing protein-like; n=2; Oryza sativa Japonica Group	560	999.599	0	97.5	546
443	Pt_SSH_1dpi_S_101R	nr_1.0E-6_blastx	unknown [Picea sitchensis]	gi|116786783|gb|ABK24235.1|unknown [Picea sitchensis]	ABK24235	299	2	3.87902e-22	0.855	5	P:cellular glucan metabolic process; F:hydrolase activity, hydrolyzing O-glycosyl compounds; C:apoplast; C:cell wall; F:xyloglucan:xyloglucosyl transferase activity	EC:3.2.1.0; EC:2.4.1.207		TC133878 similar to UniRef100_A2TEJ2 Cluster: Xyloglucan endotransglycosylase/hydrolase XTH-39; n=1; Populus tremula	299	507.976	1.89749e-143	96.6216	286
444	Pt_SSH_1dpi_S_102R	est_1.0E-6_tblastx	roots plus added mercury pinus taeda cdna clone rthg1_14_f03_a029 3 mrna	gi|68253901|gb|DR386303.1|RTHG1_14_F03.b1_A029 Roots plus added mercury Pinus taeda cDNA clone RTHG1_14_F03_A029 3', mRNA sequence.	DR386303	300	17	3.40268e-34	0.872941	0				TC147928 similar to UniRef100_Q9ZRD3 Cluster: NTGP1; n=1; Nicotiana tabacum	300	208.64	2.4472e-53	86.5385	180
445	Pt_SSH_1dpi_S_104R	nr_1.0E-6_blastx	intracellular pathogenesis-related protein	gi|299810233|gb|ADJ53040.1|pathogenesis-related protein 10 [Pinus pinaster]	ADJ53040	317	50	1.02728e-46	0.8264	2	P:response to biotic stimulus; P:defense response			TC117521 similar to UniRef100_Q9M664 Cluster: Pathogenesis-related protein PsemI; n=1; Pseudotsuga menziesii	317	569.428	6.39533e-162	98.3713	302
446	Pt_SSH_1dpi_S_110R	nr_1.0E-6_blastx	alcohol dehydrogenase i	gi|116789001|gb|ABK25078.1|unknown [Picea sitchensis] >gi|224286013|gb|ACN40718.1| unknown [Picea sitchensis]	ABK25078	568	50	1.93016e-78	0.8736	5	C:cytoplasm; P:oxidation reduction; F:S-(hydroxymethyl)glutathione dehydrogenase activity; F:zinc ion binding; F:alcohol dehydrogenase (NAD) activity	EC:1.1.1.284; EC:1.1.1.1		TC136666 homologue to UniRef100_Q43025 Cluster: Alcohol dehydrogenase; n=1; Pinus banksiana	568	906.429	0	95.2043	536
447	Pt_SSH_1dpi_S_115R	nr_1.0E-6_blastx	protein	gi|56481389|gb|AAV92325.1|translation elongation factor-1 alpha [Pseudotsuga menziesii var. menziesii] >gi|56481391|gb|AAV92326.1| translation elongation factor-1 alpha [Pseudotsuga menziesii var. menziesii] >gi|56481393|gb|AAV92327.1| translation elongation factor-1 alpha [Pseudotsuga menziesii var. menziesii] >gi|56481395|gb|AAV92328.1| translation elongation factor-1 alpha [Pseudotsuga menzies…	AAV92325	723	50	8.41958e-93	0.9764	6	C:cytoplasm; F:translation elongation factor activity; F:GTP binding; F:sulfate adenylyltransferase (ATP) activity; P:translational elongation; F:GTPase activity	EC:2.7.7.4; EC:3.6.5.1; EC:3.6.5.2; EC:3.6.5.3; EC:3.6.5.4		TC117166 homologue to UniRef100_Q9AVT7 Cluster: Elongation factor 1-alpha; n=1; Picea abies	723	1283.08	0	97.4965	701
448	Pt_SSH_1dpi_S_116R	nr_1.0E-6_blastx	protein	gi|116779412|gb|ABK21272.1|unknown [Picea sitchensis] >gi|116779470|gb|ABK21298.1| unknown [Picea sitchensis]	ABK21272	233	50	1.20736e-31	0.733	6	P:indoleacetic acid conjugate metabolic process; F:methyl indole-3-acetate esterase activity; P:demethylation; P:shoot development; P:chlorophyll a catabolic process; F:protein homodimerization activity			TC125782 weakly similar to UniRef100_Q2QYJ1 Cluster: Hydrolase, alpha/beta fold family protein, expressed; n=1; Oryza sativa Japonica Group	233	406.875	3.94942e-113	96.9957	226
449	Pt_SSH_1dpi_S_125R	nr_1.0E-6_blastx	thaumatin-like protein	gi|306014331|gb|ADM76219.1|thaumatin-like protein [Picea sitchensis]	ADM76219	410	50	3.603e-20	0.802	1	C:cytoplasmic membrane-bounded vesicle			TC137638 similar to UniRef100_Q5QJU1 Cluster: PR-5 thaumatin-like protein; n=1; Pseudotsuga menziesii	410	537.711	2.95871e-152	96.2617	309
450	Pt_SSH_1dpi_S_128R	nr_1.0E-6_blastx	unknown [Picea sitchensis]	gi|224286051|gb|ACN40737.1|unknown [Picea sitchensis]	ACN40737	216	8	1.71405e-33	0.7675	1	F:hydrolase activity, acting on glycosyl bonds			TC120535 weakly similar to UniRef100_A2QP93 Cluster: Function: mutA of P	216	389.034	8.54408e-108	98.1132	208
451	Pt_SSH_1dpi_S_133R	nr_1.0E-6_blastx	protein	gi|225465253|ref|XP_002268311.1|PREDICTED: hypothetical protein [Vitis vinifera] >gi|297739464|emb|CBI29646.3| unnamed protein product [Vitis vinifera]	XP_002268311	533	43	5.27688e-29	0.674186	9	C:vacuole; P:synaptic vesicle endocytosis; F:GTP binding; C:Golgi apparatus; P:Golgi to vacuole transport; C:plasma membrane; F:clathrin binding; C:clathrin-coated endocytic vesicle; F:GTPase activity	EC:3.6.5.1; EC:3.6.5.2; EC:3.6.5.3; EC:3.6.5.4		TC151505 similar to UniRef100_A7Q7W9 Cluster: Chromosome chr18 scaffold_61, whole genome shotgun sequence; n=1; Vitis vinifera	533	948.058	0	97.3881	522
452	Pt_SSH_1dpi_S_134R	nr_1.0E-6_blastx	proline-rich cell wall protein	gi|8515098|gb|AAF75825.1|AF101789_1proline-rich protein [Pinus taeda]	AAF75825	429	50	5.55069e-37	0.8632	7	C:endomembrane system; F:lipid binding; C:cytoplasmic membrane-bounded vesicle; P:lipid transport; C:apoplast; C:chloroplast thylakoid membrane; F:structural constituent of cell wall			TC141984 UniRef100_Q9LLZ6 Cluster: Proline-rich protein; n=1; Pinus taeda	429	722.07	0	96.2617	412
453	Pt_SSH_1dpi_S_138R	nr_1.0E-6_blastx	protein	gi|168040589|ref|XP_001772776.1|predicted protein [Physcomitrella patens subsp. patens] >gi|162675853|gb|EDQ62343.1| predicted protein [Physcomitrella patens subsp. patens]	XP_001772776	401	50	1.46786e-53	0.5424	5	F:molecular_function; F:hydrolase activity; P:biological_process; F:protein binding; C:cellular_component			TC147172 similar to UniRef100_A9T2E3 Cluster: Predicted protein; n=1; Physcomitrella patens subsp	401	755.77	0	98.7531	396
454	Pt_SSH_1dpi_S_139R	nr_1.0E-6_blastx	beta-expansin 3	gi|242062446|ref|XP_002452512.1|hypothetical protein SORBIDRAFT_04g027230 [Sorghum bicolor] >gi|241932343|gb|EES05488.1| hypothetical protein SORBIDRAFT_04g027230 [Sorghum bicolor]	XP_002452512	457	50	1.45631e-21	0.7622	3	C:extracellular region; C:cytoplasmic membrane-bounded vesicle; P:sexual reproduction			TC121204 weakly similar to UniRef100_Q9SKU2 Cluster: Expansin-B1 precursor; n=1; Arabidopsis thaliana	457	803.346	0	97.7728	439
455	Pt_SSH_1dpi_S_142R	est_1.0E-6_tblastx	pco01-bark-wounded-norm pinus contorta cdna clone pco011_j23 3 mrna	gi|262138094|gb|GT242394.1|PCO011.CR_J23 Pco01-Bark-Wounded-Norm (PCO01) Pinus contorta cDNA clone PCO011_J23 3', mRNA sequence.	GT242394	217	20	3.34907e-32	0.933	0				TC122638 homologue to UniRef100_Q5SFH8 Cluster: Thaumatin-like protein; n=1; Pinus monticola	217	337.493	2.81379e-92	97.8495	182
456	Pt_SSH_1dpi_S_146R	nr_1.0E-6_blastx	mcf toxin	gi|300722972|ref|YP_003712268.1|Mcf2 [Xenorhabdus nematophila ATCC 19061] >gi|297629485|emb|CBJ90088.1| Mcf2 [Xenorhabdus nematophila ATCC 19061]	YP_003712268	712	11	6.55729e-18	0.544545	0				TC131597	712	1257.31	0	97.3239	691
457	Pt_SSH_1dpi_S_148R	nr_1.0E-6_blastx	heat shock protein 70 kda	gi|148910696|gb|ABR18415.1|unknown [Picea sitchensis] >gi|224284393|gb|ACN39931.1| unknown [Picea sitchensis] >gi|224284458|gb|ACN39963.1| unknown [Picea sitchensis]	ABR18415	290	50	3.30447e-37	0.8966	14	P:response to virus; C:cytosol; P:auxin biosynthetic process; C:mitochondrion; P:protein folding; P:oxidation reduction; F:2-alkenal reductase activity; P:response to heat; P:response to bacterium; F:ATP binding; P:response to cadmium ion; P:response to high light intensity; P:response to hydrogen peroxide; C:plasma membrane	EC:1.3.1.74		TC148907 similar to UniRef100_Q8GSN3 Cluster: Non-cell-autonomous heat shock cognate protein 70; n=1; Cucurbita maxima	290	504.011	2.86807e-142	96.8966	281
458	Pt_SSH_1dpi_S_150R	nr_1.0E-6_blastx	unknown [Picea sitchensis]	gi|224285168|gb|ACN40311.1|unknown [Picea sitchensis]	ACN40311	371	1	9.39158e-08	0.92	0				TC120535 weakly similar to UniRef100_A2QP93 Cluster: Function: mutA of P	371	547.623	2.76677e-155	94.0541	348
459	Pt_SSH_1dpi_S_153R	nr_1.0E-6_blastx	protein	gi|224286971|gb|ACN41187.1|unknown [Picea sitchensis]	ACN41187	384	50	4.11167e-24	0.6668	1	C:vacuole			TC144144 weakly similar to UniRef100_A7Q0A1 Cluster: Chromosome chr7 scaffold_42, whole genome shotgun sequence; n=1; Vitis vinifera	384	706.211	0	98.1771	377
460	Pt_SSH_1dpi_S_155R	nr_1.0E-6_blastx	protein	gi|116780785|gb|ABK21816.1|unknown [Picea sitchensis]	ABK21816	528	50	5.83435e-73	0.647	5	P:secondary metabolic process; P:response to bacterium; F:oxidoreductase activity, acting on paired donors, with incorporation or reduction of molecular oxygen, 2-oxoglutarate as one donor, and incorporation of one atom each of oxygen into both donors; P:oxidation reduction; P:response to fungus	EC:1.14.11.0		TC119506	528	926.252	0	97.6699	503
461	Pt_SSH_1dpi_S_162R	nr_1.0E-6_blastx	endo-beta- -glucanase	gi|310974885|gb|ADP55074.1|endo-1,4-beta-glucanase [Diospyros kaki]	ADP55074	354	44	1.79881e-19	0.6675	2	F:hydrolase activity, hydrolyzing O-glycosyl compounds; P:metabolic process	EC:3.2.1.0		TC146201 similar to UniRef100_Q25B24 Cluster: Endo-beta-1,4-glucanase precursor; n=1; Prunus persica	354	561.499	1.75131e-159	96.1539	325
462	Pt_SSH_1dpi_S_165R	nr_1.0E-6_blastx	luminal binding protein	gi|148910761|gb|ABR18447.1|unknown [Picea sitchensis]	ABR18447	760	50	5.61894e-82	0.843	9	P:auxin biosynthetic process; C:mitochondrion; P:protein folding; P:response to heat; C:cytoplasmic membrane-bounded vesicle; F:ATP binding; C:endoplasmic reticulum lumen; P:pollen tube growth; P:response to unfolded protein			TC131050 homologue to UniRef100_Q40924 Cluster: Luminal binding protein; n=1; Pseudotsuga menziesii	760	1334.62	0	97.2405	740
463	Pt_SSH_1dpi_S_166R	nr_1.0E-6_blastx	unknown [Picea sitchensis]	gi|116788872|gb|ABK25034.1|unknown [Picea sitchensis]	ABK25034	346	2	1.34294e-30	0.915	2	F:catalytic activity; P:metabolic process			TC126020	346	646.74	0	98.5549	341
464	Pt_SSH_1dpi_S_177R	nr_1.0E-6_blastx	citrate synthase	gi|294462280|gb|ADE76689.1|unknown [Picea sitchensis]	ADE76689	673	50	1.25882e-87	0.8448	7	F:acyltransferase activity; P:fatty acid beta-oxidation; F:citrate (Si)-synthase activity; P:tricarboxylic acid cycle; C:glyoxysome; C:plastid; P:glyoxylate cycle	EC:2.3.3.1		TC121800 similar to UniRef100_Q9SJH7 Cluster: Citrate synthase 3, peroxisomal precursor; n=2; Arabidopsis thaliana	673	1100.7	0	97.4318	607
465	Pt_SSH_1dpi_S_179R	nr_1.0E-6_blastx	alpha-galactosidase alpha-n-	gi|148909811|gb|ABR17992.1|unknown [Picea sitchensis]	ABR17992	369	27	3.2129e-24	0.8	4	F:hydrolase activity, hydrolyzing O-glycosyl compounds; P:carbohydrate metabolic process; C:mitochondrion; F:sugar binding	EC:3.2.1.0		TC138684 similar to UniRef100_A7P495 Cluster: Chromosome chr1 scaffold_5, whole genome shotgun sequence; n=1; Vitis vinifera	369	684.405	0	98.374	363
466	Pt_SSH_1dpi_S_180R	nr_1.0E-6_blastx	hypothetical protein SELMODRAFT_78171 [Selaginella moellendorffii]	gi|302759116|ref|XP_002962981.1|hypothetical protein SELMODRAFT_78171 [Selaginella moellendorffii] >gi|300169842|gb|EFJ36444.1| hypothetical protein SELMODRAFT_78171 [Selaginella moellendorffii]	XP_002962981	285	2	3.57633e-07	0.74	0				TC122479 weakly similar to UniRef100_O81228 Cluster: PR-4 type protein; n=1; Vitis vinifera	285	478.24	1.61171e-134	96.1403	274
467	Pt_SSH_1dpi_S_182R	nr_1.0E-6_blastx	methionine synthase	gi|148909224|gb|ABR17712.1|unknown [Picea sitchensis]	ABR17712	487	50	5.91686e-79	0.9124	13	C:cytosol; F:copper ion binding; P:methionine biosynthetic process; F:methionine synthase activity; F:zinc ion binding; C:peroxisome; P:response to salt stress; F:5-methyltetrahydropteroyltriglutamate-homocysteine S-methyltransferase activity; C:chloroplast stroma; P:response to zinc ion; P:response to cadmium ion; C:plasma membrane; C:apoplast	EC:2.1.1.13; EC:2.1.1.14		TC116169 similar to UniRef100_Q4LB12 Cluster: Methionine synthase 2 enzyme; n=1; Hordeum vulgare	487	942.111	0	99.384	484
468	Pt_SSH_1dpi_S_183R	nr_1.0E-6_blastx	tau class glutathione s-transferase	gi|294462434|gb|ADE76765.1|unknown [Picea sitchensis]	ADE76765	552	50	5.45583e-67	0.7758	2	F:transferase activity; F:lyase activity			TC126790 weakly similar to UniRef100_O65056 Cluster: Probable glutathione S-transferase; n=1; Picea mariana	552	1005.55	0	98.0036	540
469	Pt_SSH_1dpi_S_186R	nr_1.0E-6_blastx	nadp-specific isocitrate dehydrogenase	gi|37962884|gb|AAR05796.1|NADP+-isocitrate dehydrogenase [Pinus pinaster]	AAR05796	416	50	1.89519e-21	0.7382	11	P:carboxylic acid metabolic process; F:copper ion binding; P:response to salt stress; C:plastid; C:cytoplasmic membrane-bounded vesicle; F:isocitrate dehydrogenase (NADP+) activity; F:protein binding; P:response to zinc ion; P:response to cadmium ion; C:plasma membrane; C:apoplast	EC:1.1.1.42		TC144526 UniRef100_A0AR16 Cluster: NADP+-isocitrate dehydrogenase; n=1; Pinus pinaster	416	692.334	0	97.8155	403
470	Pt_SSH_1dpi_S_191R	nr_1.0E-6_blastx	dna-directed rna polymerases and iii subunit rpabc2	gi|294462014|gb|ADE76562.1|unknown [Picea sitchensis]	ADE76562	460	50	1.64026e-57	0.8326	13	F:DNA-directed RNA polymerase activity; F:protein kinase activity; P:transcription initiation from RNA polymerase II promoter; C:DNA-directed RNA polymerase IV complex; P:transcription from RNA polymerase III promoter; C:DNA-directed RNA polymerase I complex; C:DNA-directed RNA polymerase V complex; P:RNA splicing; P:transcription from RNA polymerase I promoter; C:DNA-directed RNA polymerase II, …	EC:2.7.7.6		TC125580 homologue to UniRef100_A2Q3E0 Cluster: DNA-directed RNA polymerase, 14 to 18 kDa subunit; n=1; Medicago truncatula	460	848.94	0	98.2609	452
471	Pt_SSH_1dpi_S_194R	nr_1.0E-6_blastx	metallothionein-like protein	gi|116778543|gb|ABK20902.1|unknown [Picea sitchensis] >gi|116779362|gb|ABK21253.1| unknown [Picea sitchensis] >gi|116779682|gb|ABK21390.1| unknown [Picea sitchensis] >gi|148909344|gb|ABR17771.1| unknown [Picea sitchensis] >gi|224286460|gb|ACN40937.1| unknown [Picea sitchensis]	ABK20902	239	41	5.76419e-26	0.736829	1	F:copper ion binding			TC148833 similar to UniRef100_Q40870 Cluster: Legumin-like storage protein; n=1; Picea glauca	239	422.734	6.83044e-118	97.4684	231
472	Pt_SSH_1dpi_S_200R	nr_1.0E-6_blastx	unknown [Picea sitchensis]	gi|148909412|gb|ABR17804.1|unknown [Picea sitchensis]	ABR17804	329	1	1.74164e-14	0.81	0				TC146595 similar to UniRef100_Q5VJQ1 Cluster: Coronatine-insensitive 1; n=1; Nicotiana tabacum	329	541.676	1.50442e-153	95.1368	313
473	Pt_SSH_1dpi_S_201R	nr_1.0E-6_tblastx	picea glauca clone gq02820_k05 mrna sequence	gi|270138343|gb|BT105295.1|Picea glauca clone GQ02820_K05 mRNA sequence	BT105295	296	2	2.08419e-33	0.845	0				TC136855 similar to UniRef100_A9T630 Cluster: Predicted protein; n=1; Physcomitrella patens subsp	296	517.887	1.94892e-146	98.2206	276
474	Pt_SSH_1dpi_S_205R	nr_1.0E-6_blastx	protein	gi|255577227|ref|XP_002529496.1|Rhomboid protein, putative [Ricinus communis] >gi|223531054|gb|EEF32906.1| Rhomboid protein, putative [Ricinus communis]	XP_002529496	720	22	1.11096e-63	0.835	1	C:integral to membrane			GT234336	720	728.017	0	97.7668	394
475	Pt_SSH_1dpi_S_214R	nr_1.0E-6_blastx	cathepsin f	gi|324522685|gb|ADY48108.1|Cathepsin L [Ascaris suum]	ADY48108	285	50	1.4419e-32	0.726	2	F:protein binding; F:cysteine-type peptidase activity			TC132414 weakly similar to UniRef100_Q84Y03 Cluster: Cysteine protease; n=1; Gossypium hirsutum	285	46.087	0.000198773	89.7436	35
476	Pt_SSH_1dpi_S_215R	nr_1.0E-6_blastx	alpha- -glucan-protein synthase	gi|116779321|gb|ABK21236.1|unknown [Picea sitchensis]	ABK21236	545	50	5.75626e-34	0.9126	9	P:response to salt stress; P:cellulose biosynthetic process; C:plasmodesma; P:cellular cell wall organization; F:glycogenin glucosyltransferase activity; C:plant-type cell wall; C:extracellular region; P:response to cadmium ion; C:Golgi apparatus	EC:2.4.1.186		TC136301 similar to UniRef100_A7PHI0 Cluster: Chromosome chr17 scaffold_16, whole genome shotgun sequence; n=1; Vitis vinifera	545	906.429	0	96.7308	503
477	Pt_SSH_1dpi_S_216R	nr_1.0E-6_blastx	thaumatin-like protein	gi|284821888|gb|ADB97926.1|thaumatin-like protein L2 [Pinus monticola]	ADB97926	594	50	4.41602e-63	0.8408	0				TC133654 similar to UniRef100_A5HIY3 Cluster: Thaumatin-like protein; n=1; Pinus taeda	594	942.111	0	96.558	533
478	Pt_SSH_1dpi_S_218R	nr_1.0E-6_blastx	chalcone synthase	gi|6729110|dbj|BAA89667.1|pinosylvin synthase [Pinus densiflora]	BAA89667	760	50	2.03009e-140	0.8742	6	C:cytoplasm; P:flavonoid biosynthetic process; F:pinosylvin synthase activity; F:acyltransferase activity; F:naringenin-chalcone synthase activity; P:response to stress	EC:2.3.1.146; EC:2.3.1.74		TC114742 UniRef100_Q02323 Cluster: Dihydropinosylvin synthase; n=1; Pinus sylvestris	760	1340.56	0	97.2368	739
479	Pt_SSH_1dpi_S_222R	nr_1.0E-6_tblastx	picea glauca clone gq01312_m15 mrna sequence	gi|270134815|gb|BT101767.1|Picea glauca clone GQ01312_M15 mRNA sequence	BT101767	286	4	8.08511e-23	0.8825	0				CO197896 weakly similar to UniRef100_Q39599 Cluster: Extensin; n=1; Catharanthus roseus	286	440.575	3.52465e-123	94.0559	269
480	Pt_SSH_1dpi_S_224R	nr_1.0E-6_blastx	protein	gi|224284214|gb|ACN39843.1|unknown [Picea sitchensis]	ACN39843	475	35	1.7838e-27	0.569143	5	C:mitochondrion; P:regulation of transcription; F:transcription factor activity; F:DNA binding; C:nucleus			TC122456 similar to UniRef100_A7Q757 Cluster: Chromosome chr5 scaffold_58, whole genome shotgun sequence; n=1; Vitis vinifera	475	848.94	0	97.4737	463
481	Pt_SSH_1dpi_S_229R	nr_1.0E-6_tblastx	picea glauca clone gq03906_a07 mrna sequence	gi|224285294|gb|BT070878.1|Picea sitchensis clone WS02757_J12 unknown mRNA	BT070878	379	3	1.88394e-21	0.9	0				TC140463 homologue to UniRef100_Q4VYE5 Cluster: Manganese superoxide dismutase; n=2; Larix gmelinii	379	579.34	8.01143e-165	100	292
482	Pt_SSH_1dpi_S_230R	nr_1.0E-6_blastx	bifunctional ornithine acetyltransferase n-acetylglutamate synthase protein	gi|297741477|emb|CBI32609.3|unnamed protein product [Vitis vinifera]	CBI32609	558	50	4.95335e-63	0.7402	5	P:arginine biosynthetic process; F:glutamate N-acetyltransferase activity; C:chloroplast; F:acetyl-CoA:L-glutamate N-acetyltransferase activity; C:mitochondrion	EC:2.3.1.35; EC:2.3.1.1		TC133256 similar to UniRef100_A7PSR6 Cluster: Chromosome chr8 scaffold_29, whole genome shotgun sequence; n=1; Vitis vinifera	558	1051.14	0	98.7455	551
483	Pt_SSH_1dpi_S_232R	nr_1.0E-6_blastx	pyruvate kinase family expressed	gi|116786967|gb|ABK24322.1|unknown [Picea sitchensis]	ABK24322	143	14	8.2464e-09	0.907857	6	F:pyruvate kinase activity; P:response to cadmium ion; F:potassium ion binding; F:magnesium ion binding; P:glycolysis; C:membrane	EC:2.7.1.40		TC123077	143	260.181	3.3251e-69	97.9021	140
484	Pt_SSH_1dpi_S_233R	nr_1.0E-6_blastx	protein	gi|116791845|gb|ABK26130.1|unknown [Picea sitchensis] >gi|116792520|gb|ABK26400.1| unknown [Picea sitchensis] >gi|116792542|gb|ABK26407.1| unknown [Picea sitchensis] >gi|224285204|gb|ACN40328.1| unknown [Picea sitchensis]	ABK26130	475	23	2.5461e-66	0.708261	3	F:molecular_function; P:biological_process; C:cellular_component			TC130978 similar to UniRef100_Q6ULR9 Cluster: SAT5; n=5; Papilionoideae	475	868.764	0	98.4979	459
485	Pt_SSH_1dpi_S_237R	no hit	-	-	-	377	0	-	-	0	-	-		DR023599	377	36.1753	0.257196	100	18
486	Pt_SSH_1dpi_S_243R	nr_1.0E-6_blastx	pectate lyase	gi|148909386|gb|ABR17791.1|unknown [Picea sitchensis]	ABR17791	490	50	5.70469e-74	0.8688	4	F:pectate lyase activity; C:endomembrane system; F:metal ion binding; C:membrane	EC:4.2.2.2		TC116044 similar to UniRef100_Q4JLV6 Cluster: Pectate lyase; n=1; Gossypium hirsutum	490	892.552	0	97.9592	480
487	Pt_SSH_1dpi_S_246R	nr_1.0E-6_blastx	protein	gi|116793807|gb|ABK26885.1|unknown [Picea sitchensis]	ABK26885	720	50	5.69953e-25	0.8208	3	C:endomembrane system; P:carbohydrate metabolic process; F:lactoylglutathione lyase activity	EC:4.4.1.5		TC124756 similar to UniRef100_A7QIS7 Cluster: Chromosome chr9 scaffold_104, whole genome shotgun sequence; n=1; Vitis vinifera	720	1029.33	0	94.4363	645
488	Pt_SSH_1dpi_S_248R	nr_1.0E-6_tblastx	solanum lycopersicum clone: htc in fruit	gi|116781161|gb|EF082633.1|Picea sitchensis clone WS02724_J10 unknown mRNA	EF082633	710	13	2.757e-83	0.754615	0				TC123584 similar to UniRef100_A7QL85 Cluster: Chromosome chr3 scaffold_117, whole genome shotgun sequence; n=1; Vitis vinifera	710	1110.61	0	94.9081	671
489	Pt_SSH_1dpi_S_250R	est_1.0E-6_tblastx	roots minus potassium pinus taeda cdna clone rtk1_53_h08_a029 5 mrna	gi|49451083|gb|CO369766.1|RTK1_53_H08.g1_A029 Roots minus potassium Pinus taeda cDNA clone RTK1_53_H08_A029 5', mRNA sequence.	CO369766	303	10	2.05327e-29	0.864	0				TC119608 weakly similar to UniRef100_A7Q911 Cluster: Chromosome chr9 scaffold_65, whole genome shotgun sequence; n=1; Vitis vinifera	303	295.864	1.36879e-79	88.2353	240
490	Pt_SSH_1dpi_S_251R	nr_1.0E-6_blastx	lipid binding protein	gi|125556533|gb|EAZ02139.1|hypothetical protein OsI_24230 [Oryza sativa Indica Group]	EAZ02139	753	14	8.69903e-11	0.587857	5	P:lipid transport; F:lipid binding; C:cytoplasmic membrane-bounded vesicle; F:peptidase activity; P:transport			TC124480 similar to UniRef100_Q10R79 Cluster: Expressed protein; n=2; Oryza sativa Japonica Group	753	819.205	0	93.3798	536
491	Pt_SSH_1dpi_S_252R	nr_1.0E-6_blastx	actin	gi|294718134|gb|ADF31905.1|actin 2 [Pyrus x bretschneideri] >gi|294718136|gb|ADF31906.1| actin 2 [Pyrus x bretschneideri]	ADF31905	152	50	8.20157e-20	1	5	C:cytoplasm; P:auxin biosynthetic process; C:cytoskeleton; F:protein binding; F:ATP binding			TC126363 homologue to UniRef100_Q9SPI7 Cluster: Actin; n=2; Picea	152	301.811	1.04727e-81	100	152
492	Pt_SSH_1dpi_S_253R	nr_1.0E-6_blastx	basic endochitinase-like protein	gi|116789629|gb|ABK25320.1|unknown [Picea sitchensis]	ABK25320	519	50	9.39504e-49	0.8352	10	P:response to other organism; F:endochitinase activity; P:chitin catabolic process; P:plant-type hypersensitive response; P:cell wall macromolecule catabolic process; F:chitin binding; P:amino sugar metabolic process; C:cytoplasmic membrane-bounded vesicle; F:beta-N-acetylglucosaminidase activity; C:vacuole			TC116882 homologue to UniRef100_O04276 Cluster: Pschi4; n=1; Pinus strobus	519	626.917	5.2764e-179	90.3846	470
493	Pt_SSH_1dpi_S_257R	nr_1.0E-6_blastx	protein	gi|224119660|ref|XP_002318128.1|predicted protein [Populus trichocarpa] >gi|222858801|gb|EEE96348.1| predicted protein [Populus trichocarpa]	XP_002318128	271	35	3.74237e-17	0.635143	4	F:kinase activity; F:molecular_function; P:biological_process; C:cellular_component			TC124874 weakly similar to UniRef100_Q8LBB2 Cluster: SNF1-related protein kinase regulatory subunit gamma 1; n=1; Arabidopsis thaliana	271	482.205	9.78337e-136	97.417	264
494	Pt_SSH_1dpi_S_261R	nr_1.0E-6_tblastx	picea glauca clone gq03107_a06 mrna sequence	gi|270140442|gb|BT107394.1|Picea glauca clone GQ03107_A06 mRNA sequence	BT107394	285	18	3.27108e-28	0.711111	0				TC151703 similar to UniRef100_A7NV00 Cluster: Chromosome chr18 scaffold_1, whole genome shotgun sequence; n=1; Vitis vinifera	285	127.364	6.78715e-29	84.0909	148
495	Pt_SSH_1dpi_S_262R	nr_1.0E-6_blastx	thaumatin-like protein	gi|146233383|gb|ABQ14359.1|thaumatin-like protein [Pinus taeda]	ABQ14359	366	17	1.26606e-25	0.802941	0				TC116700 UniRef100_A5HIY3 Cluster: Thaumatin-like protein; n=1; Pinus taeda	366	591.234	2.02926e-168	96.5015	331
496	Pt_SSH_1dpi_S_265R	nr_1.0E-6_blastx	coatomer subunit zeta-1	gi|324517723|gb|ADY46900.1|Coatomer subunit zeta [Ascaris suum]	ADY46900	666	50	1.52856e-63	0.8066	16	C:viral capsid; C:COPI vesicle coat; P:determination of adult lifespan; P:embryonic development ending in birth or egg hatching; C:origin recognition complex; P:oocyte development; P:DNA replication; P:secretion by cell; P:molting cycle, collagen and cuticulin-based cuticle; P:intra-Golgi vesicle-mediated transport; P:phagocytosis, engulfment; P:nematode larval development; F:protein binding; P:r…			TC135766	666	38.1576	0.117015	95.6522	22
497	Pt_SSH_1dpi_S_268R	nr_1.0E-6_blastx	unknown [Picea sitchensis]	gi|116784164|gb|ABK23239.1|unknown [Picea sitchensis] >gi|148909648|gb|ABR17915.1| unknown [Picea sitchensis]	ABK23239	408	2	4.41602e-10	0.89	0				FG615345 weakly similar to UniRef100_A7QF45 Cluster: Chromosome undetermined scaffold_87, whole genome shotgun sequence; n=1; Vitis vinifera	408	757.752	0	98.5222	400
498	Pt_SSH_1dpi_S_269R	nr_1.0E-6_blastx	protein	gi|294462762|gb|ADE76925.1|unknown [Picea sitchensis]	ADE76925	437	50	1.35823e-27	0.8106	1	C:plasma membrane			TC139138	437	747.84	0	96.5675	422
499	Pt_SSH_1dpi_S_270R	nr_1.0E-6_blastx	unknown [Picea sitchensis]	gi|224286969|gb|ACN41186.1|unknown [Picea sitchensis]	ACN41186	564	1	2.79038e-13	0.94	0				TC128742 similar to UniRef100_Q0GLD9 Cluster: Dof13; n=1; Glycine max	564	999.599	0	97.3404	549
500	Pt_SSH_1dpi_S_271R	nr_1.0E-6_tblastx	picea glauca clone gq03102_e18 mrna sequence	gi|294460502|gb|BT122451.1|Picea sitchensis clone WS0451_K23 unknown mRNA	BT122451	624	2	1.16438e-33	0.83	0				TC147836 similar to UniRef100_Q2PYW7 Cluster: Succinyl CoA ligase beta subunit-like protein; n=1; Solanum tuberosum	624	624.934	2.52186e-178	95.4787	359
501	Pt_SSH_1dpi_S_273R	nr_1.0E-6_blastx	protein	gi|148909448|gb|ABR17822.1|unknown [Picea sitchensis]	ABR17822	760	50	2.50474e-106	0.711	4	C:eukaryotic translation initiation factor 3 complex; F:protein binding; P:translational initiation; F:translation initiation factor activity			TC125007 weakly similar to UniRef100_A9RX88 Cluster: Predicted protein; n=1; Physcomitrella patens subsp	760	1221.62	0	97.5434	675
502	Pt_SSH_1dpi_S_276R	nr_1.0E-6_blastx	unknown [Picea sitchensis]	gi|224286051|gb|ACN40737.1|unknown [Picea sitchensis]	ACN40737	145	4	3.35972e-13	0.8075	0				TC120535 weakly similar to UniRef100_A2QP93 Cluster: Function: mutA of P	145	250.269	3.25375e-66	97.1831	138
503	Pt_SSH_1dpi_S_277R	nr_1.0E-6_blastx	intracellular pathogenesis-related protein	gi|299810233|gb|ADJ53040.1|pathogenesis-related protein 10 [Pinus pinaster]	ADJ53040	680	50	2.83997e-36	0.7994	2	P:response to biotic stimulus; P:defense response			TC117521 similar to UniRef100_Q9M664 Cluster: Pathogenesis-related protein PsemI; n=1; Pseudotsuga menziesii	680	842.993	0	90.597	607
504	Pt_SSH_1dpi_S_279R	nr_1.0E-6_blastx	protein	gi|15231359|ref|NP_187991.1|endomembrane protein 70, putative [Arabidopsis thaliana] >gi|9294023|dbj|BAB01926.1| multispanning membrane protein-like [Arabidopsis thaliana] >gi|332641889|gb|AEE75410.1| protein transmembrane nine 7 [Arabidopsis thaliana]	NP_187991	548	50	7.55431e-82	0.8688	5	C:endomembrane system; C:cytoplasmic membrane-bounded vesicle; C:integral to membrane; C:Golgi apparatus; C:plasma membrane			TC136710 similar to UniRef100_A7PFR7 Cluster: Chromosome chr11 scaffold_14, whole genome shotgun sequence; n=1; Vitis vinifera	548	914.358	0	97.037	524
505	Pt_SSH_1dpi_S_281R	est_1.0E-6_tblastx	roots plus added mercury pinus taeda cdna clone rthg1_14_f03_a029 3 mrna	gi|68253901|gb|DR386303.1|RTHG1_14_F03.b1_A029 Roots plus added mercury Pinus taeda cDNA clone RTHG1_14_F03_A029 3', mRNA sequence.	DR386303	336	17	5.69415e-42	0.872941	0				TC149169 similar to UniRef100_Q39AC8 Cluster: Cytochrome B561; n=1; Burkholderia sp	336	234.411	4.81892e-61	95.2055	139
506	Pt_SSH_1dpi_S_285R	nr_1.0E-6_blastx	protein	gi|224284214|gb|ACN39843.1|unknown [Picea sitchensis]	ACN39843	612	50	8.55237e-36	0.6928	8	P:regulation of transcription; P:phloem development; F:transcription factor activity; P:double fertilization forming a zygote and endosperm; C:nucleus; P:xylem development; C:plastid; C:mitochondrion			TC122456 similar to UniRef100_A7Q757 Cluster: Chromosome chr5 scaffold_58, whole genome shotgun sequence; n=1; Vitis vinifera	612	1108.63	0	98.1758	592
507	Pt_SSH_1dpi_S_286R	nr_1.0E-6_blastx	pollen allergen cjp38	gi|116791469|gb|ABK25991.1|unknown [Picea sitchensis]	ABK25991	214	3	5.89979e-23	0.773333	3	P:carbohydrate metabolic process; F:hydrolase activity, hydrolyzing O-glycosyl compounds; F:cation binding	EC:3.2.1.0		TC119714 similar to UniRef100_Q588B8 Cluster: Pollen allergen CJP38; n=1; Cryptomeria japonica	214	355.334	1.18031e-97	98.4293	188
508	Pt_SSH_1dpi_S_287R	nr_1.0E-6_blastx	protein	gi|116792490|gb|ABK26389.1|unknown [Picea sitchensis]	ABK26389	438	50	3.776e-54	0.6954	7	F:peptidase activity; C:chloroplast envelope; P:protein metabolic process; C:thylakoid; F:ATP binding; F:protein binding; C:chloroplast stroma			TC120868 similar to UniRef100_A7QGU0 Cluster: Chromosome chr16 scaffold_94, whole genome shotgun sequence; n=1; Vitis vinifera	438	813.258	0	98.4018	431
509	Pt_SSH_1dpi_S_292R	est_1.0E-6_tblastx	est1152190 normalized pine embryo lib_d pinus taeda cdna clone pimh149 3 mrna	gi|74167330|gb|DT637259.1|EST1152190 Normalized pine embryo library, Lib_D Pinus taeda cDNA clone PIMH149 3' end, mRNA sequence.	DT637259	351	1	3.71795e-08	0.65	0				TC151195	351	103.575	1.22539e-21	96.6667	58
510	Pt_SSH_1dpi_S_293R	nr_1.0E-6_blastx	pathogenesis-related protein 1	gi|148910622|gb|ABR18381.1|unknown [Picea sitchensis]	ABR18381	656	50	5.09059e-72	0.7294	2	C:extracellular region; P:response to stimulus			TC117529 similar to UniRef100_Q8W3X9 Cluster: PR-1; n=1; Solanum torvum	656	1158.19	0	97.3926	635
511	Pt_SSH_1dpi_S_294R	nr_1.0E-6_tblastx	picea glauca clone gq0167_o21 mrna sequence	gi|270135224|gb|BT102176.1|Picea glauca clone GQ0167_O21 mRNA sequence	BT102176	440	1	3.23507e-47	0.95	0				TC132906 similar to UniRef100_Q6JJ29 Cluster: Prephenate dehydratase; n=1; Ipomoea trifida	440	753.787	0	97.2158	419
512	Pt_SSH_1dpi_S_295R	nr_1.0E-6_blastx	protein	gi|224286675|gb|ACN41041.1|unknown [Picea sitchensis]	ACN41041	742	50	1.12742e-79	0.6214	4	F:protein binding; F:kinase activity; F:hydrolase activity; P:cellular metabolic process			TC125146 weakly similar to UniRef100_A7P099 Cluster: Chromosome chr6 scaffold_3, whole genome shotgun sequence; n=1; Vitis vinifera	742	133.311	2.96824e-30	80	264
513	Pt_SSH_1dpi_S_296R	nr_1.0E-6_blastx	porin voltage-dependent anion-selective channel protein	gi|116784135|gb|ABK23226.1|unknown [Picea sitchensis]	ABK23226	446	50	8.60834e-54	0.8	10	C:plastid outer membrane; P:anion transport; P:response to bacterium; F:voltage-gated anion channel activity; C:plasma membrane; C:cell wall; P:transmembrane transport; C:mitochondrial outer membrane; C:chloroplast; C:pore complex			TC115415 weakly similar to UniRef100_A9TKC4 Cluster: Predicted protein; n=1; Physcomitrella patens subsp	446	829.117	0	98.4305	439
514	Pt_SSH_1dpi_S_297R	est_1.0E-6_tblastx	roots minus nitrogen pinus taeda cdna clone rtnit1_13_f02_a029 3 mrna	gi|66982244|gb|DR058677.1|RTNIT1_13_F02.b1_A029 Roots minus nitrogen Pinus taeda cDNA clone RTNIT1_13_F02_A029 3', mRNA sequence.	DR058677	390	3	1.99503e-61	0.946667	0				TC135684 homologue to UniRef100_A9T1E8 Cluster: Predicted protein; n=1; Physcomitrella patens subsp	390	599.164	8.89672e-171	96.3483	343
515	Pt_SSH_1dpi_S_298R	est_1.0E-10_blastn	gq019: clean roots systems - p treatments picea glauca cdna clone gq0197_a24 5 mrna	gi|211603340|gb|GE479644.1|GQ0197.B3.r_A24 GQ019: Clean ROOTS systems - P treatments Picea glauca cDNA clone GQ0197_A24 5', mRNA sequence.	GE479644	115	18	1.02178e-33	0.888889	0				TC129336 similar to UniRef100_A9STB9 Cluster: Predicted protein; n=1; Physcomitrella patens subsp	115	123.399	3.91951e-28	98.4848	65
516	Pt_SSH_1dpi_S_301R	nr_1.0E-6_blastx	protein	gi|224134436|ref|XP_002327405.1|predicted protein [Populus trichocarpa] >gi|222835959|gb|EEE74380.1| predicted protein [Populus trichocarpa]	XP_002327405	760	50	1.42558e-93	0.7582	8	P:primary shoot apical meristem specification; P:jasmonic acid mediated signaling pathway; P:xylem and phloem pattern formation; P:response to auxin stimulus; C:nucleus; C:cytosol; F:protein homodimerization activity; F:transcription repressor activity			FM945619 similar to UniRef100_A9TTP4 Cluster: Predicted protein; n=1; Physcomitrella patens subsp	760	309.74	2.35825e-83	97.6744	168
517	Pt_SSH_1dpi_S_302R	nr_1.0E-6_blastx	thaumatin-like protein	gi|284821898|gb|ADB97931.1|thaumatin-like protein S1 [Pinus monticola]	ADB97931	320	50	8.38891e-41	0.6624	1	C:cytoplasmic membrane-bounded vesicle			TC137139 homologue to UniRef100_Q5SFH8 Cluster: Thaumatin-like protein; n=1; Pinus monticola	320	545.64	9.35751e-155	96.5517	308
518	Pt_SSH_1dpi_S_303R	nr_1.0E-6_blastx	atp-dependent rna	gi|225455822|ref|XP_002275026.1|PREDICTED: hypothetical protein [Vitis vinifera]	XP_002275026	250	50	2.82245e-25	0.807	6	F:RNA binding; P:auxin biosynthetic process; F:ATP-dependent RNA helicase activity; C:nucleolus; P:rRNA processing; F:ATP binding			TC123799 similar to UniRef100_A9S9Q2 Cluster: Predicted protein; n=1; Physcomitrella patens subsp	250	394.981	1.62153e-109	98.5782	208
519	Pt_SSH_1dpi_S_306R	nr_1.0E-6_blastx	protein	gi|224129594|ref|XP_002328755.1|predicted protein [Populus trichocarpa] >gi|222839053|gb|EEE77404.1| predicted protein [Populus trichocarpa]	XP_002328755	777	50	6.77131e-104	0.7478	5	C:membrane coat; F:clathrin binding; P:vesicle-mediated transport; P:intracellular protein transport; C:trans-Golgi network			BX254953 similar to UniRef100_A9S3X0 Cluster: Predicted protein; n=1; Physcomitrella patens subsp	777	894.535	0	98.7578	477
520	Pt_SSH_1dpi_S_307R	nr_1.0E-6_tblastx	picea glauca clone gq01310_k06 mrna sequence	gi|270134726|gb|BT101678.1|Picea glauca clone GQ01310_K06 mRNA sequence	BT101678	651	19	5.17922e-17	0.663684	0				TC141788	651	81.7694	8.50379e-15	94.3396	50
521	Pt_SSH_1dpi_S_309R	est_1.0E-6_tblastx	bx251208 pinus pinaster differenciating xylem adult pinus pinaster cdna clone mrna	gi|28513908|emb|BX251208.1|BX251208 Pinus pinaster differenciating xylem adult Pinus pinaster cDNA clone PP046F12, mRNA sequence.	BX251208	304	9	9.68609e-54	0.996667	0				TC116659 similar to UniRef100_A7PCF0 Cluster: Chromosome chr2 scaffold_11, whole genome shotgun sequence; n=1; Vitis vinifera	304	494.099	2.90435e-139	98.1413	264
522	Pt_SSH_1dpi_S_312R	nr_1.0E-6_blastx	transmembrane bax inhibitor motif-containing protein 4	gi|116788998|gb|ABK25077.1|unknown [Picea sitchensis]	ABK25077	447	50	4.41353e-42	0.8284	6	F:receptor activity; F:glutamate binding; P:unidimensional cell growth; C:integral to membrane; C:mitochondrion; P:brassinosteroid mediated signaling pathway			TC122877 similar to UniRef100_A7NWD4 Cluster: Chromosome chr5 scaffold_2, whole genome shotgun sequence; n=1; Vitis vinifera	447	854.887	0	99.1051	443
523	Pt_SSH_1dpi_S_318R	nr_1.0E-6_blastx	thaumatin-like protein	gi|284821888|gb|ADB97926.1|thaumatin-like protein L2 [Pinus monticola]	ADB97926	640	50	1.18096e-70	0.8198	0				TC133654 similar to UniRef100_A5HIY3 Cluster: Thaumatin-like protein; n=1; Pinus taeda	640	957.97	0	95.1667	571
524	Pt_SSH_1dpi_S_319R	nr_1.0E-6_tblastx	picea glauca clone gq03310_f13 mrna sequence	gi|294462617|gb|BT123539.1|Picea sitchensis clone WS04714_H07 unknown mRNA	BT123539	109	2	3.41803e-11	0.88	0				TC140686 weakly similar to UniRef100_Q0CRA7 Cluster: Predicted protein; n=1; Aspergillus terreus NIH2624	109	200.711	1.96294e-51	98.1651	107
525	Pt_SSH_1dpi_S_321R	nr_1.0E-6_tblastx	Picea sitchensis clone WS0279_N21 unknown mRNA	gi|148909290|gb|EF677951.1|Picea sitchensis clone WS0279_N21 unknown mRNA	EF677951	509	3	2.51693e-38	0.86	0				TC121758 similar to UniRef100_Q8H134 Cluster: At5g09860/MYH9_7; n=1; Arabidopsis thaliana	509	785.505	0	96.9027	438
526	Pt_SSH_1dpi_S_324R	nr_1.0E-6_blastx	aldo keto reductase	gi|116778917|gb|ABK21055.1|unknown [Picea sitchensis]	ABK21055	498	50	1.74078e-91	0.8426	10	F:nucleic acid binding; F:voltage-gated potassium channel activity; P:transmembrane transport; P:oxidation reduction; P:methylation; P:potassium ion transport; C:integral to membrane; F:methyltransferase activity; F:aryl-alcohol dehydrogenase (NADP+) activity; C:mitochondrion	EC:2.1.1.0; EC:1.1.1.91		TC114854 similar to UniRef100_A7NXT0 Cluster: Chromosome chr5 scaffold_2, whole genome shotgun sequence; n=1; Vitis vinifera	498	924.27	0	98.9712	481
527	Pt_SSH_1dpi_S_330R	nr_1.0E-6_tblastx	picea glauca clone gq03010_a06 mrna sequence	gi|116781946|gb|EF082958.1|Picea sitchensis clone WS02910_B09 unknown mRNA	EF082958	222	4	3.37099e-15	0.93	0				TC133180 weakly similar to UniRef100_A7PUC6 Cluster: Non-specific lipid-transfer protein; n=1; Vitis vinifera	222	369.211	8.1667e-102	96.8469	215
528	Pt_SSH_1dpi_S_331R	nr_1.0E-6_blastx	beta-ureidopropionase	gi|148907795|gb|ABR17023.1|unknown [Picea sitchensis]	ABR17023	256	50	5.11218e-38	0.7706	5	F:beta-ureidopropionase activity; P:uracil catabolic process; P:cellular response to nitrogen levels; C:cytosol; P:'de novo' pyrimidine base biosynthetic process	EC:3.5.1.6		TC150451 similar to UniRef100_A7Q675 Cluster: Chromosome undetermined scaffold_55, whole genome shotgun sequence; n=1; Vitis vinifera	256	492.117	9.5568e-139	99.2188	254
529	Pt_SSH_1dpi_S_335R	nr_1.0E-6_blastx	dirigent-like protein	gi|116789572|gb|ABK25297.1|unknown [Picea sitchensis]	ABK25297	214	20	3.70397e-17	0.733	0				GT262678 similar to UniRef100_A6YR11 Cluster: Dirigent-like protein; n=2; Picea sitchensis	214	345.422	1.13693e-94	95.7143	201
530	Pt_SSH_1dpi_S_336R	nr_1.0E-6_tblastx	pinus halepensis clone 31r mrna sequence	gi|52788404|gb|AY705805.1|Pinus halepensis clone 31r mRNA sequence	AY705805	553	1	1.15022e-65	0.97	0				TC144171 homologue to UniRef100_Q40936 Cluster: Low molecular weight heat-shock protein; n=2; Pseudotsuga menziesii	553	270.093	1.46386e-71	91.1628	196
531	Pt_SSH_1dpi_S_337R	nr_1.0E-6_blastx	stress responsive protein	gi|116784341|gb|ABK23307.1|unknown [Picea sitchensis]	ABK23307	571	50	4.85575e-61	0.6528	3	F:molecular_function; P:biological_process; C:cellular_component			TC117666	571	761.717	0	91.7857	514
532	Pt_SSH_1dpi_S_348R	nr_1.0E-6_tblastx	pinus taeda clone complete sequence	gi|297747403|gb|AC241283.1|Pinus taeda clone PT_7Ba0038G01, complete sequence	AC241283	727	3	1.18428e-27	0.926667	0				CT583462 similar to UniRef100_A4XIC4 Cluster: Cytochrome c biogenesis protein, transmembrane region; n=1; Caldicellulosiruptor saccharolyticus DSM 8903	727	924.27	0	93.1142	595
533	Pt_SSH_1dpi_S_349R	nr_1.0E-6_blastx	cytochrome c oxidase subunit vb	gi|116785313|gb|ABK23674.1|unknown [Picea sitchensis]	ABK23674	636	50	1.74697e-58	0.7968	7	F:cytochrome-c oxidase activity; F:zinc ion binding; C:mitochondrial respiratory chain complex IV; F:cobalt ion binding; P:aerobic respiration; C:chloroplast thylakoid membrane; P:mitochondrial electron transport, cytochrome c to oxygen	EC:1.9.3.1		TC135106 similar to UniRef100_A7P7Q4 Cluster: Chromosome chr9 scaffold_7, whole genome shotgun sequence; n=1; Vitis vinifera	636	1245.41	0	99.6855	634
534	Pt_SSH_1dpi_S_350R	nr_1.0E-6_blastx	thaumatin-like protein l2	gi|148908401|gb|ABR17314.1|unknown [Picea sitchensis]	ABR17314	309	4	3.35623e-10	0.8025	0				TC119686 similar to UniRef100_A5HIY3 Cluster: Thaumatin-like protein; n=1; Pinus taeda	309	280.005	8.30495e-75	98.0392	150
535	Pt_SSH_1dpi_S_351R	nr_1.0E-6_blastx	malate synthase a	gi|148910453|gb|ABR18302.1|unknown [Picea sitchensis]	ABR18302	741	50	4.83399e-123	0.7738	6	F:acyltransferase activity; P:tricarboxylic acid cycle; C:glyoxysome; F:malate synthase activity; F:lyase activity; P:glyoxylate cycle	EC:2.3.3.9		TC115311 similar to UniRef100_A9S0R4 Cluster: Predicted protein; n=1; Physcomitrella patens subsp	741	1396.07	0	98.7838	731
536	Pt_SSH_1dpi_S_352R	nr_1.0E-6_tblastx	pinus taeda isolate 8098 anonymous locus umn_cl36contig1_09 genomic sequence	gi|203366317|gb|FJ119989.1|Pinus taeda isolate 8098 anonymous locus UMN_CL36Contig1_09 genomic sequence	FJ119989	268	18	2.48305e-34	0.923333	0				TC147460 weakly similar to UniRef100_A6UGT7 Cluster: Integral membrane sensor signal transduction histidine kinase; n=1; Sinorhizobium medicae WSM419	268	466.346	5.7453e-131	97.3783	260
537	Pt_SSH_1dpi_S_353R	nr_1.0E-6_blastx	transferase family protein	gi|225443478|ref|XP_002270076.1|PREDICTED: hypothetical protein [Vitis vinifera]	XP_002270076	593	50	2.16832e-46	0.6164	2	C:cell part; F:transferase activity, transferring acyl groups other than amino-acyl groups	EC:2.3.1.0		TC145388 weakly similar to UniRef100_A8INS3 Cluster: Predicted protein; n=1; Chlamydomonas reinhardtii	593	40.14	0.0262776	95.8333	23
538	Pt_SSH_1dpi_S_357R	est_1.0E-6_tblastx	pba01-bark-wounded-norm pinus banksiana cdna clone pba0121_l16 3 mrna	gi|292532668|gb|GW752701.1|PBA0121.CR_L16 Pba01-Bark-wounded-Norm (PBA01) Pinus banksiana cDNA clone PBA0121_L16 3', mRNA sequence.	GW752701	257	9	1.93324e-43	0.975556	0				TC119094	257	410.84	2.81057e-114	97.7974	222
539	Pt_SSH_1dpi_S_358R	nr_1.0E-6_tblastx	picea glauca clone gq03811_d01 mrna sequence	gi|270150135|gb|BT117021.1|Picea glauca clone GQ03811_D01 mRNA sequence	BT117021	258	2	2.63909e-24	0.71	0				TC131059 similar to UniRef100_A9SAC4 Cluster: Predicted protein; n=1; Physcomitrella patens subsp	258	432.646	7.69791e-121	96.124	248
540	Pt_SSH_1dpi_S_360R	nr_1.0E-6_blastx	polyubiquitin	gi|302143596|emb|CBI22349.3|unnamed protein product [Vitis vinifera]	CBI22349	709	50	7.72005e-112	0.9988	9	P:response to UV-B; C:nucleolus; P:response to salicylic acid stimulus; C:cytoplasmic membrane-bounded vesicle; F:protein binding; P:aging; C:vacuole; C:cytosolic large ribosomal subunit; P:protein ubiquitination during ubiquitin-dependent protein catabolic process			TC126872 UniRef100_P93135 Cluster: Polyubiquitin; n=1; Fragaria x ananassa	709	1326.69	0	98.5896	699
541	Pt_SSH_1dpi_S_361R	nr_1.0E-6_blastx	disease resistance protein	gi|54399739|gb|AAV34188.1|disease resistance associated protein [Picea abies]	AAV34188	516	50	1.14832e-83	0.6818	4	P:apoptosis; P:defense response; F:protein binding; F:ATP binding			TC133076 similar to UniRef100_Q1L6F3 Cluster: CC-NBS-LRR resistance-like protein; n=1; Pinus lambertiana	516	936.164	0	97.8682	505
542	Pt_SSH_1dpi_S_363R	nr_1.0E-6_tblastx	picea glauca clone gq04108_n09 mrna sequence	gi|116788379|gb|EF085556.1|Picea sitchensis clone WS0278_D04 unknown mRNA	EF085556	558	2	2.92821e-68	0.775	0				TC138522 weakly similar to UniRef100_A7QUU1 Cluster: Chromosome chr1 scaffold_180, whole genome shotgun sequence; n=1; Vitis vinifera	558	444.54	4.52598e-124	94.7183	269
543	Pt_SSH_1dpi_S_364R	est_1.0E-6_tblastx	nxlv_071_g06_f nxlv (nsf xylem late wood vertical) pinus taeda cdna clone nxlv_071_g06 5 mrna	gi|18642264|gb|BM493938.1|NXLV_071_G06_F NXLV (Nsf Xylem Late wood Vertical) Pinus taeda cDNA clone NXLV_071_G06 5', mRNA sequence.	BM493938	450	5	3.09748e-70	0.938	0				TC129519	450	607.093	4.22147e-173	91.886	419
544	Pt_SSH_1dpi_S_369R	nr_1.0E-6_blastx	pr4-type protein	gi|3511147|gb|AAC33732.1|PR-4 type protein [Vitis vinifera] >gi|295814499|gb|ADG35965.1| pathogenesis-related protein 4 [Vitis hybrid cultivar]	AAC33732	474	50	1.91084e-21	0.666	10	P:catabolic process; P:systemic acquired resistance; P:defense response to fungus, incompatible interaction; F:protein binding; F:chitin binding; P:macromolecule metabolic process; P:response to ethylene stimulus; P:response to herbivore; P:response to virus; P:response to salt stress			TC128598 weakly similar to UniRef100_O81228 Cluster: PR-4 type protein; n=1; Vitis vinifera	474	728.017	0	95.7111	424
545	Pt_SSH_1dpi_S_371R	nr_1.0E-6_blastx	protein	gi|255540249|ref|XP_002511189.1|hydrolase, putative [Ricinus communis] >gi|223550304|gb|EEF51791.1| hydrolase, putative [Ricinus communis]	XP_002511189	560	50	2.06666e-85	0.8342	4	C:cytoplasmic membrane-bounded vesicle; F:metal ion binding; F:protein serine/threonine phosphatase activity; F:acid phosphatase activity	EC:3.1.3.2		BG275864 weakly similar to UniRef100_Q8VX11 Cluster: Diphosphonucleotide phosphatase 1 precursor; n=1; Lupinus luteus	560	634.846	0	91.0042	435
546	Pt_SSH_1dpi_S_373R	nr_1.0E-6_blastx	aspartate aminotransferase	gi|224286272|gb|ACN40845.1|unknown [Picea sitchensis]	ACN40845	252	50	2.08277e-39	0.8442	14	F:L-aspartate:2-oxoglutarate aminotransferase activity; P:2-oxoglutarate metabolic process; P:response to cold; P:biosynthetic process; P:glutamate metabolic process; C:chloroplast stroma; C:mitochondrial matrix; P:cellular amino acid catabolic process; P:response to cadmium ion; F:pyridoxal phosphate binding; C:membrane; P:aspartate metabolic process; C:stromule; C:apoplast	EC:2.6.1.1		TC153376 similar to UniRef100_P46248 Cluster: Aspartate aminotransferase, chloroplast precursor; n=2; Arabidopsis thaliana	252	486.17	5.79731e-137	99.5984	248
547	Pt_SSH_1dpi_S_377R	nr_1.0E-6_tblastx	picea glauca clone gq03515_i10 mrna sequence	gi|270147538|gb|BT114490.1|Picea glauca clone GQ03515_I10 mRNA sequence	BT114490	631	5	3.62732e-42	0.776	0				TC122145 similar to UniRef100_A6V1Q3 Cluster: Alginate biosynthesis protein Alg8; n=1; Pseudomonas aeruginosa PA7	631	1090.79	0	96.8254	610
548	Pt_SSH_1dpi_S_381R	nr_1.0E-6_tblastx	arabidopsis thaliana alg3 alpha- -mannosyltransferase catalytic complete cds	gi|270139355|gb|BT106307.1|Picea glauca clone GQ02906_P11 mRNA sequence	BT106307	136	19	2.09742e-21	0.876842	0				TC153200 similar to UniRef100_A7Q097 Cluster: Chromosome chr7 scaffold_42, whole genome shotgun sequence; n=1; Vitis vinifera	136	268.111	1.28822e-71	100	135
549	Pt_SSH_1dpi_S_383R	est_1.0E-6_tblastx	cj985686 bursaphelenchus xylophilus mixed-stage library bursaphelenchus xylophilus cdna clone bx_k1_81b12 5 mrna	gi|108957195|dbj|CJ985686.1|CJ985686 Bursaphelenchus xylophilus mixed-stage library Bursaphelenchus xylophilus cDNA clone Bx_K1_81B12 5', mRNA sequence.	CJ985686	167	1	2.91638e-28	1	0				DT634486 weakly similar to UniRef100_A9T6L4 Cluster: Predicted protein; n=1; Physcomitrella patens subsp	167	34.1929	0.423449	100	17
550	Pt_SSH_1dpi_S_386R	nr_1.0E-6_blastx	unknown [Picea sitchensis]	gi|116785131|gb|ABK23605.1|unknown [Picea sitchensis] >gi|116793281|gb|ABK26687.1| unknown [Picea sitchensis]	ABK23605	751	11	3.19497e-29	0.866364	0				TC123155	751	1364.35	0	98.0053	737
551	Pt_SSH_1dpi_S_389R	nr_1.0E-6_blastx	beta glucanase	gi|116786037|gb|ABK23947.1|unknown [Picea sitchensis]	ABK23947	515	50	8.08222e-66	0.7058	5	F:hydrolase activity, hydrolyzing O-glycosyl compounds; P:carbohydrate metabolic process; C:cytoplasmic membrane-bounded vesicle; C:mitochondrion; F:cation binding	EC:3.2.1.0		TC132888 similar to UniRef100_Q588B8 Cluster: Pollen allergen CJP38; n=1; Cryptomeria japonica	515	856.87	0	95.9459	497
552	Pt_SSH_1dpi_S_390R	nr_1.0E-6_blastx	nitrilase-associated protein	gi|116792298|gb|ABK26309.1|unknown [Picea sitchensis]	ABK26309	632	50	1.2235e-48	0.69	1	C:mitochondrion			TC118867	632	1215.68	0	99.3641	625
553	Pt_SSH_1dpi_S_391R	nr_1.0E-6_blastx	protein	gi|224286310|gb|ACN40863.1|unknown [Picea sitchensis]	ACN40863	250	50	6.09019e-20	0.9458	1	F:protein domain specific binding			TC142757 similar to UniRef100_A9TWK5 Cluster: Predicted protein; n=2; Physcomitrella patens subsp	250	448.505	1.25235e-125	98.3471	238
554	Pt_SSH_1dpi_S_396R	nr_1.0E-6_blastx	structural constituent of ribosome	gi|294463903|gb|ADE77473.1|unknown [Picea sitchensis]	ADE77473	425	42	4.58002e-54	0.793333	5	C:ribosome; F:structural constituent of ribosome; C:cytoplasmic membrane-bounded vesicle; C:chloroplast; P:translation	EC:3.6.5.3		TC126839 similar to UniRef100_A7NWE9 Cluster: Chromosome chr5 scaffold_2, whole genome shotgun sequence; n=1; Vitis vinifera	425	757.752	0	97.6526	416
555	Pt_SSH_1dpi_S_398R	nr_1.0E-6_blastx	thaumatin-like protein	gi|284821898|gb|ADB97931.1|thaumatin-like protein S1 [Pinus monticola]	ADB97931	508	50	3.58396e-42	0.6734	1	C:cytoplasmic membrane-bounded vesicle			TC137139 homologue to UniRef100_Q5SFH8 Cluster: Thaumatin-like protein; n=1; Pinus monticola	508	658.634	0	97.0745	365
556	Pt_SSH_1dpi_S_402R	nr_1.0E-6_blastx	peroxidase	gi|116785375|gb|ABK23698.1|unknown [Picea sitchensis]	ABK23698	593	50	9.07053e-61	0.777	10	P:hydrogen peroxide catabolic process; C:cytoplasmic membrane-bounded vesicle; F:heme binding; C:cell wall; P:defense response to fungus; P:oxidation reduction; F:peroxidase activity; P:respiratory burst; C:membrane; C:apoplast	EC:1.11.1.7		TC121398 weakly similar to UniRef100_Q2WEC9 Cluster: Cationic peroxidase precursor; n=1; Solanum lycopersicum	593	1068.98	0	98.599	563
557	Pt_SSH_1dpi_S_403R	nr_1.0E-6_blastx	disease resistance protein	gi|294461462|gb|ADE76292.1|unknown [Picea sitchensis]	ADE76292	278	4	4.98546e-38	0.7275	2	P:lipid metabolic process; F:triglyceride lipase activity	EC:3.1.1.3		TC138964 weakly similar to UniRef100_Q8S3U2 Cluster: EDS1-like protein; n=1; Nicotiana benthamiana	278	115.469	2.51583e-25	87.2881	103
558	Pt_SSH_1dpi_S_404R	nr_1.0E-6_blastx	ankyrin repeat protein	gi|116789157|gb|ABK25136.1|unknown [Picea sitchensis]	ABK25136	680	50	5.9875e-111	0.6136	5	P:auxin biosynthetic process; P:protein metabolic process; F:ATPase activity; F:ATP binding; C:chloroplast			CT578174	680	323.617	1.39896e-87	98.8304	169
559	Pt_SSH_1dpi_S_406R	nr_1.0E-6_blastx	fructose- -bisphosphatase	gi|148905854|gb|ABR16089.1|unknown [Picea sitchensis]	ABR16089	256	50	1.06349e-43	0.9358	8	C:cytoplasm; P:fructose metabolic process; F:metal ion binding; F:fructose 1,6-bisphosphate 1-phosphatase activity; F:protein binding; P:carbohydrate biosynthetic process; P:oxidation reduction; F:2-alkenal reductase activity	EC:3.1.3.11; EC:1.3.1.74		TC118026 similar to UniRef100_A7Q7C5 Cluster: Chromosome chr18 scaffold_59, whole genome shotgun sequence; n=1; Vitis vinifera	256	476.258	5.67933e-134	98.4375	252
560	Pt_SSH_1dpi_S_407R	nr_1.0E-6_blastx	ubiquitin-conjugating enzyme e2n	gi|224121530|ref|XP_002330723.1|predicted protein [Populus trichocarpa] >gi|118482721|gb|ABK93279.1| unknown [Populus trichocarpa] >gi|118483536|gb|ABK93666.1| unknown [Populus trichocarpa] >gi|118484632|gb|ABK94188.1| unknown [Populus trichocarpa] >gi|118484964|gb|ABK94347.1| unknown [Populus trichocarpa] >gi|222872499|gb|EEF09630.1| predicted protein [Populus trichocarpa]	XP_002330723	719	50	5.02414e-82	0.9342	18	P:regulation of histone ubiquitination; P:protein deubiquitination; P:double-strand break repair via homologous recombination; F:ubiquitin binding; C:cytosol; P:ubiquitin-dependent protein catabolic process; C:UBC13-MMS2 complex; P:positive regulation of I-kappaB kinase/NF-kappaB cascade; F:ubiquitin-protein ligase activity; P:positive regulation of histone modification; P:T cell receptor signali…	EC:6.3.2.19		TC122113 homologue to UniRef100_Q45W77 Cluster: Ubiquitin carrier protein; n=1; Arachis hypogaea	719	1233.52	0	96.8011	696
561	Pt_SSH_1dpi_S_409R	nr_1.0E-6_blastx	chitinase	gi|116782222|gb|ABK22417.1|unknown [Picea sitchensis] >gi|148908965|gb|ABR17586.1| unknown [Picea sitchensis] >gi|224284329|gb|ACN39900.1| unknown [Picea sitchensis]	ABK22417	713	50	1.74831e-87	0.8278	4	F:chitinase activity; F:chitin binding; P:cell wall macromolecule catabolic process; P:chitin catabolic process	EC:3.2.1.14		TC123295 similar to UniRef100_Q6WSR9 Cluster: Class IV chitinase Chia4-Pa1; n=1; Picea abies	713	1292.99	0	98.5549	682
562	Pt_SSH_1dpi_S_415R	nr_1.0E-6_blastx	polygalacturonase	gi|307135969|gb|ADN33828.1|polygalacturonase [Cucumis melo subsp. melo]	ADN33828	357	50	8.5506e-38	0.8358	5	F:galacturan 1,4-alpha-galacturonidase activity; P:carbohydrate metabolic process; F:polygalacturonase activity; P:cellular cell wall organization; C:mitochondrion	EC:3.2.1.67; EC:3.2.1.15		BX680276 similar to UniRef100_A7PYI7 Cluster: Serine hydroxymethyltransferase; n=1; Vitis vinifera	357	38.1576	0.0614742	95.6522	22
563	Pt_SSH_1dpi_S_416R	nr_1.0E-6_tblastx	picea glauca clone gq02803_l05 mrna sequence	gi|270136935|gb|BT103887.1|Picea glauca clone GQ02803_L05 mRNA sequence	BT103887	211	1	1.89803e-41	0.98	0				TC139442 similar to UniRef100_A7PXT0 Cluster: Chromosome chr15 scaffold_37, whole genome shotgun sequence; n=1; Vitis vinifera	211	418.77	9.31952e-117	100	211
564	Pt_SSH_1dpi_S_417R	nr_1.0E-6_blastx	unknown [Picea sitchensis]	gi|148908403|gb|ABR17315.1|unknown [Picea sitchensis]	ABR17315	354	1	1.37047e-35	0.96	0				TC126601	354	654.67	0	98.3051	348
565	Pt_SSH_1dpi_S_422R	nr_1.0E-6_blastx	protein	gi|224061497|ref|XP_002300509.1|predicted protein [Populus trichocarpa] >gi|222847767|gb|EEE85314.1| predicted protein [Populus trichocarpa]	XP_002300509	250	50	9.35233e-37	0.862	2	P:response to wounding; C:mitochondrion			TC119352 similar to UniRef100_A7QJ33 Cluster: Chromosome chr2 scaffold_105, whole genome shotgun sequence; n=1; Vitis vinifera	250	432.646	7.44237e-121	96.8	242
566	Pt_SSH_1dpi_S_425R	nr_1.0E-6_tblastx	picea glauca clone gq01309_c12 mrna sequence	gi|270134666|gb|BT101618.1|Picea glauca clone GQ01309_C12 mRNA sequence	BT101618	196	2	1.86516e-17	0.795	0				TC143587 weakly similar to UniRef100_A5IHU8 Cluster: N utilization substance protein A; n=1; Legionella pneumophila str	196	182.869	8.86055e-46	87.5	161
567	Pt_SSH_1dpi_S_427R	nr_1.0E-6_tblastx	picea glauca clone gq02821_l05 mrna sequence	gi|148910163|gb|EF678405.1|Picea sitchensis clone WS0291_A13 unknown mRNA	EF678405	451	20	1.00707e-70	0.973	0				TC139410 similar to UniRef100_A7PVG3 Cluster: Chromosome chr9 scaffold_33, whole genome shotgun sequence; n=1; Vitis vinifera	451	821.187	0	97.593	446
568	Pt_SSH_1dpi_S_428R	nr_1.0E-6_blastx	clpb protein	gi|116783164|gb|ABK22818.1|unknown [Picea sitchensis]	ABK22818	720	50	1.61551e-29	0.7172	7	P:response to high light intensity; F:ATPase activity; F:protein binding; F:ATP binding; P:response to hydrogen peroxide; P:protein unfolding; P:response to heat			TC116775 similar to UniRef100_Q334I0 Cluster: Heat shock protein 101; n=1; Triticum turgidum subsp	720	674.493	0	95.1923	396
569	Pt_SSH_1dpi_S_432R	nr_1.0E-6_blastx	acid invertase	gi|255578969|ref|XP_002530337.1|Beta-fructofuranosidase, insoluble isoenzyme 3 precursor, putative [Ricinus communis] >gi|223530141|gb|EEF32053.1| Beta-fructofuranosidase, insoluble isoenzyme 3 precursor, putative [Ricinus communis]	XP_002530337	449	50	5.76425e-42	0.7526	6	F:beta-fructofuranosidase activity; P:response to wounding; P:carbohydrate metabolic process; C:extracellular region; C:cytoplasmic membrane-bounded vesicle; C:cell wall	EC:3.2.1.26		TC139786 similar to UniRef100_Q3L7K5 Cluster: Cell wall apoplastic invertase; n=1; Vitis vinifera	449	628.899	1.14876e-179	93.3661	380
570	Pt_SSH_1dpi_S_434R	est_1.0E-6_tblastx	li0675683 radiata pine transition earlywood cdna library pinus radiata cdna clone 32281 mrna	gi|222830720|gb|FE523095.1|li0675683 Radiata pine transition earlywood cDNA library Pinus radiata cDNA clone 32281 A11, mRNA sequence.	FE523095	326	8	3.30082e-39	0.96375	0				TC141031 similar to UniRef100_A7P4L3 Cluster: Chromosome chr4 scaffold_6, whole genome shotgun sequence; n=1; Vitis vinifera	326	248.287	3.10371e-65	96.5517	140
571	Pt_SSH_1dpi_S_438R	nr_1.0E-6_blastx	unknown [Picea sitchensis]	gi|116785526|gb|ABK23759.1|unknown [Picea sitchensis]	ABK23759	206	11	2.68019e-15	0.93	0				TC133894	206	345.422	1.09076e-94	96.5346	195
572	Pt_SSH_1dpi_S_439R	nr_1.0E-6_blastx	unknown [Picea sitchensis]	gi|326496609|dbj|BAJ98331.1|predicted protein [Hordeum vulgare subsp. vulgare] >gi|326530864|dbj|BAK01230.1| predicted protein [Hordeum vulgare subsp. vulgare]	BAJ98331	408	6	1.20221e-07	0.623333	0				BX680851	408	599.164	9.32605e-171	97.6048	326
573	Pt_SSH_1dpi_S_440R	nr_1.0E-6_blastx	cysteine protease	gi|324522685|gb|ADY48108.1|Cathepsin L [Ascaris suum]	ADY48108	666	50	9.31937e-45	0.6196	2	F:protein binding; F:peptidase activity			TC149638 weakly similar to UniRef100_A8D5J3 Cluster: TIR protein; n=1; Methylobacterium populi BJ001	666	36.1753	0.462369	100	18
574	Pt_SSH_1dpi_S_441R	nr_1.0E-6_blastx	flavonoid 3-hydroxylase	gi|148905900|gb|ABR16112.1|unknown [Picea sitchensis]	ABR16112	532	50	4.44648e-44	0.7296	5	F:heme binding; P:oxidation reduction; F:oxidoreductase activity, acting on paired donors, with incorporation or reduction of molecular oxygen, NADH or NADPH as one donor, and incorporation of one atom of oxygen; F:electron carrier activity; F:oxygen binding	EC:1.14.13.0		TC141528 weakly similar to UniRef100_A7PY36 Cluster: Chromosome chr15 scaffold_37, whole genome shotgun sequence; n=1; Vitis vinifera	532	168.993	3.82172e-41	84.5815	192
575	Pt_SSH_1dpi_S_443R	nr_1.0E-6_blastx	class iv chitinase	gi|224284368|gb|ACN39919.1|unknown [Picea sitchensis]	ACN39919	702	50	1.02436e-39	0.8034	4	F:chitinase activity; F:chitin binding; P:cell wall macromolecule catabolic process; P:chitin catabolic process	EC:3.2.1.14		TC138453	702	938.146	0	95.7821	545
576	Pt_SSH_1dpi_S_446R	nr_1.0E-6_blastx	protein	gi|116792546|gb|ABK26409.1|unknown [Picea sitchensis]	ABK26409	713	50	1.85551e-113	0.6844	4	C:cytoplasmic membrane-bounded vesicle; F:carbohydrate binding; P:hexose metabolic process; F:isomerase activity			TC122897 weakly similar to UniRef100_Q0J3I6 Cluster: Os09g0108600 protein; n=1; Oryza sativa Japonica Group	713	1336.6	0	98.5975	703
577	Pt_SSH_1dpi_S_448R	nr_1.0E-6_blastx	hypothetical protein SELMODRAFT_78171 [Selaginella moellendorffii]	gi|302759116|ref|XP_002962981.1|hypothetical protein SELMODRAFT_78171 [Selaginella moellendorffii] >gi|300169842|gb|EFJ36444.1| hypothetical protein SELMODRAFT_78171 [Selaginella moellendorffii]	XP_002962981	305	2	1.67805e-09	0.72	0				TC147173	305	498.064	1.86665e-140	96.8641	278
578	Pt_SSH_1dpi_S_449R	nr_1.0E-6_tblastx	picea glauca clone gq03122_c04 mrna sequence	gi|270141509|gb|BT108461.1|Picea glauca clone GQ03122_C04 mRNA sequence	BT108461	469	1	4.38946e-12	0.67	0				TC133899 homologue to UniRef100_A9RQD4 Cluster: Predicted protein; n=1; Physcomitrella patens subsp	469	398.946	2.00771e-110	95.8506	231
579	Pt_SSH_1dpi_S_450R	nr_1.0E-6_blastx	aaa atpase	gi|530207|gb|AAA66338.1|heat shock protein [Glycine max]	AAA66338	696	50	8.27121e-18	0.7258	7	P:response to high light intensity; F:ATPase activity; F:protein binding; F:ATP binding; P:response to hydrogen peroxide; P:protein unfolding; P:response to heat			DR049267 weakly similar to UniRef100_Q334H8 Cluster: Heat shock protein 101; n=1; Triticum turgidum subsp	696	117.452	1.65186e-25	84.7682	128
580	Pt_SSH_1dpi_S_453R	est_1.0E-6_tblastx	stem response resistant pinus taeda cdna clone strr1_70_f04_a033 3 mrna	gi|67560411|gb|DR101056.1|STRR1_70_F04.b1_A033 Stem Response Resistant Pinus taeda cDNA clone STRR1_70_F04_A033 3', mRNA sequence.	DR101056	249	14	2.31057e-36	0.908571	0				TC148722 weakly similar to UniRef100_Q9M6R7 Cluster: Extensin; n=1; Pisum sativum	249	367.228	3.65198e-101	94.2857	231
581	Pt_SSH_1dpi_S_457R	nr_1.0E-6_blastx	protein	gi|116787591|gb|ABK24568.1|unknown [Picea sitchensis] >gi|224284132|gb|ACN39803.1| unknown [Picea sitchensis] >gi|224284764|gb|ACN40112.1| unknown [Picea sitchensis]	ABK24568	720	50	5.55431e-113	0.9438	13	P:response to oxidative stress; C:mitochondrion; P:pentose-phosphate shunt; C:chloroplast envelope; C:thylakoid; P:response to abscisic acid stimulus; P:glycolysis; C:chloroplast stroma; C:plastoglobule; F:fructose-bisphosphate aldolase activity; P:response to cadmium ion; C:membrane; C:apoplast	EC:4.1.2.13		TC116555 homologue to UniRef100_A7P3F7 Cluster: Fructose-bisphosphate aldolase; n=1; Vitis vinifera	720	1374.26	0	99.0278	713
582	Pt_SSH_1dpi_S_458R	est_1.0E-6_tblastx	roots plus added mercury pinus taeda cdna clone rthg1_7_c11_a029 5 mrna	gi|68252858|gb|DR385260.1|RTHG1_7_C11.g1_A029 Roots plus added mercury Pinus taeda cDNA clone RTHG1_7_C11_A029 5', mRNA sequence.	DR385260	179	35	3.1404e-20	0.949143	0				TC125768 weakly similar to UniRef100_Q09083 Cluster: Hydroxyproline-rich glycoprotein precursor; n=1; Phaseolus vulgaris	179	331.546	1.40611e-90	98.324	176
583	Pt_SSH_1dpi_S_459R	nr_1.0E-6_blastx	pathogenesis-related protein 1	gi|116786000|gb|ABK23936.1|unknown [Picea sitchensis]	ABK23936	620	50	3.77619e-71	0.7184	3	C:extracellular region; C:cell part; P:response to stimulus			TC152608 weakly similar to UniRef100_A0MZ69 Cluster: Pathogenesis-related protein 1; n=1; Musa acuminata	620	977.793	0	96.9697	544
584	Pt_SSH_1dpi_S_460R	nr_1.0E-6_blastx	ORF49c [Pinus thunbergii]	gi|7524747|ref|NP_042501.1|ORF49c [Pinus thunbergii] >gi|1262741|dbj|BAA04456.1| ORF49c [Pinus thunbergii]	NP_042501	269	1	4.28709e-21	1	1	C:chloroplast			TC147670 ORF73b [Pinus thunbergii]	269	428.681	1.25676e-119	95.057	250
585	Pt_SSH_1dpi_S_461R	nr_1.0E-6_blastx	gibberellin-regulated protein 1	gi|116779087|gb|ABK21133.1|unknown [Picea sitchensis]	ABK21133	427	50	1.20004e-39	0.6768	4	P:defense response; C:cell wall; C:cytoplasmic membrane-bounded vesicle; C:extracellular region			TC127702 weakly similar to UniRef100_A7Q7G4 Cluster: Chromosome chr18 scaffold_59, whole genome shotgun sequence; n=1; Vitis vinifera	427	678.458	0	94.6759	409
586	Pt_SSH_1dpi_S_467R	nr_1.0E-6_blastx	protein	gi|116786661|gb|ABK24193.1|unknown [Picea sitchensis]	ABK24193	421	50	1.9758e-74	0.7828	7	P:defense response to bacterium; F:DNA binding; C:cytoplasmic membrane-bounded vesicle; P:defense response to fungus; C:membrane; C:endoplasmic reticulum; F:dolichyl-phosphate-mannose-protein mannosyltransferase activity	EC:2.4.1.109		TC124919 similar to UniRef100_A7QA42 Cluster: Chromosome undetermined scaffold_69, whole genome shotgun sequence; n=1; Vitis vinifera	421	779.558	0	98.3373	414
587	Pt_SSH_1dpi_S_468R	nr_1.0E-6_tblastx	picea glauca clone gq03236_k17 mrna sequence	gi|270144423|gb|BT111375.1|Picea glauca clone GQ03236_K17 mRNA sequence	BT111375	405	1	5.79555e-38	0.75	0				TC131365 homologue to UniRef100_A9TM42 Cluster: Predicted protein; n=1; Physcomitrella patens subsp	405	615.023	1.55729e-175	96.4088	349
588	Pt_SSH_1dpi_S_471R	nr_1.0E-6_blastx	udp- c:dolichol phosphate n-acetylglucosamine-1-phosphate transferase-like protein	gi|294461141|gb|ADE76135.1|unknown [Picea sitchensis]	ADE76135	377	11	1.12805e-37	0.611818	4	C:endoplasmic reticulum; F:UDP-N-acetylglucosamine-dolichyl-phosphate N-acetylglucosaminephosphotransferase activity; P:polysaccharide biosynthetic process; C:plasma membrane	EC:2.7.8.15		GT251733 weakly similar to UniRef100_A7PVR7 Cluster: Chromosome chr8 scaffold_34, whole genome shotgun sequence; n=1; Vitis vinifera	377	684.405	0	98.1233	366
589	Pt_SSH_1dpi_S_472R	nr_1.0E-6_blastx	protein	gi|297741801|emb|CBI33106.3|unnamed protein product [Vitis vinifera] >gi|297741806|emb|CBI33111.3| unnamed protein product [Vitis vinifera]	CBI33106	299	50	6.60128e-30	0.7348	4	P:retina development in camera-type eye; C:trans-Golgi network transport vesicle; C:endoplasmic reticulum; C:mitochondrion			TC135090 similar to UniRef100_A9SYV3 Cluster: Predicted protein; n=1; Physcomitrella patens subsp	299	585.287	1.01159e-166	99.6655	298
590	Pt_SSH_1dpi_S_474R	nr_1.0E-6_blastx	protein	gi|116787373|gb|ABK24483.1|unknown [Picea sitchensis]	ABK24483	359	50	3.70162e-49	0.9174	16	P:auxin biosynthetic process; P:protein refolding; P:cell death; C:mitochondrion; C:nucleolus; P:chaperone mediated protein folding requiring cofactor; P:response to cold; C:chloroplast envelope; P:systemic acquired resistance; F:ATP binding; C:chloroplast stroma; F:unfolded protein binding; C:cytosolic ribosome; C:plasma membrane; C:stromule; C:apoplast			TC151697 homologue to UniRef100_Q43831 Cluster: RuBisCO large subunit-binding protein subunit beta, chloroplast; n=1; Secale cereale	359	636.829	0	99.6923	324
591	Pt_SSH_1dpi_S_479R	nr_1.0E-6_tblastx	picea glauca clone gq03303_o11 mrna sequence	gi|148908364|gb|EF677474.1|Picea sitchensis clone WS02769_H10 unknown mRNA	EF677474	241	2	5.88097e-09	0.88	0				TC117206 similar to UniRef100_P16347 Cluster: Endogenous alpha-amylase/subtilisin inhibitor; n=1; Triticum aestivum	241	307.758	2.81663e-83	94.0887	191
592	Pt_SSH_1dpi_S_482R	nr_1.0E-6_tblastx	pinus pinaster clone 13-4 xl c10 (ma3-f6-t7)	gi|229001513|emb|FN256795.1|Pinus pinaster EST, clone 13-4 XL C10 (MA3-F6-T7)	FN256795	180	28	1.00754e-32	0.949643	0				TC147514 UniRef100_Q3ZDK6 Cluster: Eukaryotic translation initiation factor 5A; n=2; Picea	180	307.758	2.0496e-83	96.648	173
593	Pt_SSH_1dpi_S_483R	nr_1.0E-6_blastx	protein	gi|116779739|gb|ABK21412.1|unknown [Picea sitchensis]	ABK21412	548	29	3.33045e-29	0.802069	5	P:cell redox homeostasis; C:cytoplasmic membrane-bounded vesicle; F:selenium binding; C:endoplasmic reticulum; C:plasma membrane			TC116734 similar to UniRef100_A7QHQ1 Cluster: Chromosome chr8 scaffold_99, whole genome shotgun sequence; n=1; Vitis vinifera	548	942.111	0	96.4222	539
594	Pt_SSH_1dpi_S_484R	nr_1.0E-6_blastx	cop9 constitutive photomorphogenic homolog subunit 5	gi|116788104|gb|ABK24758.1|unknown [Picea sitchensis]	ABK24758	760	50	3.21291e-53	0.7798	15	P:G2 phase of mitotic cell cycle; C:eukaryotic translation initiation factor 3 complex; F:kinase activity; P:transcription from RNA polymerase II promoter; P:translation; P:specification of floral organ identity; F:translation initiation factor activity; P:cullin deneddylation; C:nucleolus; F:transcription coactivator activity; C:signalosome; P:negative regulation of photomorphogenesis; F:metallo…	EC:3.6.5.3		TC119095 similar to UniRef100_Q9FR56 Cluster: JAB; n=1; Solanum lycopersicum	760	1390.12	0	98.2736	740
595	Pt_SSH_1dpi_S_486R	nr_1.0E-6_tblastx	picea glauca clone gq03001_f24 mrna sequence	gi|270139470|gb|BT106422.1|Picea glauca clone GQ03001_F24 mRNA sequence	BT106422	279	1	1.09913e-24	0.82	0				BM157773 similar to UniRef100_A7R8K9 Cluster: Chromosome undetermined scaffold_2685, whole genome shotgun sequence; n=2; Vitis vinifera	279	260.181	6.9141e-69	88.2353	195
596	Pt_SSH_1dpi_S_487R	est_1.0E-6_tblastx	est1151198 normalized pine embryo lib_d pinus taeda cdna clone pimgp83 3 mrna	gi|74166337|gb|DT636267.1|EST1151198 Normalized pine embryo library, Lib_D Pinus taeda cDNA clone PIMGP83 3' end, mRNA sequence.	DT636267	192	6	5.74933e-32	0.956667	0				TC126373 similar to UniRef100_A7QLZ5 Cluster: Chromosome chr18 scaffold_122, whole genome shotgun sequence; n=1; Vitis vinifera	192	280.005	4.97728e-75	95.858	162
597	Pt_SSH_1dpi_S_489R	nr_1.0E-6_blastx	endo- - -beta-d-	gi|224284578|gb|ACN40022.1|unknown [Picea sitchensis]	ACN40022	270	50	1.23675e-36	0.74	6	P:response to salt stress; C:cytoplasm; F:hydrolase activity; C:apoplast; C:nucleus; C:plasma membrane			TC122657 weakly similar to UniRef100_A7NWE4 Cluster: Chromosome chr5 scaffold_2, whole genome shotgun sequence; n=1; Vitis vinifera	270	456.434	5.57827e-128	96.2963	260
598	Pt_SSH_1dpi_S_490R	est_1.0E-10_blastn	ws-pp-n-a-12 picea glauca cdna clone ws02619_m16 mrna	gi|149971193|gb|ES871218.1|WS02834.CR_E18 SS-IB-A-FL-13 Picea sitchensis cDNA clone WS02834_E18 3', mRNA sequence.	ES871218	337	8	4.88016e-19	0.69375	0				TC142886	337	38.1576	0.0578581	100	19
599	Pt_SSH_1dpi_S_492R	nr_1.0E-6_tblastx	Picea sitchensis clone WS02725_P16 unknown mRNA	gi|148906049|gb|EF676271.1|Picea sitchensis clone WS02725_P16 unknown mRNA	EF676271	387	1	5.69959e-42	0.82	0				TC137808 similar to UniRef100_A7PV42 Cluster: Chromosome chr4 scaffold_32, whole genome shotgun sequence; n=1; Vitis vinifera	387	597.181	3.48715e-170	99.0415	310
600	Pt_SSH_1dpi_S_498R	nr_1.0E-6_blastx	protein	gi|148906749|gb|ABR16521.1|unknown [Picea sitchensis] >gi|224285589|gb|ACN40513.1| unknown [Picea sitchensis]	ABR16521	645	50	7.23447e-34	0.8258	15	F:GDP-galactose:mannose-1-phosphate guanyltransferase activity; F:glucose-1-phosphate guanylyltransferase (GDP) activity; P:callose deposition in cell wall during defense response; P:response to jasmonic acid stimulus; P:response to ozone; F:GDP-galactose:myoinositol-1-phosphate guanyltransferase activity; F:galactose-1-phosphate guanylyltransferase (GDP) activity; P:defense response to bacterium…	EC:2.7.7.22		TC149830 emb	645	694.317	0	100	350
601	Pt_SSH_1dpi_S_500R	nr_1.0E-6_blastx	proteasome ( macropain) 26s non- 6	gi|324510773|gb|ADY44501.1|26S proteasome non-ATPase regulatory subunit 6 [Ascaris suum]	ADY44501	222	50	9.0665e-19	0.6992	10	P:determination of adult lifespan; F:SUMO binding; P:negative regulation of ubiquitin-protein ligase activity during mitotic cell cycle; F:endopeptidase activity; P:reproduction; P:molting cycle, collagen and cuticulin-based cuticle; P:anaphase-promoting complex-dependent proteasomal ubiquitin-dependent protein catabolic process; P:nematode larval development; P:positive regulation of ubiquitin-p…			TC128640 similar to UniRef100_Q1AX50 Cluster: Glycerol uptake operon antiterminator; n=1; Rubrobacter xylanophilus DSM 9941	222	38.1576	0.0370653	100	19
602	Pt_SSH_1dpi_S_502R	nr_1.0E-6_blastx	protein	gi|294463128|gb|ADE77101.1|unknown [Picea sitchensis]	ADE77101	438	50	6.4879e-30	0.7128	6	F:sequence-specific DNA binding; C:cytoplasmic membrane-bounded vesicle; F:transcription factor activity; F:zinc ion binding; C:plastid; P:regulation of transcription, DNA-dependent			TC151898 homologue to UniRef100_Q596H9 Cluster: Class IV chitinase A; n=1; Pinus monticola	438	396.964	7.41485e-110	95.8678	232
603	Pt_SSH_1dpi_S_506R	nr_1.0E-6_blastx	pentatricopeptide repeat-containing	gi|148909871|gb|ABR18022.1|unknown [Picea sitchensis]	ABR18022	334	50	1.23338e-28	0.6014	1	C:mitochondrion			TC129135 weakly similar to UniRef100_A7R2K2 Cluster: Chromosome chr10 scaffold_433, whole genome shotgun sequence; n=1; Vitis vinifera	334	630.881	2.14098e-180	98.8024	330
604	Pt_SSH_1dpi_S_509R	nr_1.0E-6_blastx	ubiquitin fusion degradation ufd1 family protein	gi|242060760|ref|XP_002451669.1|hypothetical protein SORBIDRAFT_04g005550 [Sorghum bicolor] >gi|241931500|gb|EES04645.1| hypothetical protein SORBIDRAFT_04g005550 [Sorghum bicolor]	XP_002451669	378	50	3.31347e-45	0.8722	2	C:endomembrane system; P:ubiquitin-dependent protein catabolic process			TC129517 similar to UniRef100_Q307X2 Cluster: Ubiquitin fusion-degradation protein-like; n=1; Solanum tuberosum	378	97.6282	8.17109e-20	82.0106	155
605	Pt_SSH_1dpi_S_510R	nr_1.0E-6_blastx	aldehyde dehydrogenase	gi|116786856|gb|ABK24267.1|unknown [Picea sitchensis]	ABK24267	564	50	1.30452e-103	0.9094	9	F:3-chloroallyl aldehyde dehydrogenase activity; F:aldehyde dehydrogenase [NAD(P)+] activity; F:aldehyde dehydrogenase (NAD) activity; P:response to cadmium ion; P:oxidation reduction; F:ATP binding; F:aldehyde dehydrogenase (pyrroloquinoline-quinone) activity; C:mitochondrion; F:retinal dehydrogenase activity	EC:1.2.1.5; EC:1.2.1.3; EC:1.2.99.3; EC:1.2.1.36		TC117012 similar to UniRef100_Q1AFF6 Cluster: Aldehyde dehydrogenase; n=1; Vitis pseudoreticulata	564	1092.77	0	99.4671	560
606	Pt_SSH_1dpi_S_512R	nr_1.0E-6_blastx	enhanced disease susceptibility 1	gi|148906881|gb|ABR16586.1|unknown [Picea sitchensis]	ABR16586	219	50	2.08752e-31	0.746	3	F:triglyceride lipase activity; C:plastid; P:lipid metabolic process	EC:3.1.1.3		TC131999	219	337.493	2.84192e-92	94.8598	203
607	Pt_SSH_1dpi_S_513R	nr_1.0E-6_tblastx	pinus pinaster embryo-abundant protein complete cds	gi|299810230|gb|HM210087.1|Pinus pinaster embryo-abundant protein (EAP) mRNA, complete cds	HM210087	137	1	1.89724e-12	0.78	0				TC133674 similar to UniRef100_Q40858 Cluster: Late embryogenesis abundant protein; n=1; Picea glauca	137	272.075	8.32008e-73	100	137
608	Pt_SSH_1dpi_S_514R	nr_1.0E-6_tblastx	picea glauca clone gq01312_m15 mrna sequence	gi|270134815|gb|BT101767.1|Picea glauca clone GQ01312_M15 mRNA sequence	BT101767	286	4	8.5342e-23	0.8575	0				CO197896 weakly similar to UniRef100_Q39599 Cluster: Extensin; n=1; Catharanthus roseus	286	480.223	4.09407e-135	95.8042	274
609	Pt_SSH_1dpi_S_516R	nr_1.0E-6_blastx	pr4-type protein	gi|3511147|gb|AAC33732.1|PR-4 type protein [Vitis vinifera] >gi|295814499|gb|ADG35965.1| pathogenesis-related protein 4 [Vitis hybrid cultivar]	AAC33732	440	50	1.54781e-23	0.6904	11	P:response to virus; P:catabolic process; P:response to salt stress; P:response to herbivore; P:macromolecule metabolic process; F:chitin binding; P:systemic acquired resistance; C:cytoplasmic membrane-bounded vesicle; F:protein binding; P:defense response to fungus, incompatible interaction; P:response to ethylene stimulus			TC152489 weakly similar to UniRef100_O81228 Cluster: PR-4 type protein; n=1; Vitis vinifera	440	803.346	0	98.1859	433
610	Pt_SSH_1dpi_S_517R	est_1.0E-6_tblastx	pba01-bark-wounded-norm pinus banksiana cdna clone pba0123_p20 5 mrna	gi|292536173|gb|GW753881.1|PBA0123.C21_P20 Pba01-Bark-wounded-Norm (PBA01) Pinus banksiana cDNA clone PBA0123_P20 5', mRNA sequence.	GW753881	145	17	3.06433e-20	0.972353	0				TC142039 similar to UniRef100_Q0DF65 Cluster: Os06g0112400 protein; n=2; Oryza sativa Japonica Group	145	236.393	4.89351e-62	95.8042	137
611	Pt_SSH_1dpi_S_518R	nr_1.0E-6_blastx	hypothetical protein SELMODRAFT_78171 [Selaginella moellendorffii]	gi|302759116|ref|XP_002962981.1|hypothetical protein SELMODRAFT_78171 [Selaginella moellendorffii] >gi|300169842|gb|EFJ36444.1| hypothetical protein SELMODRAFT_78171 [Selaginella moellendorffii]	XP_002962981	304	2	4.41442e-10	0.74	0				TC147173	304	498.064	1.86017e-140	96.8641	278
612	Pt_SSH_1dpi_S_520R	nr_1.0E-6_tblastx	picea glauca clone gq03516_d10 mrna sequence	gi|270147570|gb|BT114522.1|Picea glauca clone GQ03516_D10 mRNA sequence	BT114522	556	1	1.0816e-19	0.74	0				TC116121 similar to UniRef100_A7QDX2 Cluster: Chromosome chr4 scaffold_83, whole genome shotgun sequence; n=1; Vitis vinifera	556	44.1047	0.00157472	100	22
613	Pt_SSH_1dpi_S_525R	nr_1.0E-6_blastx	beta glucanase	gi|116786037|gb|ABK23947.1|unknown [Picea sitchensis]	ABK23947	327	50	1.74223e-14	0.9218	4	F:hydrolase activity, hydrolyzing O-glycosyl compounds; P:carbohydrate metabolic process; C:cytoplasmic membrane-bounded vesicle; F:cation binding	EC:3.2.1.0		TC132888 similar to UniRef100_Q588B8 Cluster: Pollen allergen CJP38; n=1; Cryptomeria japonica	327	490.134	4.89806e-138	96.2712	284
614	Pt_SSH_1dpi_S_526R	nr_1.0E-6_blastx	caffeate o-methyltransferase	gi|148910620|gb|ABR18380.1|unknown [Picea sitchensis]	ABR18380	551	50	5.51593e-80	0.818	2	F:caffeate O-methyltransferase activity; F:protein dimerization activity	EC:2.1.1.68		TC118103 homologue to UniRef100_Q5NDD5 Cluster: Caffeate O-methyltransferase; n=2; Picea	551	940.129	0	96.5455	531
615	Pt_SSH_1dpi_S_529R	nr_1.0E-6_blastx	glycosyl hydrolase-like protein	gi|294463801|gb|ADE77425.1|unknown [Picea sitchensis]	ADE77425	383	50	4.37828e-24	0.7924	5	P:carbohydrate metabolic process; C:cytoplasmic membrane-bounded vesicle; F:glucan endo-1,3-beta-D-glucosidase activity; F:licheninase activity; F:cation binding	EC:3.2.1.39; EC:3.2.1.73		TC132622 similar to UniRef100_Q588B8 Cluster: Pollen allergen CJP38; n=1; Cryptomeria japonica	383	603.129	5.59121e-172	96.3483	343
616	Pt_SSH_1dpi_S_530R	nr_1.0E-6_blastx	endo- - -beta-d-	gi|224284578|gb|ACN40022.1|unknown [Picea sitchensis]	ACN40022	245	50	9.14271e-24	0.693	6	P:response to salt stress; C:cytoplasm; F:hydrolase activity; C:apoplast; C:nucleus; C:plasma membrane			TC124808	245	430.664	2.87765e-120	97.1429	238
617	Pt_SSH_1dpi_S_533R	nr_1.0E-6_blastx	protein	gi|17380183|sp|O65084.1|PSB3_PICMARecName: Full=Proteasome subunit beta type-3; AltName: Full=20S proteasome alpha subunit C; AltName: Full=20S proteasome subunit beta-3 >gi|2982322|gb|AAC32146.1| probable proteasome subunit [Picea mariana] >gi|116784298|gb|ABK23292.1| unknown [Picea sitchensis]	O65084	483	50	1.17629e-26	0.889	9	P:negative regulation of ubiquitin-protein ligase activity during mitotic cell cycle; F:threonine-type endopeptidase activity; C:cytoplasmic membrane-bounded vesicle; P:anaphase-promoting complex-dependent proteasomal ubiquitin-dependent protein catabolic process; P:positive regulation of ubiquitin-protein ligase activity during mitotic cell cycle; F:protein binding; P:interspecies interaction be…	EC:3.4.25.0		TC139495 UniRef100_O65084 Cluster: Proteasome subunit beta type-3; n=2; Picea	483	793.435	0	96.0744	465
618	Pt_SSH_1dpi_S_535R	nr_1.0E-6_blastx	protein	gi|168034405|ref|XP_001769703.1|predicted protein [Physcomitrella patens subsp. patens] >gi|162679052|gb|EDQ65504.1| predicted protein [Physcomitrella patens subsp. patens]	XP_001769703	320	20	1.74979e-38	0.7685	0				TC124150 homologue to UniRef100_Q9SBL9 Cluster: Wrp15a; n=1; Citrullus lanatus	320	36.1753	0.216473	95.4545	21
619	Pt_SSH_1dpi_S_538R	nr_1.0E-6_blastx	thaumatin-like protein	gi|46253552|gb|AAS85755.1|thaumatin-like protein [Pinus monticola] >gi|46253554|gb|AAS85756.1| thaumatin-like protein [Pinus monticola]	AAS85755	477	50	7.44558e-34	0.5904	1	C:cytoplasmic membrane-bounded vesicle			TC126186 homologue to UniRef100_Q5SFH8 Cluster: Thaumatin-like protein; n=1; Pinus monticola	477	434.628	3.70571e-121	93.7931	272
620	Pt_SSH_1dpi_S_543R	nr_1.0E-6_blastx	cathepsin f	gi|324522685|gb|ADY48108.1|Cathepsin L [Ascaris suum]	ADY48108	180	46	7.49531e-13	0.675435	2	F:protein binding; F:cysteine-type peptidase activity			TC145109 similar to UniRef100_A2Q2S3 Cluster: Glycosyl transferase, family 48; n=1; Medicago truncatula	180	36.1753	0.116453	100	18
621	Pt_SSH_1dpi_S_545R	nr_1.0E-6_blastx	protein	gi|148907077|gb|ABR16682.1|unknown [Picea sitchensis] >gi|224286238|gb|ACN40828.1| unknown [Picea sitchensis]	ABR16682	465	50	1.0792e-80	0.8418	18	P:glucose catabolic process; P:multicellular organism reproduction; P:reductive pentose-phosphate cycle; P:primary root development; P:lipid biosynthetic process; C:mitochondrion; P:monocarboxylic acid metabolic process; P:triglyceride mobilization; P:glycerol catabolic process; P:chloroplast organization; C:thylakoid; F:transferase activity; F:triose-phosphate isomerase activity; F:protein bindi…	EC:5.3.1.1		TC133884 similar to UniRef100_A7P862 Cluster: Triosephosphate isomerase; n=1; Vitis vinifera	465	874.711	0	98.7097	459
622	Pt_SSH_1dpi_S_546R	nr_1.0E-6_blastx	thioredoxin h	gi|116779524|gb|ABK21322.1|unknown [Picea sitchensis] >gi|116788632|gb|ABK24947.1| unknown [Picea sitchensis] >gi|116788676|gb|ABK24960.1| unknown [Picea sitchensis] >gi|116790786|gb|ABK25739.1| unknown [Picea sitchensis] >gi|148906309|gb|ABR16310.1| unknown [Picea sitchensis]	ABK21322	462	50	3.28665e-53	0.7782	14	F:enzyme activator activity; P:response to oxidative stress; C:plasma membrane; F:electron carrier activity; F:oxidoreductase activity, acting on sulfur group of donors, disulfide as acceptor; P:cell redox homeostasis; P:glycerol ether metabolic process; P:transport; P:defense response to fungus; P:response to microbial phytotoxin; P:positive regulation of catalytic activity; C:cytosol; F:protein…	EC:1.8.4.0		FG615311 homologue to UniRef100_O65049 Cluster: Thioredoxin H-type; n=1; Picea mariana	462	710.176	0	94.2094	423
623	Pt_SSH_1dpi_S_547R	est_1.0E-6_tblastx	li0801168 radiata pine mature latewood cdna library pinus radiata cdna clone 15156 mrna	gi|222827018|gb|FE522986.1|li0801168 Radiata pine mature latewood cDNA library Pinus radiata cDNA clone 15156 H7, mRNA sequence.	FE522986	501	10	1.25073e-88	0.872	0				TC125670 UniRef100_A7T2P2 Cluster: Predicted protein; n=1; Nematostella vectensis	501	648.723	0	91.8651	463
624	Pt_SSH_1dpi_S_552R	nr_1.0E-6_blastx	intracellular pathogenesis-related protein	gi|32165490|gb|AAL50006.1|PR10 protein [Pinus monticola] >gi|56684548|gb|AAW21972.1| PR10-1.13 [Pinus monticola]	AAL50006	741	50	3.16985e-82	0.84	2	P:response to biotic stimulus; P:defense response			TC127017 homologue to UniRef100_Q7X9V7 Cluster: PR10 protein; n=1; Pinus monticola	741	1249.38	0	96.2213	713
625	Pt_SSH_1dpi_S_553R	nr_1.0E-6_blastx	cytochrome b5	gi|116784877|gb|ABK23501.1|unknown [Picea sitchensis]	ABK23501	259	50	1.39377e-19	0.8468	11	P:transport; P:electron transport chain; C:integral to membrane; F:nitrate reductase (NADH) activity; C:cytoplasmic membrane-bounded vesicle; C:microsome; F:protein binding; C:chloroplast thylakoid membrane; F:heme binding; C:vacuole; C:endoplasmic reticulum membrane	EC:1.7.1.1		TC124251 similar to UniRef100_Q5V9L3 Cluster: Cytochrome b5 isoform Cb5-B; n=1; Vernicia fordii	259	460.399	3.41742e-129	97.6834	253
626	Pt_SSH_1dpi_S_555R	nr_1.0E-6_blastx	intracellular pathogenesis-related protein	gi|210063560|gb|ACJ06539.1|unknown [Pinus sylvestris]	ACJ06539	738	50	3.14179e-82	0.84	2	P:response to biotic stimulus; P:defense response			TC127017 homologue to UniRef100_Q7X9V7 Cluster: PR10 protein; n=1; Pinus monticola	738	1291.01	0	97.6356	702
627	Pt_SSH_1dpi_S_556R	nr_1.0E-6_tblastx	pinus taeda isolate 5444 anonymous locus 2_8985_01 genomic sequence	gi|203350749|gb|FJ104441.1|Pinus taeda isolate 5444 anonymous locus 2_8985_01 genomic sequence	FJ104441	577	10	1.25011e-57	0.956	0				TC136712	577	785.505	0	92.1191	526
628	Pt_SSH_1dpi_S_557R	nr_1.0E-6_blastx	inosine-uridine preferring nucleoside hydrolase	gi|255551579|ref|XP_002516835.1|inosine-uridine preferring nucleoside hydrolase, putative [Ricinus communis] >gi|223543923|gb|EEF45449.1| inosine-uridine preferring nucleoside hydrolase, putative [Ricinus communis]	XP_002516835	713	50	2.22257e-66	0.6044	4	C:cytoplasmic membrane-bounded vesicle; C:cell wall; F:hydrolase activity; C:mitochondrion			TC120541 weakly similar to UniRef100_Q0DI96 Cluster: Os05g0406200 protein; n=1; Oryza sativa Japonica Group	713	1243.43	0	98.5007	657
629	Pt_SSH_1dpi_S_561R	est_1.0E-6_tblastx	root cold pinus taeda cdna clone cold1_5_d12_a029 3 mrna	gi|57880591|gb|CX645762.1|COLD1_5_D12.b1_A029 Root cold Pinus taeda cDNA clone COLD1_5_D12_A029 3', mRNA sequence.	CX645762	582	6	7.94973e-55	0.805	0				TC149653 similar to UniRef100_A9XKN0 Cluster: Dehydrin 4; n=1; Picea abies	582	450.487	7.66221e-126	89.9743	350
630	Pt_SSH_1dpi_S_562R	nr_1.0E-6_blastx	glutathione s-transferase gstu6	gi|2982262|gb|AAC32118.1|probable glutathione S-transferase [Picea mariana]	AAC32118	720	50	8.22766e-24	0.6118	2	C:cytoplasm; F:transferase activity			TC131741 weakly similar to UniRef100_Q4PNY9 Cluster: Tau class glutathione S-transferase; n=1; Pinus tabuliformis	720	618.987	1.80231e-176	97.6744	336
631	Pt_SSH_1dpi_S_563R	nr_1.0E-6_blastx	ctp synthase	gi|168032984|ref|XP_001768997.1|predicted protein [Physcomitrella patens subsp. patens] >gi|162679752|gb|EDQ66195.1| predicted protein [Physcomitrella patens subsp. patens]	XP_001768997	437	50	6.06859e-44	0.7386	7	P:embryonic development ending in seed dormancy; P:glutamine metabolic process; F:CTP synthase activity; C:cytoplasmic membrane-bounded vesicle; P:pyrimidine nucleotide biosynthetic process; F:transferase activity; P:response to cadmium ion	EC:6.3.4.2		TC140564 similar to UniRef100_A9T411 Cluster: Predicted protein; n=1; Physcomitrella patens subsp	437	694.317	0	95.1501	412
632	Pt_SSH_1dpi_S_565R	nr_1.0E-6_blastx	protein	gi|116787822|gb|ABK24654.1|unknown [Picea sitchensis]	ABK24654	307	50	8.82095e-27	0.8448	8	C:nucleolus; F:structural constituent of ribosome; C:plasma membrane; C:cytosolic large ribosomal subunit; C:chloroplast; P:translation; F:rRNA binding; P:response to antibiotic	EC:3.6.5.3		TC130997 similar to UniRef100_A9U351 Cluster: Predicted protein; n=1; Physcomitrella patens subsp	307	535.728	8.62692e-152	97.0588	297
633	Pt_SSH_1dpi_S_569R	nr_1.0E-6_blastx	sucrose synthase-like protein	gi|52788401|gb|AAU87302.1|sucrose synthase [Pinus halepensis]	AAU87302	376	50	1.46355e-61	0.8802	5	P:sucrose biosynthetic process; C:plant-type cell wall; F:sucrose synthase activity; P:response to hypoxia; C:membrane	EC:2.4.1.13		TC135120 homologue to UniRef100_A6N837 Cluster: Sucrose synthase; n=1; Pinus taeda	376	692.334	0	98.4085	371
634	Pt_SSH_1dpi_S_574R	nr_1.0E-6_blastx	glutathione s-transferase gstu6	gi|67043900|gb|AAY64044.1|tau class glutathione S-transferase [Pinus tabuliformis]	AAY64044	753	50	8.17787e-110	0.7156	1	F:transferase activity			TC118864 similar to UniRef100_Q4PNY9 Cluster: Tau class glutathione S-transferase; n=1; Pinus tabuliformis	753	1445.63	0	99.2032	747
635	Pt_SSH_1dpi_S_contig_10-1	nr_1.0E-6_blastx	antimicrobial peptide 1	gi|299810227|gb|ADJ53037.1|antimicrobial peptide 1 [Pinus pinaster]	ADJ53037	673	24	4.12248e-56	0.757083	4	P:response to other organism; C:extracellular region; P:defense response; P:negative regulation of growth			TC141059 homologue to UniRef100_Q71QE0 Cluster: Antimicrobial peptide 1; n=1; Pinus sylvestris	673	892.552	0	97.5904	486
636	Pt_SSH_1dpi_S_contig_10-2	nr_1.0E-6_blastx	pr4-type protein	gi|302759116|ref|XP_002962981.1|hypothetical protein SELMODRAFT_78171 [Selaginella moellendorffii] >gi|300169842|gb|EFJ36444.1| hypothetical protein SELMODRAFT_78171 [Selaginella moellendorffii]	XP_002962981	1398	50	5.54983e-36	0.6514	9	P:response to virus; P:response to salt stress; P:response to herbivore; F:chitin binding; P:systemic acquired resistance; C:cytoplasmic membrane-bounded vesicle; F:protein binding; P:defense response to fungus, incompatible interaction; P:response to ethylene stimulus			TC134043 weakly similar to UniRef100_O81228 Cluster: PR-4 type protein; n=1; Vitis vinifera	1398	1132.42	0	94.8324	679
637	Pt_SSH_1dpi_S_contig_12	nr_1.0E-6_blastx	type ii proteinase inhibitor family protein	gi|242052437|ref|XP_002455364.1|hypothetical protein SORBIDRAFT_03g009370 [Sorghum bicolor] >gi|241927339|gb|EES00484.1| hypothetical protein SORBIDRAFT_03g009370 [Sorghum bicolor]	XP_002455364	380	5	1.0962e-08	0.53	2	C:cytoplasmic membrane-bounded vesicle; F:serine-type endopeptidase inhibitor activity			TC135621	380	533.746	4.2669e-151	94.3343	333
638	Pt_SSH_1dpi_S_contig_15	nr_1.0E-6_blastx	thaumatin-like protein	gi|284821892|gb|ADB97928.1|thaumatin-like protein L4 [Pinus monticola]	ADB97928	961	50	2.29298e-127	0.8068	0				TC118266 similar to UniRef100_Q5QEB3 Cluster: Thaumatin-like protein; n=1; Pseudotsuga menziesii	961	1402.02	0	94.4444	850
639	Pt_SSH_1dpi_S_contig_2-1	nr_1.0E-6_blastx	thaumatin-like protein	gi|284821898|gb|ADB97931.1|thaumatin-like protein S1 [Pinus monticola]	ADB97931	222	50	4.48042e-34	0.6982	1	C:cytoplasmic membrane-bounded vesicle			TC117566 homologue to UniRef100_Q5SFH8 Cluster: Thaumatin-like protein; n=1; Pinus monticola	222	418.77	9.84795e-117	99.0868	217
640	Pt_SSH_1dpi_S_contig_2-10	nr_1.0E-6_blastx	thaumatin-like protein	gi|148908899|gb|ABR17554.1|unknown [Picea sitchensis]	ABR17554	303	50	2.49013e-29	0.788	2	C:cytoplasmic membrane-bounded vesicle; P:response to stimulus			TC126186 homologue to UniRef100_Q5SFH8 Cluster: Thaumatin-like protein; n=1; Pinus monticola	303	549.605	5.65702e-156	97.9933	293
641	Pt_SSH_1dpi_S_contig_2-11	nr_1.0E-6_blastx	pathogenesis-related protein 1	gi|116786000|gb|ABK23936.1|unknown [Picea sitchensis]	ABK23936	746	50	6.48853e-59	0.7072	2	C:extracellular region; C:cytoplasmic membrane-bounded vesicle			TC118783 weakly similar to UniRef100_Q40557 Cluster: PR1a protein precursor; n=1; Nicotiana tabacum	746	932.199	0	91.2305	645
642	Pt_SSH_1dpi_S_contig_2-12	nr_1.0E-6_blastx	nadp-dependent malic enzyme	gi|148910526|gb|ABR18338.1|unknown [Picea sitchensis]	ABR18338	263	50	1.16991e-34	0.8712	9	P:fatty acid biosynthetic process; F:cobalt ion binding; F:NAD or NADH binding; P:malate metabolic process; P:oxidation reduction; F:oxidoreductase activity, acting on NADH or NADPH, NAD or NADP as acceptor; C:chloroplast; F:zinc ion binding; F:malate dehydrogenase (oxaloacetate-decarboxylating) (NADP+) activity	EC:1.6.1.0; EC:1.1.1.40		TC125114 similar to UniRef100_A5AYZ1 Cluster: Malic enzyme; n=1; Vitis vinifera	263	478.24	1.4794e-134	97.7186	257
643	Pt_SSH_1dpi_S_contig_2-13	nr_1.0E-6_blastx	thaumatin-like protein	gi|284821898|gb|ADB97931.1|thaumatin-like protein S1 [Pinus monticola]	ADB97931	514	50	1.86758e-54	0.6326	1	C:cytoplasmic membrane-bounded vesicle			TC137139 homologue to UniRef100_Q5SFH8 Cluster: Thaumatin-like protein; n=1; Pinus monticola	514	825.152	0	96.2963	468
644	Pt_SSH_1dpi_S_contig_2-14	nr_1.0E-6_blastx	protein	gi|255556848|ref|XP_002519457.1|zinc finger protein, putative [Ricinus communis] >gi|223541320|gb|EEF42871.1| zinc finger protein, putative [Ricinus communis]	XP_002519457	640	50	3.42016e-86	0.8004	5	C:cytoplasmic membrane-bounded vesicle; C:mitochondrion; F:zinc ion binding; F:protein binding; F:ligase activity			TC124300 similar to UniRef100_A7QJE4 Cluster: Chromosome chr8 scaffold_106, whole genome shotgun sequence; n=1; Vitis vinifera	640	1039.25	0	95.7346	606
645	Pt_SSH_1dpi_S_contig_2-15	nr_1.0E-6_blastx	protein	gi|238014838|gb|ACR38454.1|unknown [Zea mays]	ACR38454	680	23	8.5311e-41	0.765652	1	C:mitochondrion			TC143390 homologue to emb	680	1160.17	0	97.5385	634
646	Pt_SSH_1dpi_S_contig_2-16	est_1.0E-6_tblastx	root flooded pinus taeda cdna clone fld1_37_e12_a029 3 mrna	gi|48933282|gb|CO162741.1|FLD1_37_E12.b1_A029 Root flooded Pinus taeda cDNA clone FLD1_37_E12_A029 3', mRNA sequence.	CO162741	316	20	2.69918e-42	0.9135	0				TC146943 similar to UniRef100_Q7M1Z7 Cluster: Extensin; n=1; Daucus carota	316	468.328	1.73206e-131	96.7153	265
647	Pt_SSH_1dpi_S_contig_2-17	nr_1.0E-6_blastx	class i chitinase	gi|2108350|gb|AAC49718.1|Pschi4 [Pinus strobus]	AAC49718	1007	50	9.11661e-130	0.7626	3	F:chitinase activity; P:cell wall macromolecule catabolic process; P:chitin catabolic process	EC:3.2.1.14		TC131177 homologue to UniRef100_O04276 Cluster: Pschi4; n=1; Pinus strobus	1007	1731.09	0	97.3278	947
648	Pt_SSH_1dpi_S_contig_2-18	nr_1.0E-6_blastx	alcohol dehydrogenase	gi|1208790|gb|AAC49547.1|alcohol dehydrogenase [Pinus banksiana]	AAC49547	549	50	8.51243e-81	0.904	5	C:cytoplasm; P:oxidation reduction; F:S-(hydroxymethyl)glutathione dehydrogenase activity; F:zinc ion binding; F:alcohol dehydrogenase (NAD) activity	EC:1.1.1.284; EC:1.1.1.1		TC117958 UniRef100_Q43027 Cluster: Alcohol dehydrogenase; n=1; Pinus banksiana	549	1033.3	0	98.3607	540
649	Pt_SSH_1dpi_S_contig_2-19	nr_1.0E-6_tblastx	picea glauca clone gq0133_m02 mrna sequence	gi|270134987|gb|BT101939.1|Picea glauca clone GQ0133_M02 mRNA sequence	BT101939	274	5	2.43644e-37	0.784	0				TC123753 similar to UniRef100_Q39599 Cluster: Extensin; n=1; Catharanthus roseus	274	466.346	5.88264e-131	97.3282	255
650	Pt_SSH_1dpi_S_contig_2-2	nr_1.0E-6_blastx	proline-rich arabinogalactan protein 4	gi|133740733|emb|CAM58516.1|putative proline-rich arabinogalactan protein 4 [Pinus pinaster]	CAM58516	853	7	8.69334e-32	0.79	0				TC127240	853	1417.88	0	97.2603	781
651	Pt_SSH_1dpi_S_contig_2-3	nr_1.0E-6_blastx	pr4-type protein	gi|302759116|ref|XP_002962981.1|hypothetical protein SELMODRAFT_78171 [Selaginella moellendorffii] >gi|300169842|gb|EFJ36444.1| hypothetical protein SELMODRAFT_78171 [Selaginella moellendorffii]	XP_002962981	731	50	1.94202e-36	0.6542	9	P:response to virus; P:response to salt stress; P:response to herbivore; F:chitin binding; P:systemic acquired resistance; C:cytoplasmic membrane-bounded vesicle; F:protein binding; P:defense response to fungus, incompatible interaction; P:response to ethylene stimulus			TC152489 weakly similar to UniRef100_O81228 Cluster: PR-4 type protein; n=1; Vitis vinifera	731	1134.4	0	97.3602	627
652	Pt_SSH_1dpi_S_contig_2-4	nr_1.0E-6_blastx	peroxidase	gi|55057256|emb|CAD92856.1|peroxidase [Picea abies]	CAD92856	447	50	4.12007e-48	0.7692	8	C:plant-type cell wall; C:vacuole; P:response to oxidative stress; C:cytoplasmic membrane-bounded vesicle; F:heme binding; P:oxidation reduction; F:peroxidase activity; C:membrane	EC:1.11.1.7		TC123000 similar to UniRef100_Q94IQ1 Cluster: Peroxidase; n=1; Nicotiana tabacum	447	704.229	0	96.5937	397
653	Pt_SSH_1dpi_S_contig_2-5	nr_1.0E-6_blastx	class iv chitinase	gi|116782270|gb|ABK22440.1|unknown [Picea sitchensis]	ABK22440	720	50	1.32202e-114	0.8092	4	F:chitinase activity; F:chitin binding; P:cell wall macromolecule catabolic process; P:chitin catabolic process	EC:3.2.1.14		TC116908	720	1247.39	0	96.9444	698
654	Pt_SSH_1dpi_S_contig_26	nr_1.0E-6_blastx	type ii proteinase inhibitor family protein	gi|242052437|ref|XP_002455364.1|hypothetical protein SORBIDRAFT_03g009370 [Sorghum bicolor] >gi|241927339|gb|EES00484.1| hypothetical protein SORBIDRAFT_03g009370 [Sorghum bicolor]	XP_002455364	355	9	4.90837e-09	0.544444	2	C:cytoplasmic membrane-bounded vesicle; F:serine-type endopeptidase inhibitor activity			TC149169 similar to UniRef100_Q39AC8 Cluster: Cytochrome B561; n=1; Burkholderia sp	355	383.087	8.95309e-106	92.7273	255
655	Pt_SSH_1dpi_S_contig_2-6	est_1.0E-6_tblastx	pba02-xylem-wounded-norm pinus banksiana cdna clone pba0211_p15 3 mrna	gi|292538033|gb|GW758057.1|PBA0211.CR_P15 Pba02-Xylem-wounded-Norm (PBA02) Pinus banksiana cDNA clone PBA0211_P15 3', mRNA sequence.	GW758057	296	20	7.50342e-25	0.8785	0				GT262678 similar to UniRef100_A6YR11 Cluster: Dirigent-like protein; n=2; Picea sitchensis	296	127.364	7.06572e-29	82.5301	137
656	Pt_SSH_1dpi_S_contig_2-7	nr_1.0E-6_tblastx	picea glauca clone gq01311_f01 mrna sequence	gi|270134761|gb|BT101713.1|Picea glauca clone GQ01311_F01 mRNA sequence	BT101713	304	1	6.81663e-15	0.91	0				TC146943 similar to UniRef100_Q7M1Z7 Cluster: Extensin; n=1; Daucus carota	304	373.175	7.32282e-103	90.378	263
657	Pt_SSH_1dpi_S_contig_2-8	nr_1.0E-6_blastx	intracellular pathogenesis-related protein	gi|299810233|gb|ADJ53040.1|pathogenesis-related protein 10 [Pinus pinaster]	ADJ53040	737	50	7.66941e-81	0.846	2	P:response to biotic stimulus; P:defense response			TC142432 similar to UniRef100_Q9M664 Cluster: Pathogenesis-related protein PsemI; n=1; Pseudotsuga menziesii	737	1094.75	0	94.8424	662
658	Pt_SSH_1dpi_S_contig_2-9	nr_1.0E-6_blastx	intracellular pathogenesis-related protein	gi|299810233|gb|ADJ53040.1|pathogenesis-related protein 10 [Pinus pinaster]	ADJ53040	822	50	2.10367e-80	0.8582	2	P:response to biotic stimulus; P:defense response			TC142432 similar to UniRef100_Q9M664 Cluster: Pathogenesis-related protein PsemI; n=1; Pseudotsuga menziesii	822	1094.75	0	92.2222	747
659	Pt_SSH_1dpi_S_contig_3-1	nr_1.0E-6_blastx	thaumatin-like protein	gi|284821888|gb|ADB97926.1|thaumatin-like protein L2 [Pinus monticola]	ADB97926	319	50	2.88992e-33	0.7416	3	P:defense response to fungus, incompatible interaction; P:defense response to bacterium, incompatible interaction; P:response to salt stress			TC133654 similar to UniRef100_A5HIY3 Cluster: Thaumatin-like protein; n=1; Pinus taeda	319	547.623	2.36035e-155	97.1875	311
660	Pt_SSH_1dpi_S_contig_3-10	nr_1.0E-6_blastx	thaumatin-like protein	gi|284821888|gb|ADB97926.1|thaumatin-like protein L2 [Pinus monticola]	ADB97926	325	50	2.86927e-33	0.73	3	P:defense response to bacterium, incompatible interaction; P:response to salt stress; P:defense response to fungus, incompatible interaction			TC115568 similar to UniRef100_A5HIY3 Cluster: Thaumatin-like protein; n=1; Pinus taeda	325	502.028	1.27857e-141	95.7655	294
661	Pt_SSH_1dpi_S_contig_3-11	nr_1.0E-6_blastx	unknown [Picea sitchensis]	gi|224286051|gb|ACN40737.1|unknown [Picea sitchensis]	ACN40737	264	4	9.89541e-26	0.7575	0				TC116329 weakly similar to UniRef100_A2QP93 Cluster: Function: mutA of P	264	424.717	1.92329e-118	98.2906	230
662	Pt_SSH_1dpi_S_contig_3-2	nr_1.0E-6_blastx	intracellular pathogenesis-related protein	gi|299810233|gb|ADJ53040.1|pathogenesis-related protein 10 [Pinus pinaster]	ADJ53040	746	50	9.30446e-82	0.8584	2	P:response to biotic stimulus; P:defense response			TC142432 similar to UniRef100_Q9M664 Cluster: Pathogenesis-related protein PsemI; n=1; Pseudotsuga menziesii	746	1116.56	0	95.7602	655
663	Pt_SSH_1dpi_S_contig_3-3	nr_1.0E-6_blastx	protein	gi|148908365|gb|ABR17296.1|unknown [Picea sitchensis]	ABR17296	658	50	2.317e-64	0.5052	2	P:response to stress; F:endopeptidase inhibitor activity			TC117206 similar to UniRef100_P16347 Cluster: Endogenous alpha-amylase/subtilisin inhibitor; n=1; Triticum aestivum	658	989.688	0	95.1299	586
664	Pt_SSH_1dpi_S_contig_3-4	nr_1.0E-6_blastx	intracellular pathogenesis-related protein	gi|299810233|gb|ADJ53040.1|pathogenesis-related protein 10 [Pinus pinaster]	ADJ53040	753	50	2.92805e-83	0.8486	2	P:response to biotic stimulus; P:defense response			TC142432 similar to UniRef100_Q9M664 Cluster: Pathogenesis-related protein PsemI; n=1; Pseudotsuga menziesii	753	1178.01	0	94.702	715
665	Pt_SSH_1dpi_S_contig_3-5	nr_1.0E-6_blastx	glucan endo- -alpha-glucosidase agn1	gi|224286051|gb|ACN40737.1|unknown [Picea sitchensis]	ACN40737	426	12	5.01688e-54	0.530833	3	P:catabolic process; P:cellular metabolic process; F:hydrolase activity			TC116329 weakly similar to UniRef100_A2QP93 Cluster: Function: mutA of P	426	797.399	0	98.5915	420
666	Pt_SSH_1dpi_S_contig_3-6	nr_1.0E-6_blastx	type ii proteinase inhibitor family protein	gi|242052437|ref|XP_002455364.1|hypothetical protein SORBIDRAFT_03g009370 [Sorghum bicolor] >gi|241927339|gb|EES00484.1| hypothetical protein SORBIDRAFT_03g009370 [Sorghum bicolor]	XP_002455364	314	5	1.45557e-08	0.538	2	C:cytoplasmic membrane-bounded vesicle; F:serine-type endopeptidase inhibitor activity			TC149169 similar to UniRef100_Q39AC8 Cluster: Cytochrome B561; n=1; Burkholderia sp	314	410.84	3.47809e-114	91.7721	290
667	Pt_SSH_1dpi_S_contig_3-7	nr_1.0E-6_blastx	type ii proteinase inhibitor family protein	gi|162457877|ref|NP_001105983.1|LOC100037813 [Zea mays] >gi|125719332|gb|ABN54444.1| putative serine type endopeptidase inhibitor [Zea mays]	NP_001105983	681	7	4.61483e-10	0.574286	1	F:serine-type endopeptidase inhibitor activity			TC139204	681	801.364	0	92.6316	528
668	Pt_SSH_1dpi_S_contig_3-8	nr_1.0E-6_tblastx	pinus pinaster mrna up-regulated during drought clone	gi|20218840|emb|AJ309123.1|Pinus pinaster mRNA up-regulated during drought stress, clone Pp.ap25	AJ309123	569	2	1.15661e-55	0.895	0				TC116457 similar to UniRef100_Q9ZND4 Cluster: 3-isopropylmalate dehydratase small subunit; n=1; Thermus thermophilus HB8	569	761.717	0	97.0183	423
669	Pt_SSH_1dpi_S_contig_3-9	nr_1.0E-6_blastx	class i chitinase	gi|224284770|gb|ACN40115.1|unknown [Picea sitchensis]	ACN40115	491	50	1.45406e-69	0.7498	6	F:endochitinase activity; P:chitin catabolic process; C:cytoplasmic membrane-bounded vesicle; P:response to other organism; F:chitin binding; P:cell wall macromolecule catabolic process			TC131177 homologue to UniRef100_O04276 Cluster: Pschi4; n=1; Pinus strobus	491	749.823	0	94.4672	461
670	Pt_SSH_1dpi_S_contig_4-1	est_1.0E-6_tblastx	shoot tip pitch canker susceptible pinus taeda cdna clone strs1_44_a05_a034 3 mrna	gi|66743705|gb|DR021335.1|STRS1_44_A05.b1_A034 Shoot tip pitch canker susceptible Pinus taeda cDNA clone STRS1_44_A05_A034 3', mRNA sequence.	DR021335	215	20	2.29322e-40	0.922	0				TC135621	215	379.123	8.18875e-105	97.2093	209
671	Pt_SSH_1dpi_S_contig_4-2	nr_1.0E-6_blastx	type ii proteinase inhibitor family protein	gi|115455157|ref|NP_001051179.1|Os03g0734300 [Oryza sativa Japonica Group] >gi|50582721|gb|AAT78791.1| putative roteinase inhibitor [Oryza sativa Japonica Group] >gi|108710930|gb|ABF98725.1| type II proteinase inhibitor family protein, expressed [Oryza sativa Japonica Group] >gi|113549650|dbj|BAF13093.1| Os03g0734300 [Oryza sativa Japonica Group] >gi|125545631|gb|EAY91770.1| hypothetical protein …	NP_001051179	651	5	1.76165e-08	0.55	2	C:cytoplasmic membrane-bounded vesicle; F:serine-type endopeptidase inhibitor activity			TC135621	651	1051.14	0	97.1572	581
672	Pt_SSH_1dpi_S_contig_4-3	nr_1.0E-6_blastx	type ii proteinase inhibitor family protein	gi|242052437|ref|XP_002455364.1|hypothetical protein SORBIDRAFT_03g009370 [Sorghum bicolor] >gi|241927339|gb|EES00484.1| hypothetical protein SORBIDRAFT_03g009370 [Sorghum bicolor]	XP_002455364	312	4	1.11449e-08	0.535	2	C:cytoplasmic membrane-bounded vesicle; F:serine-type endopeptidase inhibitor activity			TC135621	312	509.958	5.02348e-144	95.5556	301
673	Pt_SSH_1dpi_S_contig_4-4	nr_1.0E-6_blastx	intracellular pathogenesis-related protein	gi|299810233|gb|ADJ53040.1|pathogenesis-related protein 10 [Pinus pinaster]	ADJ53040	784	50	2.06213e-82	0.8534	2	P:response to biotic stimulus; P:defense response			TC117521 similar to UniRef100_Q9M664 Cluster: Pathogenesis-related protein PsemI; n=1; Pseudotsuga menziesii	784	1140.35	0	97.9266	614
674	Pt_SSH_1dpi_S_contig_4-5	nr_1.0E-6_blastx	chalcone synthase	gi|110808273|gb|ABG91050.1|pinosylvin-forming stilbene synthase [Pinus massoniana]	ABG91050	718	50	9.64732e-134	0.8856	6	C:cytoplasm; P:flavonoid biosynthetic process; F:pinosylvin synthase activity; F:acyltransferase activity; F:naringenin-chalcone synthase activity; P:response to stress	EC:2.3.1.146; EC:2.3.1.74		TC114742 UniRef100_Q02323 Cluster: Dihydropinosylvin synthase; n=1; Pinus sylvestris	718	1338.58	0	98.468	707
675	Pt_SSH_1dpi_S_contig_4-6	nr_1.0E-6_blastx	thaumatin-like protein	gi|148908899|gb|ABR17554.1|unknown [Picea sitchensis]	ABR17554	711	50	1.96521e-30	0.7986	4	C:cytoplasmic membrane-bounded vesicle; P:defense response; P:multi-organism process; P:response to biotic stimulus			AL749931 dbj	711	581.323	3.87648e-165	100	293
676	Pt_SSH_1dpi_S_contig_4-7	nr_1.0E-6_blastx	type ii proteinase inhibitor family protein	gi|242052437|ref|XP_002455364.1|hypothetical protein SORBIDRAFT_03g009370 [Sorghum bicolor] >gi|241927339|gb|EES00484.1| hypothetical protein SORBIDRAFT_03g009370 [Sorghum bicolor]	XP_002455364	312	7	1.00767e-09	0.535714	2	C:cytoplasmic membrane-bounded vesicle; F:serine-type endopeptidase inhibitor activity			TC149169 similar to UniRef100_Q39AC8 Cluster: Cytochrome B561; n=1; Burkholderia sp	312	488.152	1.84176e-137	98.1203	261
677	Pt_SSH_1dpi_S_contig_4-8	nr_1.0E-6_blastx	protein	gi|148908899|gb|ABR17554.1|unknown [Picea sitchensis]	ABR17554	642	50	1.86596e-31	0.7886	11	P:auxin biosynthetic process; F:protein serine/threonine kinase activity; F:signal transducer activity; C:cytoplasmic membrane-bounded vesicle; F:ATP binding; F:protein binding; P:recognition of pollen; F:non-membrane spanning protein tyrosine kinase activity; F:sugar binding; C:plasma membrane; P:protein amino acid phosphorylation	EC:2.7.11.0; EC:2.7.10.2		DR024552 homologue to UniRef100_Q5SFH8 Cluster: Thaumatin-like protein; n=1; Pinus monticola	642	733.964	0	98.7113	383
678	Pt_SSH_1dpi_S_contig_5-1	nr_1.0E-6_blastx	beta glucanase	gi|294463801|gb|ADE77425.1|unknown [Picea sitchensis]	ADE77425	455	50	8.49889e-54	0.6916	3	P:carbohydrate metabolic process; F:hydrolase activity, hydrolyzing O-glycosyl compounds; F:cation binding	EC:3.2.1.0		TC132622 similar to UniRef100_Q588B8 Cluster: Pollen allergen CJP38; n=1; Cryptomeria japonica	455	783.523	0	96.7033	440
679	Pt_SSH_1dpi_S_contig_5-2	est_1.0E-6_tblastx	roots plus added boron pinus taeda cdna clone rtbor1_29_b04_a029 5 mrna	gi|66974921|gb|DR051354.1|RTBOR1_29_B04.g1_A029 Roots plus added boron Pinus taeda cDNA clone RTBOR1_29_B04_A029 5', mRNA sequence.	DR051354	362	20	4.59265e-64	0.922	0				TC116457 similar to UniRef100_Q9ZND4 Cluster: 3-isopropylmalate dehydratase small subunit; n=1; Thermus thermophilus HB8	362	595.199	1.2848e-169	97.0588	330
680	Pt_SSH_1dpi_S_contig_5-3	nr_1.0E-6_blastx	cysteine proteinase	gi|116794072|gb|ABK26996.1|unknown [Picea sitchensis]	ABK26996	577	50	2.86906e-32	0.6498	6	P:response to water deprivation; C:vacuole; F:protein binding; F:cysteine-type endopeptidase activity; P:proteolysis; C:apoplast	EC:3.4.22.0		TC128829 similar to UniRef100_Q84Y03 Cluster: Cysteine protease; n=1; Gossypium hirsutum	577	488.152	3.48557e-137	98.8372	255
681	Pt_SSH_1dpi_S_contig_6-1	nr_1.0E-6_blastx	intracellular pathogenesis-related protein	gi|32165490|gb|AAL50006.1|PR10 protein [Pinus monticola] >gi|56684548|gb|AAW21972.1| PR10-1.13 [Pinus monticola]	AAL50006	819	50	7.66885e-83	0.8408	2	P:response to biotic stimulus; P:defense response			TC127017 homologue to UniRef100_Q7X9V7 Cluster: PR10 protein; n=1; Pinus monticola	819	1398.05	0	97.5796	766
682	Pt_SSH_1dpi_S_contig_6-2	nr_1.0E-6_blastx	class iv chitinase	gi|116782270|gb|ABK22440.1|unknown [Picea sitchensis]	ABK22440	847	50	6.0793e-107	0.7926	4	F:chitinase activity; F:chitin binding; P:cell wall macromolecule catabolic process; P:chitin catabolic process	EC:3.2.1.14		TC145005	847	1298.93	0	94.9153	784
683	Pt_SSH_1dpi_S_contig_7	nr_1.0E-6_blastx	thaumatin-like protein	gi|284821898|gb|ADB97931.1|thaumatin-like protein S1 [Pinus monticola]	ADB97931	378	50	2.76098e-44	0.8328	1	C:cytoplasmic membrane-bounded vesicle			TC120116 homologue to UniRef100_Q5SFH8 Cluster: Thaumatin-like protein; n=1; Pinus monticola	378	662.599	0	97.09	367
684	Pt_SSH_1dpi_S_contig_8-1	nr_1.0E-6_blastx	antimicrobial peptide 1	gi|299810227|gb|ADJ53037.1|antimicrobial peptide 1 [Pinus pinaster]	ADJ53037	600	24	3.1568e-56	0.745833	4	C:extracellular region; P:defense response; P:multi-organism process; P:negative regulation of growth			TC134058 homologue to UniRef100_Q71QD8 Cluster: Antimicrobial peptide 3; n=1; Pinus sylvestris	600	1043.21	0	97.9094	562
685	Pt_SSH_1dpi_S_contig_8-2	nr_1.0E-6_blastx	antimicrobial peptide 1	gi|299810227|gb|ADJ53037.1|antimicrobial peptide 1 [Pinus pinaster]	ADJ53037	637	24	3.64265e-56	0.757083	4	P:response to other organism; C:extracellular region; P:defense response; P:negative regulation of growth			TC135960 homologue to UniRef100_Q71QE0 Cluster: Antimicrobial peptide 1; n=1; Pinus sylvestris	637	1011.49	0	95.8609	579
686	Pt_SSH_1dpi_S_contig_9	nr_1.0E-6_blastx	thaumatin-like protein	gi|284821896|gb|ADB97930.1|thaumatin-like protein L6 [Pinus monticola]	ADB97930	882	50	1.38336e-112	0.7442	0				TC124037 similar to UniRef100_A5HIY3 Cluster: Thaumatin-like protein; n=1; Pinus taeda	882	1441.66	0	97.4074	789
687	Pt_SSH_3dpi_R_001R	nr_1.0E-6_blastx	protein kinase	gi|217074000|gb|ACJ85360.1|unknown [Medicago truncatula]	ACJ85360	610	40	3.804e-20	0.75625	8	P:auxin biosynthetic process; P:protein amino acid phosphorylation; F:non-membrane spanning protein tyrosine kinase activity; F:protein binding; F:protein serine/threonine/tyrosine kinase activity; F:ATP binding; F:MAP kinase kinase kinase activity; C:mitochondrion	EC:2.7.10.2; EC:2.7.112.1; EC:2.7.11.25		CO198571 similar to UniRef100_Q10BI9 Cluster: Protein kinase domain containing protein, expressed; n=1; Oryza sativa Japonica Group	610	597.181	5.5724e-170	94.1624	371
688	Pt_SSH_3dpi_R_002R	nr_1.0E-6_blastx	sepallata1	gi|294461213|gb|ADE76169.1|unknown [Picea sitchensis]	ADE76169	369	50	1.21767e-31	0.8208	10	F:chlorophyll binding; P:regulation of transcription, DNA-dependent; F:identical protein binding; F:sequence-specific DNA binding; P:ovule development; P:indeterminate inflorescence morphogenesis; F:transcription factor activity; C:chloroplast thylakoid membrane; P:response to high light intensity; C:nucleus			FG617414 weakly similar to UniRef100_A7QHX9 Cluster: Chromosome chr17 scaffold_101, whole genome shotgun sequence; n=1; Vitis vinifera	369	688.37	0	99.4366	353
689	Pt_SSH_3dpi_R_003R	nr_1.0E-6_blastx	acireductone dioxygenase	gi|116779253|gb|ABK21202.1|unknown [Picea sitchensis] >gi|116782242|gb|ABK22427.1| unknown [Picea sitchensis]	ABK21202	300	50	2.32306e-51	0.8502	9	C:cytoplasm; F:metal ion binding; C:plasma membrane; P:L-methionine salvage from methylthioadenosine; F:protein binding; F:heteroglycan binding; P:oxidation reduction; F:acireductone dioxygenase [iron(II)-requiring] activity; C:nucleus	EC:1.13.11.54		TC133776 weakly similar to UniRef100_A9SCJ6 Cluster: Predicted protein; n=1; Physcomitrella patens subsp	300	571.411	1.52679e-162	99	297
690	Pt_SSH_3dpi_R_006R	nr_1.0E-6_blastx	protein	gi|296084432|emb|CBI24991.3|unnamed protein product [Vitis vinifera]	CBI24991	222	48	8.76128e-22	0.911458	6	F:ubiquitin-specific protease activity; P:ubiquitin-dependent protein catabolic process; F:ubiquitin thiolesterase activity; P:DNA topological change; F:double-stranded DNA binding; C:mitochondrion	EC:3.1.2.15		BG318646 similar to UniRef100_A7Q028 Cluster: Chromosome chr8 scaffold_41, whole genome shotgun sequence; n=1; Vitis vinifera	222	424.717	1.59625e-118	99.0991	220
691	Pt_SSH_3dpi_R_008R	nr_1.0E-6_tblastx	picea glauca clone gq03611_i10 mrna sequence	gi|270148256|gb|BT115208.1|Picea glauca clone GQ03611_I10 mRNA sequence	BT115208	325	1	1.37779e-38	0.91	0				TC145459 homologue to UniRef100_Q2V3P1 Cluster: Uncharacterized protein At3g55646	325	575.376	1.06426e-163	96.6867	321
692	Pt_SSH_3dpi_R_013R	nr_1.0E-6_blastx	tau class glutathione s-transferase	gi|67043900|gb|AAY64044.1|tau class glutathione S-transferase [Pinus tabuliformis]	AAY64044	556	50	5.7619e-56	0.7992	4	P:toxin catabolic process; C:cytoplasm; F:glutathione transferase activity; F:lyase activity	EC:2.5.1.18		TC123099 similar to UniRef100_Q4PNZ0 Cluster: Tau class glutathione S-transferase; n=1; Pinus densata	556	886.605	0	97.7551	479
693	Pt_SSH_3dpi_R_016R	nr_1.0E-6_blastx	aquaporin	gi|116781543|gb|ABK22146.1|unknown [Picea sitchensis] >gi|148910295|gb|ABR18227.1| unknown [Picea sitchensis]	ABK22146	299	50	1.24784e-20	0.776	3	C:integral to membrane; F:water channel activity; P:transmembrane transport			TC118464 similar to UniRef100_O65045 Cluster: Probable aquaporin; n=1; Picea mariana	299	470.311	4.13421e-132	97.1014	268
694	Pt_SSH_3dpi_R_017R	nr_1.0E-6_blastx	protein	gi|148908705|gb|ABR17460.1|unknown [Picea sitchensis]	ABR17460	448	19	2.50615e-37	0.901579	9	P:protein amino acid phosphorylation; C:plant-type cell wall; C:Golgi apparatus; C:plasma membrane; F:protein binding; F:protein kinase activity; P:transport; F:ATP binding; C:integral to membrane			TC154229 weakly similar to UniRef100_A2Q515 Cluster: Protein kinase; n=1; Medicago truncatula	448	472.293	1.59336e-132	96.3636	265
695	Pt_SSH_3dpi_R_024R	nr_1.0E-6_blastx	protein translation factor sui1	gi|20218809|emb|CAC84489.1|putative translation factor [Pinus pinaster] >gi|116778728|gb|ABK20970.1| unknown [Picea sitchensis] >gi|116781734|gb|ABK22220.1| unknown [Picea sitchensis] >gi|116784473|gb|ABK23355.1| unknown [Picea sitchensis] >gi|116793452|gb|ABK26752.1| unknown [Picea sitchensis] >gi|148906697|gb|ABR16497.1| unknown [Picea sitchensis] >gi|148910802|gb|ABR18467.1| unknown [Picea sit…	CAC84489	411	50	2.56027e-34	0.9452	3	P:translational initiation; F:translation initiation factor activity; P:regulation of translation			TC150925	411	781.54	0	99.2683	407
696	Pt_SSH_3dpi_R_025R	nr_1.0E-6_blastx	protein	gi|116789488|gb|ABK25265.1|unknown [Picea sitchensis]	ABK25265	775	50	6.35948e-90	0.7644	6	P:trichome differentiation; C:plastid; P:histone H3-K9 methylation; P:regulation of epidermal cell division; F:protein binding; P:root hair cell differentiation			TC119213 similar to UniRef100_A7NUQ7 Cluster: Chromosome chr18 scaffold_1, whole genome shotgun sequence; n=1; Vitis vinifera	775	1364.35	0	97.5578	759
697	Pt_SSH_3dpi_R_039R	nr_1.0E-6_blastx	temperature-induced lipocalin	gi|77744881|gb|ABB02394.1|temperature-induced lipocalin [Pinus taeda]	ABB02394	206	50	9.79977e-34	0.8326	10	P:response to light stimulus; C:vacuole; C:endoplasmic reticulum; C:mitochondrion; P:response to cold; P:transport; C:plasma membrane; F:lipid binding; F:transporter activity; P:response to heat			TC129588 homologue to UniRef100_Q38JD0 Cluster: Temperature-induced lipocalin; n=1; Pinus taeda	206	392.999	5.1973e-109	99.0291	204
698	Pt_SSH_3dpi_R_044R	nr_1.0E-6_blastx	chloroplast light harvesting chlorophyll a b binding protein	gi|115818|sp|P24006.1|CB2A_PYRPYRecName: Full=Chlorophyll a-b binding protein 1A, chloroplastic; AltName: Full=LHCII type II CAB-1A; Short=LHCP; Flags: Precursor >gi|218019|dbj|BAA00449.1| light harvesting a/b binding protein [Pyrus pyrifolia var. culta]	P24006	189	40	4.05407e-27	0.84925	8	F:metal ion binding; P:photosynthesis, light harvesting; C:photosystem II; P:protein-chromophore linkage; F:chlorophyll binding; C:integral to membrane; C:photosystem I; C:chloroplast thylakoid membrane			TC132746 homologue to UniRef100_P15193 Cluster: Chlorophyll a-b binding protein type 2 member 1A, chloroplast precursor; n=1; Pinus sylvestris	189	359.299	6.60026e-99	98.9418	187
699	Pt_SSH_3dpi_R_045R	nr_1.0E-6_blastx	white-brown-complex abc transporter family	gi|322510007|sp|Q7XA72.2|AB21G_ARATHRecName: Full=ABC transporter G family member 21; Short=ABC transporter ABCG.21; Short=AtABCG21; AltName: Full=White-brown complex homolog protein 21; Short=AtWBC21 >gi|11994752|dbj|BAB03081.1| ABC transporter-like protein [Arabidopsis thaliana] >gi|332643523|gb|AEE77044.1| ABC transporter G family member 21 [Arabidopsis thaliana]	Q7XA72	459	50	1.88542e-37	0.697	5	P:auxin biosynthetic process; F:anion transmembrane-transporting ATPase activity; F:ATP binding; P:response to abscisic acid stimulus; C:plasma membrane			CF395118 similar to UniRef100_A7P308 Cluster: Chromosome chr1 scaffold_5, whole genome shotgun sequence; n=1; Vitis vinifera	459	839.029	0	98.0392	450
700	Pt_SSH_3dpi_R_046R	nr_1.0E-6_blastx	catalase	gi|116787290|gb|ABK24449.1|unknown [Picea sitchensis]	ABK24449	600	50	7.42707e-98	0.8444	22	C:cell wall; P:hydrogen peroxide catabolic process; C:mitochondrion; F:cobalt ion binding; P:response to light stimulus; P:response to cold; F:basic amino acid transmembrane transporter activity; P:oxidation reduction; F:catalase activity; C:chloroplast envelope; F:cationic amino acid transmembrane transporter activity; C:chloroplast stroma; F:heme binding; P:cellular response to sulfate starvati…	EC:1.11.1.6		TC135758 similar to UniRef100_P29756 Cluster: Catalase-1/2; n=1; Glycine max	600	1166.12	0	99.5	597
701	Pt_SSH_3dpi_R_047R	nr_1.0E-6_blastx	sugar-phosphate family	gi|116778806|gb|ABK21005.1|unknown [Picea sitchensis] >gi|224284830|gb|ACN40145.1| unknown [Picea sitchensis]	ABK21005	519	50	6.87122e-92	0.6698	9	P:response to UV; P:nucleobase, nucleoside and nucleotide metabolic process; P:response to cold; P:carbohydrate metabolic process; F:transferase activity; P:photoreactive repair; F:isomerase activity; C:cytoplasm; C:nucleus			TC144637 weakly similar to UniRef100_Q05212 Cluster: DNA-damage-repair/toleration protein DRT102; n=1; Arabidopsis thaliana	519	965.899	0	98.6513	512
702	Pt_SSH_3dpi_R_048R	nr_1.0E-6_blastx	chalcone synthase	gi|32491951|gb|AAP85249.1|chalcone synthase [Pinus pinaster]	AAP85249	325	50	1.0824e-56	0.9878	3	F:acyltransferase activity; F:naringenin-chalcone synthase activity; P:flavonoid biosynthetic process	EC:2.3.1.74		TC153841 UniRef100_Q7XJC5 Cluster: Chalcone synthase; n=1; Pinus pinaster	325	628.899	8.21961e-180	99.3846	323
703	Pt_SSH_3dpi_R_049R	nr_1.0E-6_blastx	photosystem ii cp47 protein	gi|7524675|ref|NP_042429.1|photosystem II 47 kDa protein [Pinus thunbergii] >gi|1172675|sp|P41624.1|PSBB_PINTH RecName: Full=Photosystem II CP47 chlorophyll apoprotein; AltName: Full=PSII 47 kDa protein; AltName: Full=Protein CP-47 >gi|1262669|dbj|BAA04386.1| PSII P680 chlorophyll A apoprotein [Pinus thunbergii]	NP_042429	455	50	7.37664e-82	0.9648	8	C:photosystem II; P:transport; P:photosynthetic electron transport chain; P:protein-chromophore linkage; F:chlorophyll binding; C:integral to membrane; C:photosystem I; C:chloroplast thylakoid membrane			TC135635 ORF52 [Pinus koraiensis]	455	864.799	0	99.3304	445
704	Pt_SSH_3dpi_R_051R	nr_1.0E-6_blastx	heat shock protein	gi|116790296|gb|ABK25567.1|unknown [Picea sitchensis]	ABK25567	391	50	6.92681e-40	0.7958	1	P:response to stress			TC127349	391	498.064	2.42405e-140	95.2381	300
705	Pt_SSH_3dpi_R_052R	nr_1.0E-6_blastx	class i chitinase	gi|116786735|gb|ABK24218.1|unknown [Picea sitchensis]	ABK24218	536	50	3.82462e-88	0.8872	7	F:endochitinase activity; P:chitin catabolic process; P:defense response; C:cytoplasmic membrane-bounded vesicle; P:response to other organism; F:chitin binding; P:cell wall macromolecule catabolic process			TC148468	536	904.446	0	96.2686	516
706	Pt_SSH_3dpi_R_055R	nr_1.0E-6_blastx	protein	gi|297848920|ref|XP_002892341.1|predicted protein [Arabidopsis lyrata subsp. lyrata] >gi|297338183|gb|EFH68600.1| predicted protein [Arabidopsis lyrata subsp. lyrata]	XP_002892341	283	50	5.31203e-35	0.9896	15	P:auxin biosynthetic process; P:oxygen and reactive oxygen species metabolic process; F:zinc ion binding; C:integral to membrane; C:chloroplast envelope; P:PSII associated light-harvesting complex II catabolic process; F:ATP-dependent peptidase activity; P:cell division; P:thylakoid membrane organization; F:metalloendopeptidase activity; P:proteolysis; F:ATP binding; F:microtubule-severing ATPase…	EC:3.4.24.0; EC:3.6.4.3		TC137408 homologue to UniRef100_A7PJL7 Cluster: Chromosome chr12 scaffold_18, whole genome shotgun sequence; n=1; Vitis vinifera	283	545.64	8.21485e-155	99.2933	281
707	Pt_SSH_3dpi_R_057R	nr_1.0E-6_blastx	protein	gi|148909184|gb|ABR17692.1|unknown [Picea sitchensis] >gi|224285049|gb|ACN40252.1| unknown [Picea sitchensis]	ABR17692	279	50	2.81425e-41	0.8166	2	P:response to UV-B; C:chloroplast			TC115925 similar to UniRef100_A7QTZ7 Cluster: Chromosome undetermined scaffold_174, whole genome shotgun sequence; n=2; Vitis vinifera	279	521.852	1.17218e-147	98.5663	275
708	Pt_SSH_3dpi_R_059R	nr_1.0E-6_blastx	unknown [Picea sitchensis]	gi|116780542|gb|ABK21716.1|unknown [Picea sitchensis]	ABK21716	611	2	8.76966e-17	0.92	0				TC134922 similar to UniRef100_A9RI33 Cluster: Predicted protein; n=1; Physcomitrella patens subsp	611	1055.11	0	96.8903	592
709	Pt_SSH_3dpi_R_060R	nr_1.0E-6_blastx	at4g01050 f2n1_31	gi|148906885|gb|ABR16588.1|unknown [Picea sitchensis]	ABR16588	184	13	1.77348e-22	0.71	5	P:defense response to bacterium; C:chloroplast envelope; P:photosynthetic electron transport in photosystem II; F:protein binding; C:chloroplast thylakoid membrane			TC134837 similar to UniRef100_A7PZU0 Cluster: Chromosome chr15 scaffold_40, whole genome shotgun sequence; n=1; Vitis vinifera	184	341.458	1.50481e-93	98.3696	181
710	Pt_SSH_3dpi_R_061R	no hit	-	-	-	300	0	-	-	0	-	-		GO448389 similar to UniRef100_Q1EP25 Cluster: Protein kinase family protein / ankyrin repeat family protein; n=1; Musa balbisiana	300	36.1753	0.202185	100	18
711	Pt_SSH_3dpi_R_062R	nr_1.0E-6_blastx	seed maturation protein expressed	gi|294461333|gb|ADE76228.1|unknown [Picea sitchensis]	ADE76228	679	26	1.26266e-68	0.800385	1	C:plastid			TC120224 similar to UniRef100_A7QW70 Cluster: Chromosome chr3 scaffold_199, whole genome shotgun sequence; n=1; Vitis vinifera	679	1229.55	0	98.9231	643
712	Pt_SSH_3dpi_R_069R	nr_1.0E-6_blastx	unknown [Picea sitchensis]	gi|148908331|gb|ABR17279.1|unknown [Picea sitchensis]	ABR17279	316	1	2.23134e-17	0.93	0				TC118816 weakly similar to UniRef100_A7Q179 Cluster: Chromosome chr10 scaffold_43, whole genome shotgun sequence; n=1; Vitis vinifera	316	563.481	3.93239e-160	97.4684	308
713	Pt_SSH_3dpi_R_076R	nr_1.0E-6_blastx	rubisco activase	gi|116791872|gb|ABK26141.1|unknown [Picea sitchensis]	ABK26141	385	50	5.34691e-40	0.6696	15	C:cell wall; F:ribulose-1,5-bisphosphate carboxylase/oxygenase activator activity; F:ADP binding; P:defense response to bacterium; P:response to light stimulus; P:response to cold; F:ATP binding; F:protein binding; F:transcription factor activity; C:chloroplast thylakoid membrane; C:chloroplast stroma; C:plastoglobule; C:nucleus; C:stromule; C:apoplast			TC145021 rubisco activase [Pinus halepensis]	385	593.217	5.41518e-169	97.0502	329
714	Pt_SSH_3dpi_R_081R	nr_1.0E-6_blastx	small heat-shock protein	gi|116789251|gb|ABK25174.1|unknown [Picea sitchensis]	ABK25174	568	50	3.80973e-34	0.7216	2	C:cytoplasm; P:response to stress			TC133798 weakly similar to UniRef100_Q40851 Cluster: Heat shock protein 17	568	1055.11	0	98.4155	559
715	Pt_SSH_3dpi_R_082R	nr_1.0E-6_blastx	protein	gi|168001657|ref|XP_001753531.1|predicted protein [Physcomitrella patens subsp. patens] >gi|162695410|gb|EDQ81754.1| predicted protein [Physcomitrella patens subsp. patens]	XP_001753531	221	50	2.54591e-37	0.93	6	C:membrane; F:nucleic acid binding; F:ubiquitin-protein ligase activity; C:mitochondrion; F:zinc ion binding; F:protein binding	EC:6.3.2.19		TC115335 homologue to UniRef100_A7R4B5 Cluster: Chromosome undetermined scaffold_644, whole genome shotgun sequence; n=1; Vitis vinifera	221	424.717	1.58847e-118	99.095	219
716	Pt_SSH_3dpi_R_083R	nr_1.0E-6_tblastx	oryza sativa (indica cultivar-group) cdna clone: full insert sequence	gi|116786445|gb|EF084796.1|Picea sitchensis clone WS02814_M08 unknown mRNA	EF084796	184	4	2.22498e-18	0.805	0				TC114978 similar to UniRef100_A7QBT2 Cluster: Chromosome chr1 scaffold_75, whole genome shotgun sequence; n=1; Vitis vinifera	184	357.317	2.5322e-98	99.4565	183
717	Pt_SSH_3dpi_R_085R	nr_1.0E-6_blastx	ferredoxin (2fe-2s)	gi|116791627|gb|ABK26047.1|unknown [Picea sitchensis]	ABK26047	157	50	3.65972e-20	0.9014	7	F:metal ion binding; P:electron transport chain; F:electron carrier activity; F:2 iron, 2 sulfur cluster binding; F:protein binding; C:chloroplast; P:transport			TC138241	157	303.793	2.74856e-82	99.3631	156
718	Pt_SSH_3dpi_R_090R	nr_1.0E-6_blastx	protein	gi|225455615|ref|XP_002270674.1|PREDICTED: hypothetical protein [Vitis vinifera]	XP_002270674	482	50	1.06251e-56	0.6736	5	F:hydrolase activity, acting on glycosyl bonds; C:cytoplasmic membrane-bounded vesicle; F:protein binding; P:cellular process; P:metabolic process			TC121107 weakly similar to UniRef100_A7QGW6 Cluster: Chromosome chr16 scaffold_94, whole genome shotgun sequence; n=1; Vitis vinifera	482	795.417	0	95.4357	460
719	Pt_SSH_3dpi_R_091R	est_1.0E-6_tblastx	bx253338 pinus pinaster differenciating xylem adult pinus pinaster cdna clone pp081e07 glutathione mrna	gi|28519996|emb|BX253338.1|BX253338 Pinus pinaster differenciating xylem adult Pinus pinaster cDNA clone PP081E07 similar to GLUTATHIONE REDUCTASE, mRNA sequence.	BX253338	166	20	8.18691e-29	0.998	0				TC146958 similar to UniRef100_A7NXU6 Cluster: Chromosome chr5 scaffold_2, whole genome shotgun sequence; n=1; Vitis vinifera	166	313.705	3.03685e-85	98.7952	164
720	Pt_SSH_3dpi_R_092R	nr_1.0E-6_blastx	cytochrome p450	gi|125585446|gb|EAZ26110.1|hypothetical protein OsJ_09970 [Oryza sativa Japonica Group]	EAZ26110	375	48	1.21404e-15	0.674167	4	C:cytoplasmic membrane-bounded vesicle; F:monooxygenase activity; F:iron ion binding; F:oxygen binding			TC129393 weakly similar to UniRef100_Q8W2N1 Cluster: Cytochrome P450-dependent fatty acid hydroxylase; n=1; Nicotiana tabacum	375	268.111	3.87548e-71	93.4426	171
721	Pt_SSH_3dpi_R_094R	nr_1.0E-6_blastx	intracellular pathogenesis-related protein	gi|32165490|gb|AAL50006.1|PR10 protein [Pinus monticola] >gi|56684548|gb|AAW21972.1| PR10-1.13 [Pinus monticola]	AAL50006	669	50	3.91377e-83	0.8472	2	P:response to biotic stimulus; P:defense response			TC127017 homologue to UniRef100_Q7X9V7 Cluster: PR10 protein; n=1; Pinus monticola	669	1257.31	0	98.8042	661
722	Pt_SSH_3dpi_R_095R	nr_1.0E-6_tblastx	picea glauca clone gq03517_p17 mrna sequence	gi|270147669|gb|BT114621.1|Picea glauca clone GQ03517_P17 mRNA sequence	BT114621	194	2	1.76826e-25	0.87	0				TC143476	194	361.281	1.71893e-99	98.9691	192
723	Pt_SSH_3dpi_R_096R	nr_1.0E-6_blastx	protein	gi|116793076|gb|ABK26606.1|unknown [Picea sitchensis]	ABK26606	234	34	1.921e-29	0.832353	1	C:chloroplast stroma			TC118489 similar to UniRef100_A7PZI1 Cluster: Chromosome chr15 scaffold_40, whole genome shotgun sequence; n=1; Vitis vinifera	234	448.505	1.16636e-125	99.1453	232
724	Pt_SSH_3dpi_R_098R	nr_1.0E-6_blastx	abscisic acid water deficit stress and ripening inducible-like protein	gi|116792296|gb|ABK26308.1|unknown [Picea sitchensis]	ABK26308	212	18	5.72028e-26	0.765556	1	P:response to stress			TC115126	212	323.617	4.12603e-88	95.1219	195
725	Pt_SSH_3dpi_R_099R	nr_1.0E-6_tblastx	picea glauca clone gq02813_j10 mrna sequence	gi|116784282|gb|EF083953.1|Picea sitchensis clone WS02713_D15 unknown mRNA	EF083953	164	13	1.30329e-18	0.747692	0				TC149929	164	301.811	1.14036e-81	98.1707	161
726	Pt_SSH_3dpi_R_100R	nr_1.0E-6_blastx	unknown [Picea sitchensis]	gi|116778937|gb|ABK21064.1|unknown [Picea sitchensis]	ABK21064	166	1	3.28629e-13	0.95	3	P:protein amino acid phosphorylation; F:ATP binding; F:protein kinase activity			TC148318 similar to UniRef100_Q0IXM2 Cluster: Os10g0422300 protein; n=1; Oryza sativa Japonica Group	166	266.128	6.37348e-71	98.5915	140
727	Pt_SSH_3dpi_R_101R	nr_1.0E-6_tblastx	pinus taeda isolate 5486 anonymous locus 0_11593_01 genomic sequence	gi|203293254|gb|FJ046946.1|Pinus taeda isolate 5486 anonymous locus 0_11593_01 genomic sequence	FJ046946	227	18	1.89858e-21	0.865	0				TC148156 weakly similar to UniRef100_A7Q186 Cluster: Chromosome chr10 scaffold_43, whole genome shotgun sequence; n=1; Vitis vinifera	227	196.746	6.91179e-50	98.1308	105
728	Pt_SSH_3dpi_R_102R	nr_1.0E-6_blastx	protein	gi|116784611|gb|ABK23407.1|unknown [Picea sitchensis] >gi|224284442|gb|ACN39955.1| unknown [Picea sitchensis]	ABK23407	281	50	1.65044e-41	0.8532	11	F:copper ion binding; F:calmodulin binding; C:mitochondrion; P:protein folding; P:response to cold; C:chloroplast envelope; F:ATP binding; C:chloroplast thylakoid membrane; C:chloroplast stroma; P:response to cadmium ion; C:apoplast			TC140575 similar to UniRef100_Q8LK52 Cluster: Cp10-like protein; n=1; Gossypium hirsutum	281	515.905	7.28689e-146	98.5507	272
729	Pt_SSH_3dpi_R_106R	nr_1.0E-6_blastx	thioredoxin protein	gi|227204365|dbj|BAH57034.1|AT3G06730 [Arabidopsis thaliana]	BAH57034	419	16	1.54764e-10	0.77	5	P:cell redox homeostasis; C:thylakoid; C:nucleoid; C:chloroplast; P:plastid organization			TC128175 weakly similar to UniRef100_A9ST39 Cluster: Predicted protein; n=1; Physcomitrella patens subsp	419	755.77	0	97.8365	407
730	Pt_SSH_3dpi_R_109R	est_1.0E-6_tblastx	pba02-xylem-wounded-norm pinus banksiana cdna clone pba024_i18 3 mrna	gi|292547546|gb|GW762617.1|PBA024.CR_I18 Pba02-Xylem-wounded-Norm (PBA02) Pinus banksiana cDNA clone PBA024_I18 3', mRNA sequence.	GW762617	338	10	1.42491e-63	0.949	0				TC152195 similar to UniRef100_A7QR10 Cluster: Chromosome undetermined scaffold_147, whole genome shotgun sequence; n=1; Vitis vinifera	338	547.623	2.50885e-155	97.4026	300
731	Pt_SSH_3dpi_R_110R	nr_1.0E-6_blastx	cytochrome c6	gi|116782051|gb|ABK22349.1|unknown [Picea sitchensis]	ABK22349	451	37	1.49864e-67	0.686486	2	F:electron carrier activity; F:heme binding			CK927872 similar to UniRef100_A0MZP9 Cluster: Electron transporter protein; n=1; Brassica rapa	451	615.023	1.73571e-175	98.2249	332
732	Pt_SSH_3dpi_R_111R	est_1.0E-10_blastn	pco01-bark-wounded-norm pinus contorta cdna clone pco0130_m11 3 mrna	gi|262163251|gb|GT270521.1|PCO0216.CR_H10 Pco02-Xylem-wounded-Norm (PCO02) Pinus contorta cDNA clone PCO0216_H10 3', mRNA sequence.	GT270521	161	50	5.50802e-52	0.9462	0				DR095524	161	212.605	7.97535e-55	96.2121	127
733	Pt_SSH_3dpi_R_112R	nr_1.0E-6_blastx	casein kinase ii alpha subunit	gi|116787707|gb|ABK24612.1|unknown [Picea sitchensis]	ABK24612	760	50	3.57514e-145	0.957	10	P:photoperiodism; P:auxin biosynthetic process; F:RNA polymerase II carboxy-terminal domain kinase activity; P:inflorescence development; F:ATP binding; F:protein tyrosine kinase activity; F:protein binding; F:transcription factor activity; C:chloroplast; P:protein amino acid phosphorylation	EC:2.7.11.23; EC:2.7.10.0		TC114963 homologue to UniRef100_A7PLP4 Cluster: Chromosome chr7 scaffold_20, whole genome shotgun sequence; n=1; Vitis vinifera	760	1475.36	0	99.4737	756
734	Pt_SSH_3dpi_R_113R	nr_1.0E-6_blastx	reticulon family protein	gi|116782978|gb|ABK22748.1|unknown [Picea sitchensis]	ABK22748	713	50	1.87225e-81	0.7056	3	C:plasma membrane; C:vacuole; C:endoplasmic reticulum			TC121885 weakly similar to UniRef100_A7PZN6 Cluster: Chromosome chr15 scaffold_40, whole genome shotgun sequence; n=1; Vitis vinifera	713	1102.68	0	96.5838	622
735	Pt_SSH_3dpi_R_114R	est_1.0E-6_tblastx	pco02-xylem-wounded-norm pinus contorta cdna clone pco0216_j01 3 mrna	gi|262163286|gb|GT270556.1|PCO0216.CR_J01 Pco02-Xylem-wounded-Norm (PCO02) Pinus contorta cDNA clone PCO0216_J01 3', mRNA sequence.	GT270556	756	3	3.41808e-29	0.796667	0				TC141300 weakly similar to UniRef100_A7NU11 Cluster: Chromosome chr18 scaffold_1, whole genome shotgun sequence; n=1; Vitis vinifera	756	206.658	2.51848e-52	87.1111	196
736	Pt_SSH_3dpi_R_116R	nr_1.0E-6_blastx	predicted protein [Nematostella vectensis]	gi|156375550|ref|XP_001630143.1|predicted protein [Nematostella vectensis] >gi|156217158|gb|EDO38080.1| predicted protein [Nematostella vectensis]	XP_001630143	313	2	2.47617e-08	0.585	0				CF389499	313	73.84	9.70602e-13	92.4528	49
737	Pt_SSH_3dpi_R_118R	nr_1.0E-6_blastx	aspartyl protease family protein	gi|294463081|gb|ADE77078.1|unknown [Picea sitchensis]	ADE77078	172	13	1.28107e-17	0.730769	3	C:membrane; C:plant-type cell wall; P:proteolysis			AI812672 weakly similar to UniRef100_A7QF49 Cluster: Chromosome undetermined scaffold_87, whole genome shotgun sequence; n=1; Vitis vinifera	172	293.881	2.93123e-79	97.0238	163
738	Pt_SSH_3dpi_R_120R	nr_1.0E-6_blastx	xyloglucan endotransglycosylase	gi|294461269|gb|ADE76197.1|unknown [Picea sitchensis]	ADE76197	569	50	1.13683e-62	0.6766	5	F:hydrolase activity, hydrolyzing O-glycosyl compounds; P:carbohydrate metabolic process; F:transferase activity, transferring glycosyl groups; C:cytoplasmic membrane-bounded vesicle; P:cell wall biogenesis	EC:3.2.1.0		TC132074 similar to UniRef100_Q07524 Cluster: Cellulase; n=1; Tropaeolum majus	569	1031.32	0	97.8984	559
739	Pt_SSH_3dpi_R_122R	nr_1.0E-6_blastx	unknown [Picea sitchensis]	gi|148906608|gb|ABR16456.1|unknown [Picea sitchensis]	ABR16456	118	1	7.38748e-13	0.94	0				TC135347 weakly similar to UniRef100_A7QJH1 Cluster: Chromosome chr8 scaffold_106, whole genome shotgun sequence; n=1; Vitis vinifera	118	218.552	9.16835e-57	98.3051	116
740	Pt_SSH_3dpi_R_125R	nr_1.0E-6_blastx	protein	gi|116781877|gb|ABK22280.1|unknown [Picea sitchensis]	ABK22280	286	50	1.17955e-34	0.6934	10	P:response to water deprivation; C:nucleolus; P:response to heat; F:sequence-specific DNA binding; P:response to abscisic acid stimulus; F:transcription factor activity; F:transcription coactivator activity; C:cytoplasm; P:positive regulation of transcription; P:ethylene mediated signaling pathway			TC135355 weakly similar to UniRef100_A9SZD7 Cluster: Predicted protein; n=1; Physcomitrella patens subsp	286	529.781	4.9369e-150	99.2727	273
741	Pt_SSH_3dpi_R_127R	nr_1.0E-6_blastx	flavonoid 3 -hydroxylase	gi|148907374|gb|ABR16821.1|unknown [Picea sitchensis]	ABR16821	442	50	2.2044e-49	0.721	7	P:flavonoid biosynthetic process; F:flavonoid 3'-monooxygenase activity; F:electron carrier activity; F:heme binding; P:oxidation reduction; F:oxygen binding; P:response to UV	EC:1.14.13.21		TC133247 weakly similar to UniRef100_A7PDB9 Cluster: Chromosome chr17 scaffold_12, whole genome shotgun sequence; n=1; Vitis vinifera	442	343.44	9.65683e-94	85.3717	356
742	Pt_SSH_3dpi_R_128R	nr_1.0E-6_blastx	chaperone	gi|116793600|gb|ABK26804.1|unknown [Picea sitchensis]	ABK26804	680	50	2.46422e-64	0.835	2	C:cytoplasm; P:response to stress			TC139376 homologue to UniRef100_Q40935 Cluster: Low molecular weight heat-shock protein; n=1; Pseudotsuga menziesii	680	809.293	0	93.5943	526
743	Pt_SSH_3dpi_R_129R	nr_1.0E-6_blastx	metal tolerance protein	gi|116786223|gb|ABK24029.1|unknown [Picea sitchensis]	ABK24029	202	50	2.50615e-29	0.8146	10	F:manganese:hydrogen antiporter activity; P:response to copper ion; C:Golgi apparatus; C:late endosome; P:cellular manganese ion homeostasis; P:transmembrane transport; P:response to manganese ion; F:manganese ion transmembrane transporter activity; P:cation transport; C:membrane			CO174854 similar to UniRef100_A4ZUV3 Cluster: Mn-specific cation diffusion facilitator transporter; n=1; Populus trichocarpa	202	192.781	9.50691e-49	100	97
744	Pt_SSH_3dpi_R_130R	nr_1.0E-6_blastx	unknown [Picea sitchensis]	gi|116794450|gb|ABK27147.1|unknown [Picea sitchensis]	ABK27147	216	19	1.0072e-25	0.812632	3	F:molecular_function; P:biological_process; C:cellular_component			TC151088 weakly similar to UniRef100_A7QI81 Cluster: Chromosome chr17 scaffold_101, whole genome shotgun sequence; n=1; Vitis vinifera	216	359.299	7.63635e-99	98.4456	190
745	Pt_SSH_3dpi_R_131R	nr_1.0E-6_blastx	fructose- -bisphosphatase	gi|116784129|gb|ABK23224.1|unknown [Picea sitchensis]	ABK23224	291	50	5.78295e-50	0.946	8	C:cytoplasm; P:fructose metabolic process; F:metal ion binding; F:fructose 1,6-bisphosphate 1-phosphatase activity; F:protein binding; P:carbohydrate biosynthetic process; P:oxidation reduction; F:2-alkenal reductase activity	EC:3.1.3.11; EC:1.3.1.74		TC115441 similar to UniRef100_P14766 Cluster: Fructose-1,6-bisphosphatase, cytosolic; n=1; Spinacia oleracea	291	561.499	1.42392e-159	99.3127	289
746	Pt_SSH_3dpi_R_135R	est_1.0E-6_tblastx	feglcd004_01-a04-t7 pd_bx library pinus densiflora cdna clone feglcd004_01-a04- mrna	gi|189471967|gb|FG615014.1|FEGLCD004_01-A04-T7 PD_BX library Pinus densiflora cDNA clone FEGLCD004_01-A04-T7, mRNA sequence.	FG615014	167	6	3.15794e-25	0.943333	0				TC144959 homologue to UniRef100_Q38JD0 Cluster: Temperature-induced lipocalin; n=1; Pinus taeda	167	248.287	1.50665e-65	96.5517	140
747	Pt_SSH_3dpi_R_136R	nr_1.0E-6_blastx	protein	gi|224131654|ref|XP_002321144.1|predicted protein [Populus trichocarpa] >gi|222861917|gb|EEE99459.1| predicted protein [Populus trichocarpa]	XP_002321144	633	50	1.34449e-111	0.9322	8	F:protein phosphatase type 2A regulator activity; P:protein amino acid phosphorylation; C:protein phosphatase type 2A complex; F:protein kinase activity; F:ATP binding; P:signal transduction; C:plastid; C:mitochondrion			CT580736 homologue to UniRef100_A9SNL3 Cluster: Predicted protein; n=1; Physcomitrella patens subsp	633	801.364	0	100	404
748	Pt_SSH_3dpi_R_137R	nr_1.0E-6_blastx	cinnamyl alcohol dehydrogenase-like protein	gi|224285949|gb|ACN40687.1|unknown [Picea sitchensis]	ACN40687	654	50	1.41806e-106	0.7896	8	F:aryl-alcohol dehydrogenase activity; P:plant-type hypersensitive response; F:cinnamyl-alcohol dehydrogenase activity; P:response to bacterium; P:oxidation reduction; P:lignin biosynthetic process; F:zinc ion binding; F:mannitol dehydrogenase activity	EC:1.1.1.90; EC:1.1.1.195; EC:1.1.1.255		TC127567 weakly similar to UniRef100_Q9ZRF1 Cluster: Probable mannitol dehydrogenase; n=1; Fragaria x ananassa	654	1249.38	0	99.0826	648
749	Pt_SSH_3dpi_R_138R	nr_1.0E-6_blastx	protein	gi|294461755|gb|ADE76436.1|unknown [Picea sitchensis]	ADE76436	743	50	2.58033e-100	0.466	5	P:two-component signal transduction system (phosphorelay); P:regulation of transcription, DNA-dependent; F:two-component response regulator activity; P:regulation of transcription; F:DNA binding			TC139712 weakly similar to UniRef100_A9TWQ7 Cluster: Predicted protein; n=1; Physcomitrella patens subsp	743	1003.56	0	93.2568	650
750	Pt_SSH_3dpi_R_140R	est_1.0E-10_blastn	ss-il-a-fl-14 picea sitchensis cdna clone ws02747_j03 mrna	gi|262147916|gb|GT258453.1|PCO021.CR_N06 Pco02-Xylem-wounded-Norm (PCO02) Pinus contorta cDNA clone PCO021_N06 3', mRNA sequence.	GT258453	150	50	2.44293e-24	0.7782	0				TC148833 similar to UniRef100_Q40870 Cluster: Legumin-like storage protein; n=1; Picea glauca	150	83.7518	4.52752e-16	96	48
751	Pt_SSH_3dpi_R_141R	nr_1.0E-6_blastx	myo-inositol-1-phosphate synthase	gi|224285002|gb|ACN40230.1|unknown [Picea sitchensis]	ACN40230	243	50	5.16571e-35	0.856	13	P:myo-inositol hexakisphosphate biosynthetic process; P:defense response to bacterium; F:inositol-3-phosphate synthase activity; P:response to heat; P:response to auxin stimulus; F:protein binding; C:cytoplasm; P:defense response to fungus; P:response to high light intensity; P:response to hydrogen peroxide; P:defense response to virus; P:phospholipid biosynthetic process; P:cellular response to …	EC:5.5.1.4		CT582170 similar to UniRef100_A4UMS1 Cluster: Myo-inositol-1-phosphate synthase isoform 1; n=1; Xerophyta viscosa	243	420.752	2.74759e-117	96.7213	236
752	Pt_SSH_3dpi_R_142R	nr_1.0E-6_blastx	protein	gi|110617800|gb|ABG78615.1|J-domain protein [Triticum aestivum]	ABG78615	221	50	1.10986e-24	0.9534	11	C:cytoplasm; F:metal ion binding; P:protein folding; P:protein amino acid methylation; F:nucleic acid binding; F:protein methyltransferase activity; C:plasma membrane; F:heat shock protein binding; F:ATP binding; F:unfolded protein binding; P:response to heat			TC145767 similar to UniRef100_A7QNR8 Cluster: Chromosome undetermined scaffold_134, whole genome shotgun sequence; n=1; Vitis vinifera	221	365.246	1.26887e-100	95.0226	210
753	Pt_SSH_3dpi_R_144R	nr_1.0E-6_blastx	atp-dependent clp protease proteolytic subunit	gi|116791922|gb|ABK26160.1|unknown [Picea sitchensis]	ABK26160	336	50	2.31719e-27	0.87	5	F:serine-type endopeptidase activity; C:chloroplastic endopeptidase Clp complex; F:ATP binding; C:chloroplast thylakoid; P:proteolysis	EC:3.4.21.0		TC115890 homologue to UniRef100_A9RM23 Cluster: Predicted protein; n=1; Physcomitrella patens subsp	336	611.058	1.99905e-174	97.9167	329
754	Pt_SSH_3dpi_R_146R	nr_1.0E-6_blastx	ribulose- -bisphosphate carboxylase oxygenase activase	gi|116789461|gb|ABK25255.1|unknown [Picea sitchensis]	ABK25255	431	50	3.01668e-67	0.9202	3	F:ATP binding; F:transcription factor activity; C:chloroplast stroma			TC145021 rubisco activase [Pinus halepensis]	431	743.876	0	96.7517	417
755	Pt_SSH_3dpi_R_151R	est_1.0E-10_blastn	shoot tip pitch canker susceptible pinus taeda cdna clone strs1_70_h03_a034 5 mrna	gi|66747683|gb|DR025313.1|STRS1_70_H03.g1_A034 Shoot tip pitch canker susceptible Pinus taeda cDNA clone STRS1_70_H03_A034 5', mRNA sequence.	DR025313	103	50	8.72251e-34	0.9688	0				NP542747 GB	103	157.099	2.46831e-38	97.7011	85
756	Pt_SSH_3dpi_R_153R	nr_1.0E-6_blastx	f-box family protein	gi|116787263|gb|ABK24436.1|unknown [Picea sitchensis]	ABK24436	488	50	4.02442e-27	0.8474	3	F:phosphoric diester hydrolase activity; P:regulation of transcription; F:transcription factor activity	EC:3.1.4.0		TC134355 similar to UniRef100_A9TFV1 Cluster: Predicted protein; n=1; Physcomitrella patens subsp	488	872.729	0	97.7459	477
757	Pt_SSH_3dpi_R_156R	no hit	-	-	-	529	0	-	-	0	-	-		TC136615	529	36.1753	0.364615	95.4545	21
758	Pt_SSH_3dpi_R_158R	nr_1.0E-6_blastx	unknown [Picea sitchensis]	gi|116778613|gb|ABK20936.1|unknown [Picea sitchensis]	ABK20936	284	2	5.51176e-24	0.97	0				TC126759	284	531.764	1.24012e-150	98.5915	280
759	Pt_SSH_3dpi_R_159R	est_1.0E-6_tblastx	roots minus potassium pinus taeda cdna clone rtk1_40_f08_a029 5 mrna	gi|49449778|gb|CO368461.1|RTK1_40_F08.g1_A029 Roots minus potassium Pinus taeda cDNA clone RTK1_40_F08_A029 5', mRNA sequence.	CO368461	164	3	6.00175e-29	0.943333	0				TC137762 weakly similar to UniRef100_A9RXF8 Cluster: Predicted protein; n=1; Physcomitrella patens subsp	164	291.899	1.09846e-78	97.546	159
760	Pt_SSH_3dpi_R_160R	nr_1.0E-6_blastx	unknown [Picea sitchensis]	gi|116788788|gb|ABK25002.1|unknown [Picea sitchensis]	ABK25002	236	1	4.44048e-18	0.94	0				TC117460 weakly similar to UniRef100_A7PK19 Cluster: Chromosome chr15 scaffold_19, whole genome shotgun sequence; n=1; Vitis vinifera	236	396.964	3.85713e-110	96.5517	224
761	Pt_SSH_3dpi_R_161R	nr_1.0E-6_blastx	transcription factor transcription initiation factor	gi|116789263|gb|ABK25179.1|unknown [Picea sitchensis]	ABK25179	198	14	8.64201e-30	0.685714	3	C:transcription factor TFIIA complex; F:RNA polymerase II transcription factor activity; P:transcription initiation from RNA polymerase II promoter			TC115815 similar to UniRef100_A7NYV3 Cluster: Chromosome chr6 scaffold_3, whole genome shotgun sequence; n=1; Vitis vinifera	198	392.999	4.97731e-109	100	198
762	Pt_SSH_3dpi_R_170R	nr_1.0E-6_blastx	aldehyde dehydrogenase 7 member a1	gi|148910753|gb|ABR18443.1|unknown [Picea sitchensis]	ABR18443	337	50	4.78702e-57	0.8628	13	F:3-chloroallyl aldehyde dehydrogenase activity; F:L-aminoadipate-semialdehyde dehydrogenase activity; P:response to desiccation; P:sensory perception of sound; F:aldehyde dehydrogenase (NAD) activity; P:oxidation reduction; P:response to abscisic acid stimulus; C:nucleus; C:cytosol; P:cellular aldehyde metabolic process; F:betaine-aldehyde dehydrogenase activity; C:mitochondrion; P:response to s…	EC:1.2.1.31; EC:1.2.1.3; EC:1.2.1.8		TC146129 similar to UniRef100_A9TIC4 Cluster: Antiquitin; n=1; Physcomitrella patens subsp	337	620.97	2.08182e-177	98.2196	331
763	Pt_SSH_3dpi_R_173R	nr_1.0E-6_tblastx	picea glauca clone gq03228_c07 mrna sequence	gi|270143849|gb|BT110801.1|Picea glauca clone GQ03228_C07 mRNA sequence	BT110801	301	1	1.42043e-37	0.87	0				TC129980 weakly similar to UniRef100_A9SXH9 Cluster: Predicted protein; n=1; Physcomitrella patens subsp	301	472.293	1.05369e-132	93.038	294
764	Pt_SSH_3dpi_R_175R	nr_1.0E-6_blastx	similarity to ribonuclease iii	gi|116785242|gb|ABK23649.1|unknown [Picea sitchensis]	ABK23649	508	2	1.27766e-31	0.82	3	F:RNA binding; P:RNA processing; F:ribonuclease III activity	EC:3.1.26.3		TC129111 weakly similar to UniRef100_Q1XG54 Cluster: Similarity to ribonuclease III; n=1; Cryptomeria japonica	508	775.593	0	95.3782	454
765	Pt_SSH_3dpi_R_176R	nr_1.0E-6_blastx	potassium channel tetramerization domain-containing protein	gi|148906136|gb|ABR16226.1|unknown [Picea sitchensis]	ABR16226	586	16	3.1064e-37	0.618125	4	C:voltage-gated potassium channel complex; F:voltage-gated potassium channel activity; F:protein binding; P:potassium ion transport			TC150487	586	708.193	0	96.1631	401
766	Pt_SSH_3dpi_R_178R	est_1.0E-6_tblastx	ct581220 lg0aca pinus pinaster mrna	gi|90039493|emb|CT581220.1|CT581220 LG0ACA Pinus pinaster cDNA, mRNA sequence.	CT581220	122	1	2.88984e-20	1	0				CT581220 weakly similar to UniRef100_A6H730 Cluster: MGC159906 protein; n=1; Bos taurus	122	206.658	3.62648e-53	96.6667	116
767	Pt_SSH_3dpi_R_179R	nr_1.0E-6_blastx	indole-3-acetic acid inducible 9	gi|116787773|gb|ABK24636.1|unknown [Picea sitchensis]	ABK24636	346	50	4.29159e-53	0.7198	6	P:regulation of translation; P:regulation of transcription; F:protein dimerization activity; F:transcription factor activity; P:auxin mediated signaling pathway; C:nucleus			TC115013 similar to UniRef100_Q2XTE2 Cluster: Aux/IAA protein-like; n=1; Solanum tuberosum	346	630.881	2.22202e-180	97.9769	339
768	Pt_SSH_3dpi_R_182R	nr_1.0E-6_blastx	elongation factor 1-alpha	gi|296086055|emb|CBI31496.3|unnamed protein product [Vitis vinifera]	CBI31496	244	50	4.11351e-16	0.9952	6	C:cytoplasm; F:translation elongation factor activity; F:GTP binding; F:nucleotidyltransferase activity; P:translational elongation; F:GTPase activity	EC:2.7.7.0; EC:3.6.5.1; EC:3.6.5.2; EC:3.6.5.3; EC:3.6.5.4		GO096143 homologue to UniRef100_A3AEP8 Cluster: Elongation factor 1-alpha; n=3; Oryza sativa	244	404.893	1.64004e-112	97.0339	229
769	Pt_SSH_3dpi_R_185R	nr_1.0E-6_blastx	26s protease regulatory subunit 8	gi|224285939|gb|ACN40682.1|unknown [Picea sitchensis]	ACN40682	723	50	3.30323e-97	0.9726	8	C:cytoplasm; P:auxin biosynthetic process; F:peptidase activity; C:proteasome regulatory particle, base subcomplex; P:ubiquitin-dependent protein catabolic process; F:ATP binding; F:microtubule-severing ATPase activity; C:nucleus	EC:3.6.4.3		TC115108 UniRef100_Q9M613 Cluster: 26S proteasome regulatory subunit 8; n=2; Pinaceae	723	1332.63	0	98.862	695
770	Pt_SSH_3dpi_R_189R	est_1.0E-6_tblastx	is-b-n-a-10 picea engelmannii x picea glauca cdna clone ws00968_i22 mrna	gi|69393724|gb|DR476825.1|WS00968.C21_I22 IS-B-N-A-10 Picea engelmannii x Picea glauca cDNA clone WS00968_I22 3, mRNA sequence.	DR476825	370	2	7.68743e-19	0.85	0				TC151117 homologue to UniRef100_Q5ME66 Cluster: Alpha tubulin 1; n=2; Pinaceae	370	131.328	5.72573e-30	100	66
771	Pt_SSH_3dpi_R_190R	nr_1.0E-6_blastx	regulator of ribonuclease activity a	gi|116784690|gb|ABK23439.1|unknown [Picea sitchensis]	ABK23439	478	50	1.175e-71	0.83	3	P:regulation of RNA metabolic process; F:ribonuclease inhibitor activity; F:methyltransferase activity	EC:2.1.1.0		TC136959 similar to UniRef100_Q6Z6H0 Cluster: S-adenosylmethionine:2-demethylmenaquinone methyltransferase-like; n=1; Oryza sativa Japonica Group	478	924.27	0	99.3724	475
772	Pt_SSH_3dpi_R_191R	nr_1.0E-6_blastx	protein	gi|302809440|ref|XP_002986413.1|hypothetical protein SELMODRAFT_446593 [Selaginella moellendorffii] >gi|300145949|gb|EFJ12622.1| hypothetical protein SELMODRAFT_446593 [Selaginella moellendorffii]	XP_002986413	542	50	1.75905e-27	0.5392	6	P:intracellular signaling pathway; P:regulation of cellular ketone metabolic process; P:monocarboxylic acid metabolic process; P:cellular response to organic substance; P:carboxylic acid biosynthetic process; P:regulation of cellular biosynthetic process			AM983271	542	236.393	2.00075e-61	92	161
773	Pt_SSH_3dpi_R_192R	nr_1.0E-6_blastx	beta- -n-acetylglucosaminyltransferase radical	gi|148909038|gb|ABR17622.1|unknown [Picea sitchensis]	ABR17622	207	7	1.19354e-31	0.671429	3	F:transferase activity; C:chloroplast; F:transferase activity, transferring glycosyl groups			TC121894 weakly similar to UniRef100_A9SMB4 Cluster: Predicted protein; n=1; Physcomitrella patens subsp	207	402.911	5.42412e-112	99.5169	206
774	Pt_SSH_3dpi_R_193R	nr_1.0E-6_tblastx	pinus taeda isolate 6696 anonymous locus cl2136contig1_01 genomic sequence	gi|203377685|gb|FJ131107.1|Pinus taeda isolate 6696 anonymous locus CL2136Contig1_01 genomic sequence	FJ131107	461	14	3.25037e-28	0.944286	0				TC137152 weakly similar to UniRef100_Q9FPQ6 Cluster: Vegetative cell wall protein gp1 precursor; n=1; Chlamydomonas reinhardtii	461	690.352	0	94.469	427
775	Pt_SSH_3dpi_R_194R	nr_1.0E-6_blastx	unknown [Picea sitchensis]	gi|116790551|gb|ABK25657.1|unknown [Picea sitchensis]	ABK25657	667	1	1.30646e-30	0.92	0				TC121700 similar to UniRef100_A9V0N7 Cluster: Predicted protein; n=1; Monosiga brevicollis MX1	667	938.146	0	95.1424	568
776	Pt_SSH_3dpi_R_198R	nr_1.0E-6_blastx	cytosolic class i small heat shock protein 2a	gi|116793157|gb|ABK26632.1|unknown [Picea sitchensis]	ABK26632	265	50	8.94365e-29	0.7256	5	P:protein folding; P:protein oligomerization; P:response to salt stress; P:response to heat; P:response to oxidative stress			TC129401	265	486.17	6.11801e-137	98.4906	261
777	Pt_SSH_3dpi_R_199R	nr_1.0E-6_blastx	unknown [Picea sitchensis]	gi|116789425|gb|ABK25242.1|unknown [Picea sitchensis]	ABK25242	415	3	5.51415e-21	0.82	3	P:carbohydrate metabolic process; F:hydrolase activity, hydrolyzing O-glycosyl compounds; F:cation binding	EC:3.2.1.0		TC153664 weakly similar to UniRef100_Q0WTX3 Cluster: Beta-1,3-glucanase-like protein; n=1; Arabidopsis thaliana	415	700.264	0	96.1723	402
778	Pt_SSH_3dpi_R_200R	nr_1.0E-6_tblastx	picea glauca clone gq03302_p14 mrna sequence	gi|270144787|gb|BT111739.1|Picea glauca clone GQ03302_P14 mRNA sequence	BT111739	247	2	1.28956e-30	0.86	0				TC124521	247	446.523	4.8848e-125	97.9592	240
779	Pt_SSH_3dpi_R_204R	nr_1.0E-6_tblastx	pinus taeda class iii hd-zip protein hdz33 complete cds	gi|110349543|gb|DQ657212.1|Pinus taeda class III HD-Zip protein HDZ33 mRNA, complete cds	DQ657212	321	21	8.8992e-53	0.959524	0				TC121347 UniRef100_Q0Q419 Cluster: Class III HD-Zip protein HDZ33; n=1; Pinus taeda	321	498.064	1.97035e-140	97.8182	269
780	Pt_SSH_3dpi_R_207R	nr_1.0E-6_blastx	galactoside 2-alpha-l-	gi|224101389|ref|XP_002312258.1|glycosyltransferase family-37 [Populus trichocarpa] >gi|222852078|gb|EEE89625.1| glycosyltransferase family-37 [Populus trichocarpa]	XP_002312258	410	50	1.55564e-39	0.6804	6	F:metal ion binding; F:fucosyltransferase activity; P:plant-type cell wall biogenesis; P:xyloglucan biosynthetic process; C:membrane; C:Golgi apparatus			TC125267 similar to UniRef100_A7LIF1 Cluster: Alpha-1,2-fucosyltransferase; n=1; Populus tremula x Populus alba	410	757.752	0	98.2927	403
781	Pt_SSH_3dpi_R_208R	nr_1.0E-6_blastx	protein	gi|116791710|gb|ABK26080.1|unknown [Picea sitchensis]	ABK26080	311	50	1.10402e-45	0.7098	6	P:protein autoubiquitination; F:protein binding; F:ubiquitin-protein ligase activity; P:floral organ development; P:negative regulation of organ growth; F:zinc ion binding	EC:6.3.2.19		TC147030 similar to UniRef100_A9STC2 Cluster: Predicted protein; n=1; Physcomitrella patens subsp	311	569.428	6.26742e-162	98.3713	302
782	Pt_SSH_3dpi_R_211R	nr_1.0E-6_tblastx	picea glauca clone gq02819_o18 mrna sequence	gi|116790527|gb|EF086379.1|Picea sitchensis clone WS02739_L21 unknown mRNA	EF086379	353	5	2.23869e-25	0.79	0				BX682088 similar to UniRef100_Q680P8 Cluster: 40S ribosomal protein S29; n=1; Arabidopsis thaliana	353	589.252	7.7197e-168	96.3173	340
783	Pt_SSH_3dpi_R_213R	nr_1.0E-6_tblastx	Picea sitchensis clone WS02821_A03 unknown mRNA	gi|148909449|gb|EF678032.1|Picea sitchensis clone WS02821_A03 unknown mRNA	EF678032	341	1	1.39709e-29	0.86	0				TC133136 homologue to UniRef100_A7QIL6 Cluster: Chromosome chr9 scaffold_104, whole genome shotgun sequence; n=1; Vitis vinifera	341	644.758	0	98.827	337
784	Pt_SSH_3dpi_R_215R	nr_1.0E-6_blastx	chalcone synthase	gi|197306074|gb|ACH59388.1|chalcone synthase [Pseudotsuga macrocarpa]	ACH59388	419	50	2.01193e-26	0.9864	3	F:acyltransferase activity; F:naringenin-chalcone synthase activity; P:flavonoid biosynthetic process	EC:2.3.1.74		TC140902 homologue to UniRef100_Q2EFI6 Cluster: Chalcone synthase; n=1; Abies alba	419	650.705	0	96.6146	371
785	Pt_SSH_3dpi_R_217R	nr_1.0E-6_blastx	unknown [Picea sitchensis]	gi|224286615|gb|ACN41012.1|unknown [Picea sitchensis]	ACN41012	288	1	1.13534e-37	0.89	2	F:zinc ion binding; F:protein binding			TC123656 weakly similar to UniRef100_A9SWZ3 Cluster: Predicted protein; n=1; Physcomitrella patens subsp	288	468.328	1.56986e-131	96.6912	263
786	Pt_SSH_3dpi_R_220R	nr_1.0E-6_blastx	profilin	gi|116781895|gb|ABK22288.1|unknown [Picea sitchensis] >gi|116782655|gb|ABK22595.1| unknown [Picea sitchensis] >gi|116789301|gb|ABK25193.1| unknown [Picea sitchensis] >gi|116790950|gb|ABK25801.1| unknown [Picea sitchensis] >gi|148906928|gb|ABR16609.1| unknown [Picea sitchensis] >gi|224284617|gb|ACN40041.1| unknown [Picea sitchensis] >gi|224285943|gb|ACN40684.1| unknown [Picea sitchensis]	ABK22288	737	50	1.60288e-70	0.898	4	P:actin cytoskeleton organization; C:cytoplasm; F:actin binding; C:actin cytoskeleton			TC119043 similar to UniRef100_O82572 Cluster: Profilin-1; n=1; Ricinus communis	737	1197.83	0	95.1219	702
787	Pt_SSH_3dpi_R_224R	nr_1.0E-6_blastx	methyl- binding domain containing expressed	gi|224285599|gb|ACN40518.1|unknown [Picea sitchensis]	ACN40518	300	35	2.49931e-29	0.760571	2	F:methyl-CpG binding; C:nucleus			TC139194 similar to UniRef100_A7PF70 Cluster: Chromosome chr11 scaffold_13, whole genome shotgun sequence; n=1; Vitis vinifera	300	569.428	6.03292e-162	99.6564	290
788	Pt_SSH_3dpi_R_225R	nr_1.0E-6_tblastx	picea glauca clone gq03402_f17 mrna sequence	gi|270146293|gb|BT113245.1|Picea glauca clone GQ03402_F17 mRNA sequence	BT113245	141	48	4.28116e-18	0.885833	0				TC134923	141	224.499	1.80435e-58	95.0355	134
789	Pt_SSH_3dpi_R_226R	est_1.0E-6_tblastx	feglcd004_04-g10-f pd_bx library pinus densiflora cdna clone feglcd004_04-g10- mrna	gi|189472569|gb|FG615346.1|FEGLCD004_04-G10-F PD_BX library Pinus densiflora cDNA clone FEGLCD004_04-G10-F, mRNA sequence.	FG615346	208	9	2.6941e-36	0.983333	0				TC150933 similar to UniRef100_A2XC35 Cluster: Catalase; n=3; Oryza sativa	208	303.793	3.74983e-82	91.5888	196
790	Pt_SSH_3dpi_R_227R	nr_1.0E-6_blastx	unknown [Picea sitchensis]	gi|294463957|gb|ADE77499.1|unknown [Picea sitchensis]	ADE77499	236	2	2.59631e-26	0.78	0				GT239419 weakly similar to UniRef100_Q2W006 Cluster: Sensor protein; n=1; Magnetospirillum magneticum AMB-1	236	373.175	5.5878e-103	94.9153	224
791	Pt_SSH_3dpi_R_228R	nr_1.0E-6_blastx	water-stress inducible protein 1	gi|56481789|gb|AAV92525.1|water deficit inducible LP3-like protein [Pseudotsuga menziesii var. menziesii]	AAV92525	179	50	4.37312e-18	0.893	1	P:response to stress			TC129260	179	323.617	3.42778e-88	97.7654	175
792	Pt_SSH_3dpi_R_230R	nr_1.0E-6_blastx	40s ribosomal protein s12	gi|224285687|gb|ACN40559.1|unknown [Picea sitchensis] >gi|224286397|gb|ACN40906.1| unknown [Picea sitchensis]	ACN40559	159	50	1.0281e-14	0.9592	7	F:structural constituent of ribosome; C:small ribosomal subunit; C:chloroplast; P:translation; F:rRNA binding; P:response to antibiotic; C:mitochondrion	EC:3.6.5.3		TC125395 similar to UniRef100_A9TAH6 Cluster: Predicted protein; n=1; Physcomitrella patens subsp	159	315.687	7.3245e-86	100	159
793	Pt_SSH_3dpi_R_231R	nr_1.0E-6_blastx	beta-ketoacyl-coa synthase family protein	gi|294463844|gb|ADE77445.1|unknown [Picea sitchensis]	ADE77445	179	50	9.41432e-21	0.927	10	P:response to cold; P:wax biosynthetic process; F:protein binding; P:very-long-chain fatty acid metabolic process; P:cuticle development; C:membrane; P:fatty acid elongation; C:endoplasmic reticulum; F:fatty acid elongase activity; P:response to light stimulus			TC143539 similar to UniRef100_A9TJJ8 Cluster: Predicted protein; n=1; Physcomitrella patens subsp	179	212.605	8.97227e-55	90.6433	155
794	Pt_SSH_3dpi_R_232R	nr_1.0E-6_blastx	proline-rich arabinogalactan protein 4	gi|116779050|gb|ABK21117.1|unknown [Picea sitchensis] >gi|116782913|gb|ABK22719.1| unknown [Picea sitchensis]	ABK21117	413	7	5.00827e-22	0.724286	0				TC143251	413	739.911	0	97.5787	403
795	Pt_SSH_3dpi_R_233R	nr_1.0E-6_tblastx	picea glauca clone gq03235_b08 mrna sequence	gi|270144314|gb|BT111266.1|Picea glauca clone GQ03235_B08 mRNA sequence	BT111266	571	1	4.20218e-86	0.89	0				TC124492 similar to UniRef100_A9TP98 Cluster: Predicted protein; n=1; Physcomitrella patens subsp	571	948.058	0	95.4466	545
796	Pt_SSH_3dpi_R_235R	est_1.0E-6_tblastx	gq020: clean roots systems -diurnal cycle picea glauca cdna clone gq0208_o12 5 mrna	gi|262129290|gb|GT239947.1|PCO0139.C21_J12 Pco01-Bark-Wounded-Norm (PCO01) Pinus contorta cDNA clone PCO0139_J12 5', mRNA sequence.	GT239947	454	17	7.10733e-44	0.795882	0				TC134459 weakly similar to UniRef100_UPI0000E87AF2 Cluster: ribonuclease III; n=1; Methylophilales bacterium HTCC2181	454	289.917	1.28574e-77	94.7368	180
797	Pt_SSH_3dpi_R_236R	nr_1.0E-6_blastx	dolichyldiphosphatase 1	gi|116778929|gb|ABK21060.1|unknown [Picea sitchensis]	ABK21060	180	12	9.14117e-19	0.784167	2	C:membrane; F:catalytic activity			TC129887 similar to UniRef100_A9TLK8 Cluster: Predicted protein; n=1; Physcomitrella patens subsp	180	349.387	6.02505e-96	99.4444	179
798	Pt_SSH_3dpi_R_237R	nr_1.0E-6_blastx	unknown [Picea sitchensis]	gi|294461462|gb|ADE76292.1|unknown [Picea sitchensis]	ADE76292	390	4	8.50681e-22	0.55	2	P:lipid metabolic process; F:triglyceride lipase activity			GT249856 weakly similar to UniRef100_Q8LL12 Cluster: EDS1; n=1; Nicotiana tabacum	390	700.264	0	97.1795	379
799	Pt_SSH_3dpi_R_238R	nr_1.0E-6_blastx	o-methyltransferase	gi|294462168|gb|ADE76636.1|unknown [Picea sitchensis]	ADE76636	365	50	1.18105e-47	0.5736	2	F:catechol O-methyltransferase activity; F:protein dimerization activity	EC:2.1.1.6		TC116594 similar to UniRef100_Q9SYU3 Cluster: Caffeic acid ortho-methyltransferase; n=1; Pinus radiata	365	573.393	4.75143e-163	94.7945	346
800	Pt_SSH_3dpi_R_239R	nr_1.0E-6_blastx	lipid-binding serum glycoprotein family protein	gi|225447199|ref|XP_002272020.1|PREDICTED: hypothetical protein [Vitis vinifera] >gi|297739241|emb|CBI28892.3| unnamed protein product [Vitis vinifera]	XP_002272020	481	45	2.72082e-36	0.662222	12	C:cytoplasmic membrane-bounded vesicle; P:macrophage activation; C:vacuole; P:positive regulation of biological process; P:negative regulation of cytokine production; P:immune response; P:defense response to bacterium; F:Gram-negative bacterial cell surface binding; F:lipid binding; P:regulation of cellular process; P:regulation of immune system process; C:plasma membrane			TC136630 weakly similar to UniRef100_A7PXC2 Cluster: Chromosome chr12 scaffold_36, whole genome shotgun sequence; n=1; Vitis vinifera	481	874.711	0	97.921	471
801	Pt_SSH_3dpi_R_240R	nr_1.0E-6_blastx	protein	gi|116782625|gb|ABK22580.1|unknown [Picea sitchensis]	ABK22580	473	50	2.31326e-67	0.6284	3	C:vacuole; F:acid phosphatase activity; C:plasma membrane	EC:3.1.3.2		TC126532 weakly similar to UniRef100_A7PEE9 Cluster: Chromosome chr11 scaffold_13, whole genome shotgun sequence; n=1; Vitis vinifera	473	835.064	0	97.2516	460
802	Pt_SSH_3dpi_R_241R	nr_1.0E-6_blastx	unknown [Picea sitchensis]	gi|116791922|gb|ABK26160.1|unknown [Picea sitchensis]	ABK26160	388	1	9.12282e-24	0.84	2	F:serine-type endopeptidase activity; P:proteolysis	EC:3.4.21.0		TC121118 homologue to UniRef100_A9TE25 Cluster: Predicted protein; n=1; Physcomitrella patens subsp	388	720.087	0	98.4496	381
803	Pt_SSH_3dpi_R_242R	est_1.0E-6_tblastx	est1148390 normalized pine embryo lib_d pinus taeda cdna clone pimfv14 3 mrna	gi|74163528|gb|DT633459.1|EST1148390 Normalized pine embryo library, Lib_D Pinus taeda cDNA clone PIMFV14 3' end, mRNA sequence.	DT633459	191	3	2.81443e-27	0.973333	0				TC123925	191	283.97	3.16962e-76	97.4843	155
804	Pt_SSH_3dpi_R_243R	nr_1.0E-6_tblastx	picea glauca clone gq03323_f06 mrna sequence	gi|294460781|gb|BT122593.1|Picea sitchensis clone WS0453_D06 unknown mRNA	BT122593	128	2	3.13206e-18	0.95	0				TC130136	128	238.375	1.085e-62	98.4375	126
805	Pt_SSH_3dpi_R_247R	nr_1.0E-6_tblastx	pinus taeda isolate 7514 anonymous locus 2_835_02 genomic sequence	gi|203349707|gb|FJ103399.1|Pinus taeda isolate 7514 anonymous locus 2_835_02 genomic sequence	FJ103399	297	20	1.77836e-31	0.9875	0				TC153467 homologue to UniRef100_Q41783 Cluster: Tubulin beta-6 chain; n=1; Zea mays	297	561.499	1.4551e-159	98.9831	292
806	Pt_SSH_3dpi_R_248R	nr_1.0E-6_tblastx	picea glauca clone gq02901_c06 mrna sequence	gi|270139049|gb|BT106001.1|Picea glauca clone GQ02901_C06 mRNA sequence	BT106001	279	13	7.50496e-27	0.916154	0				TC123426 similar to UniRef100_A7PA75 Cluster: Chromosome chr14 scaffold_9, whole genome shotgun sequence; n=1; Vitis vinifera	279	383.087	6.93997e-106	91.7563	256
807	Pt_SSH_3dpi_R_250R	nr_1.0E-6_blastx	ORF89b [Pinus koraiensis]	gi|29565691|ref|NP_817290.1|ORF89b [Pinus koraiensis] >gi|29469790|gb|AAO74118.1| ORF89b [Pinus koraiensis]	NP_817290	253	2	3.68217e-27	0.985	1	C:chloroplast			TC147670 ORF73b [Pinus thunbergii]	253	478.24	1.41926e-134	98.8142	250
808	Pt_SSH_3dpi_R_253R	nr_1.0E-6_blastx	protein	gi|148907423|gb|ABR16845.1|unknown [Picea sitchensis]	ABR16845	303	50	6.96647e-48	0.7504	7	P:lipid metabolic process; P:defense response; F:carboxylesterase activity; C:cytoplasmic membrane-bounded vesicle; F:IgE binding; F:alpha-L-fucosidase activity; C:mitochondrion	EC:3.1.1.0; EC:3.1.1.1; EC:3.2.1.51		TC131600	303	569.428	6.09688e-162	98.6799	299
809	Pt_SSH_3dpi_R_255R	nr_1.0E-6_blastx	calmodulin	gi|116782900|gb|ABK22713.1|unknown [Picea sitchensis] >gi|116786841|gb|ABK24260.1| unknown [Picea sitchensis] >gi|224284607|gb|ACN40036.1| unknown [Picea sitchensis] >gi|224285193|gb|ACN40323.1| unknown [Picea sitchensis]	ABK22713	259	50	5.10615e-30	0.9804	12	P:starch metabolic process; F:calcium ion binding; F:signal transducer activity; P:oxidation reduction; P:regulation of photomorphogenesis; P:regulation of flower development; F:2-alkenal reductase activity; P:detection of calcium ion; F:protein binding; P:calcium-mediated signaling; C:nucleus; P:response to mechanical stimulus	EC:1.3.1.74		TC120713 UniRef100_P17928 Cluster: Calmodulin; n=5; Papilionoideae	259	488.152	1.51087e-137	99.2126	252
810	Pt_SSH_3dpi_R_257R	nr_1.0E-6_tblastx	picea glauca clone gq03812_b02 mrna sequence	gi|270150178|gb|BT117064.1|Picea glauca clone GQ03812_B02 mRNA sequence	BT117064	400	1	2.79599e-62	0.85	0				TC116754 similar to UniRef100_A7PC94 Cluster: Chromosome chr2 scaffold_11, whole genome shotgun sequence; n=1; Vitis vinifera	400	716.123	0	97.733	388
811	Pt_SSH_3dpi_R_263R	nr_1.0E-6_blastx	ate2 (arginine-trna protein transferase 2) arginyltransferase	gi|255571911|ref|XP_002526898.1|Arginyl-tRNA--protein transferase, putative [Ricinus communis] >gi|223533797|gb|EEF35529.1| Arginyl-tRNA--protein transferase, putative [Ricinus communis]	XP_002526898	363	9	1.96945e-10	0.532222	4	P:catabolic process; P:multicellular organismal development; P:primary metabolic process; P:regulation of biological process			TC132532 similar to UniRef100_A7Q3F3 Cluster: Chromosome chr13 scaffold_48, whole genome shotgun sequence; n=1; Vitis vinifera	363	624.934	1.44169e-178	96.6942	351
812	Pt_SSH_3dpi_R_266R	est_1.0E-10_blastn	shoot tip pitch canker susceptible pinus taeda cdna clone strs1_29_h08_a034 3 mrna	gi|66741713|gb|DR019343.1|STRS1_29_H08.b1_A034 Shoot tip pitch canker susceptible Pinus taeda cDNA clone STRS1_29_H08_A034 3', mRNA sequence.	DR019343	103	11	1.29454e-31	0.937273	0				TC116423 similar to UniRef100_Q0ZPW5 Cluster: CXE carboxylesterase; n=1; Malus pumila	103	147.187	2.3776e-35	97.561	80
813	Pt_SSH_3dpi_R_267R	nr_1.0E-6_blastx	unknown [Picea sitchensis]	gi|148909596|gb|ABR17890.1|unknown [Picea sitchensis]	ABR17890	232	1	2.70316e-15	0.89	0				TC124768 similar to UniRef100_A7QJF4 Cluster: Chromosome chr8 scaffold_106, whole genome shotgun sequence; n=1; Vitis vinifera	232	436.611	4.39843e-122	98.7069	229
814	Pt_SSH_3dpi_R_268R	nr_1.0E-6_blastx	probable ubiquitin-conjugating enzyme e2	gi|2982311|gb|AAC32141.1|probable ubiquitin-conjugating enzyme E2 [Picea mariana]	AAC32141	338	3	4.23272e-21	0.933333	3	P:regulation of protein metabolic process; F:small conjugating protein ligase activity; P:post-translational protein modification			TC129471 homologue to UniRef100_O65079 Cluster: Probable ubiquitin-conjugating enzyme E2; n=1; Picea mariana	338	618.987	8.25174e-177	98.5119	331
815	Pt_SSH_3dpi_R_271R	nr_1.0E-6_blastx	metallothionein-like protein class ii	gi|116779395|gb|ABK21265.1|unknown [Picea sitchensis] >gi|116779520|gb|ABK21320.1| unknown [Picea sitchensis] >gi|116779976|gb|ABK21501.1| unknown [Picea sitchensis] >gi|116780886|gb|ABK21863.1| unknown [Picea sitchensis] >gi|116782131|gb|ABK22381.1| unknown [Picea sitchensis] >gi|116785779|gb|ABK23855.1| unknown [Picea sitchensis] >gi|116788649|gb|ABK24953.1| unknown [Picea sitchensis] >gi|11678…	ABK21265	322	3	1.87985e-08	0.97	1	F:metal ion binding			TC136825 homologue to UniRef100_Q3ZDJ2 Cluster: Metallothionein-like protein class II; n=1; Picea abies	322	519.87	5.3919e-147	96.129	298
816	Pt_SSH_3dpi_R_272R	nr_1.0E-6_blastx	lhca2 protein	gi|116782998|gb|ABK22756.1|unknown [Picea sitchensis]	ABK22756	288	50	7.39582e-21	0.7444	7	F:chlorophyll binding; C:light-harvesting complex; C:photosystem I antenna complex; F:oxidoreductase activity, acting on CH-OH group of donors; P:photosynthesis, light harvesting in photosystem I; F:FAD binding; C:chloroplast			TC131026 weakly similar to UniRef100_A7P6R5 Cluster: Chromosome chr9 scaffold_7, whole genome shotgun sequence; n=1; Vitis vinifera	288	343.44	6.17997e-94	99.435	176
817	Pt_SSH_3dpi_R_276R	nr_1.0E-6_blastx	thioredoxin x	gi|224285297|gb|ACN40373.1|unknown [Picea sitchensis]	ACN40373	374	32	9.61312e-29	0.839063	10	P:glycerol ether metabolic process; F:enzyme activator activity; F:protein kinase activity; P:cell redox homeostasis; F:electron carrier activity; F:nucleotide binding; C:chloroplast thylakoid; P:cellular metabolic process; P:positive regulation of catalytic activity; F:protein disulfide oxidoreductase activity			TC126638 weakly similar to UniRef100_Q8LD49 Cluster: Thioredoxin-X, chloroplast precursor; n=1; Arabidopsis thaliana	374	718.105	0	99.1979	371
818	Pt_SSH_3dpi_R_277R	nr_1.0E-6_blastx	unknown [Picea sitchensis]	gi|148906707|gb|ABR16502.1|unknown [Picea sitchensis]	ABR16502	137	1	2.11014e-12	0.88	0				TC144290 weakly similar to UniRef100_A7PFK7 Cluster: Chromosome chr11 scaffold_14, whole genome shotgun sequence; n=1; Vitis vinifera	137	240.358	2.9383e-63	97.7444	130
819	Pt_SSH_3dpi_R_278R	nr_1.0E-6_blastx	disease resistance protein	gi|294461462|gb|ADE76292.1|unknown [Picea sitchensis]	ADE76292	319	16	3.91625e-22	0.63875	2	P:lipid metabolic process; F:triglyceride lipase activity			TC136191 similar to UniRef100_Q8S3U2 Cluster: EDS1-like protein; n=1; Nicotiana benthamiana	319	559.517	6.20138e-159	97.7419	303
820	Pt_SSH_3dpi_R_280R	nr_1.0E-6_tblastx	picea glauca clone gq0198_e04 mrna sequence	gi|270135671|gb|BT102623.1|Picea glauca clone GQ0198_E04 mRNA sequence	BT102623	216	1	4.84575e-20	0.82	0				TC125927 homologue to UniRef100_Q9LW68 Cluster: Gb	216	367.228	3.13252e-101	97.1831	207
821	Pt_SSH_3dpi_R_281R	nr_1.0E-6_blastx	unknow protein	gi|242089329|ref|XP_002440497.1|hypothetical protein SORBIDRAFT_09g002000 [Sorghum bicolor] >gi|241945782|gb|EES18927.1| hypothetical protein SORBIDRAFT_09g002000 [Sorghum bicolor]	XP_002440497	311	18	4.67079e-20	0.828333	3	C:mitochondrion; C:plasma membrane; P:response to aluminum ion			TC127898 similar to UniRef100_A7PSV0 Cluster: Chromosome chr8 scaffold_29, whole genome shotgun sequence; n=1; Vitis vinifera	311	573.393	4.01414e-163	98.3819	304
822	Pt_SSH_3dpi_R_284R	nr_1.0E-6_blastx	unknown [Picea sitchensis]	gi|294461605|gb|ADE76363.1|unknown [Picea sitchensis]	ADE76363	610	1	4.07366e-14	0.87	0				TC148557 similar to UniRef100_A7QPG6 Cluster: Chromosome chr18 scaffold_137, whole genome shotgun sequence; n=1; Vitis vinifera	610	977.793	0	95.3608	555
823	Pt_SSH_3dpi_R_288R	nr_1.0E-6_tblastx	picea glauca clone gq04005_e18 mrna sequence	gi|270151456|gb|BT118342.1|Picea glauca clone GQ04005_E18 mRNA sequence	BT118342	241	1	1.93207e-35	0.88	0				TC138597 homologue to UniRef100_A7P0Q8 Cluster: Chromosome chr19 scaffold_4, whole genome shotgun sequence; n=1; Vitis vinifera	241	452.47	7.71122e-127	98.75	237
824	Pt_SSH_3dpi_R_289R	nr_1.0E-6_tblastx	pinus taeda isolate 4164 anonymous locus umn_3638_01 genomic sequence	gi|116783978|gb|EF083834.1|Picea sitchensis clone WS0284_D19 unknown mRNA	EF083834	477	18	5.04329e-73	0.988889	0				TC122880 similar to UniRef100_A6W8F6 Cluster: Selenocysteine-specific translation elongation factor; n=1; Kineococcus radiotolerans SRS30216	477	666.564	0	97.0509	362
825	Pt_SSH_3dpi_R_290R	nr_1.0E-6_blastx	ORF56b [Pinus thunbergii]	gi|7524662|ref|NP_042416.1|ORF56b [Pinus thunbergii] >gi|1262656|dbj|BAA04373.1| ORF56b [Pinus thunbergii]	NP_042416	307	2	1.31857e-22	0.965	1	C:chloroplast			TC133963 homologue to UniRef100_A4QM42 Cluster: ORF107a; n=1; Pinus koraiensis	307	553.57	3.67387e-157	100	279
826	Pt_SSH_3dpi_R_291R	nr_1.0E-6_blastx	eukaryotic initiation factor eif4-like protein	gi|116784764|gb|ABK23463.1|unknown [Picea sitchensis]	ABK23463	261	17	4.7846e-12	0.625882	5	C:cytoplasm; P:cellular macromolecule metabolic process; F:binding; C:nucleus; P:primary metabolic process			BX251671 weakly similar to UniRef100_Q8H0T8 Cluster: Eukaryotic initiation factor 4, eIF4-like protein; n=1; Arabidopsis thaliana	261	478.24	1.46737e-134	98.0843	256
827	Pt_SSH_3dpi_R_293R	nr_1.0E-6_blastx	protein	gi|302803857|ref|XP_002983681.1|hypothetical protein SELMODRAFT_422985 [Selaginella moellendorffii] >gi|300148518|gb|EFJ15177.1| hypothetical protein SELMODRAFT_422985 [Selaginella moellendorffii]	XP_002983681	480	50	5.49669e-29	0.6292	3	C:membrane; P:biological_process; C:cellular_component			CF396527	480	36.1753	0.329652	100	18
828	Pt_SSH_3dpi_R_295R	nr_1.0E-6_blastx	protein	gi|255569209|ref|XP_002525573.1|Exportin-7, putative [Ricinus communis] >gi|223535152|gb|EEF36832.1| Exportin-7, putative [Ricinus communis]	XP_002525573	640	50	1.3057e-69	0.7376	5	C:cytoplasm; C:nuclear pore; F:nuclear export signal receptor activity; F:protein transporter activity; P:protein export from nucleus			TC142502 similar to UniRef100_Q9LHS4 Cluster: RAN binding protein 16-like; n=1; Arabidopsis thaliana	640	1221.62	0	99.0625	634
829	Pt_SSH_3dpi_R_296R	nr_1.0E-6_tblastx	picea glauca clone gq03806_k20 mrna sequence	gi|270149899|gb|BT116785.1|Picea glauca clone GQ03806_K20 mRNA sequence	BT116785	165	1	2.63312e-08	0.73	0				TC142258 similar to UniRef100_A2Q5R3 Cluster: Thioredoxin domain 2; Thioredoxin fold; n=1; Medicago truncatula	165	135.293	1.53752e-31	85.2713	110
830	Pt_SSH_3dpi_R_298R	est_1.0E-6_tblastx	needles control pinus taeda cdna clone ndl1_18_b01_a029 3 mrna	gi|48943818|gb|CO170946.1|NDL1_18_B01.b1_A029 Needles control Pinus taeda cDNA clone NDL1_18_B01_A029 3', mRNA sequence.	CO170946	329	10	2.53135e-42	0.95	0				TC115122 weakly similar to UniRef100_A7QM96 Cluster: Chromosome chr5 scaffold_124, whole genome shotgun sequence; n=1; Vitis vinifera	329	444.54	2.61832e-124	95.4861	275
831	Pt_SSH_3dpi_R_299R	nr_1.0E-6_tblastx	picea sitchensis isolate vd401 ubiquitin-conjugating enzyme-like protein partial cds	gi|306020366|gb|HM204109.1|Picea sitchensis isolate VD401 ubiquitin-conjugating enzyme-like protein mRNA, partial cds	HM204109	219	10	9.13209e-32	0.91	0				GO448422 UniRef100_Q8VWV2 Cluster: Ubiquitin carrier protein; n=1; Pinus pinaster	219	394.981	1.40579e-109	98.1735	215
832	Pt_SSH_3dpi_R_300R	nr_1.0E-6_blastx	set domain protein	gi|296082099|emb|CBI21104.3|unnamed protein product [Vitis vinifera]	CBI21104	491	50	2.39676e-72	0.7158	12	F:protein binding; F:zinc ion binding; C:Set1C/COMPASS complex; P:histone methylation; P:chromatin silencing; P:DNA damage checkpoint; P:chromatin remodeling; P:telomere maintenance; F:RNA binding; F:histone methyltransferase activity (H3-K4 specific); C:nuclear chromatin; C:mitochondrion			CT576197 homologue to UniRef100_A7P604 Cluster: Chromosome chr4 scaffold_6, whole genome shotgun sequence; n=1; Vitis vinifera	491	262.164	3.155e-69	100	132
833	Pt_SSH_3dpi_R_301R	nr_1.0E-6_tblastx	picea glauca clone gq03813_n02 mrna sequence	gi|270150265|gb|BT117151.1|Picea glauca clone GQ03813_N02 mRNA sequence	BT117151	245	1	4.85207e-27	0.87	0				TC153285 similar to UniRef100_Q6ZDF3 Cluster: TRAB1; n=1; Oryza sativa Japonica Group	245	381.105	2.38638e-105	97.3214	218
834	Pt_SSH_3dpi_R_302R	est_1.0E-6_tblastx	li0678420 radiata pine juvenile earlywood cdna library pinus radiata cdna clone 43534 mrna	gi|222830211|gb|FE519255.1|li0678420 Radiata pine juvenile earlywood cDNA library Pinus radiata cDNA clone 43534 B5, mRNA sequence.	FE519255	185	20	2.43775e-25	0.939	0				TC123158 similar to UniRef100_Q9SMV2 Cluster: AT-LS1 product; n=1; Arabidopsis thaliana	185	266.128	7.1862e-71	96.7532	149
835	Pt_SSH_3dpi_R_303R	nr_1.0E-6_blastx	protein	gi|116787317|gb|ABK24460.1|unknown [Picea sitchensis] >gi|148909171|gb|ABR17686.1| unknown [Picea sitchensis] >gi|224284996|gb|ACN40227.1| unknown [Picea sitchensis]	ABK24460	431	50	6.54934e-59	0.8736	11	P:transmembrane transport; F:magnesium-protoporphyrin IX monomethyl ester (oxidative) cyclase activity; P:oxidation reduction; P:chlorophyll biosynthetic process; F:DNA binding; F:metal ion transmembrane transporter activity; C:chloroplast inner membrane; C:chloroplast thylakoid membrane; P:photosynthesis; P:metal ion transport; F:iron ion binding	EC:1.14.13.81		TC121030 similar to UniRef100_A7PTG4 Cluster: Chromosome chr8 scaffold_29, whole genome shotgun sequence; n=2; Vitis vinifera	431	735.946	0	96.0557	414
836	Pt_SSH_3dpi_R_304R	nr_1.0E-6_tblastx	populus trichocarpa mrna	gi|270137157|gb|BT104109.1|Picea glauca clone GQ02806_J04 mRNA sequence	BT104109	563	21	1.42077e-87	0.924286	0				TC130446 weakly similar to UniRef100_A7QIW8 Cluster: Chromosome chr2 scaffold_105, whole genome shotgun sequence; n=1; Vitis vinifera	563	932.199	0	96.6972	527
837	Pt_SSH_3dpi_R_305R	nr_1.0E-6_blastx	family 19 glycoside hydrolase	gi|224284173|gb|ACN39823.1|unknown [Picea sitchensis] >gi|224284429|gb|ACN39949.1| unknown [Picea sitchensis] >gi|224285573|gb|ACN40505.1| unknown [Picea sitchensis] >gi|224285875|gb|ACN40651.1| unknown [Picea sitchensis]	ACN39823	331	50	1.41279e-32	0.768	13	P:multidimensional cell growth; P:root epidermal cell differentiation; P:chitin catabolic process; P:cell wall macromolecule catabolic process; P:response to water deprivation; P:response to salt stress; P:response to cytokinin stimulus; P:response to heat; C:cytoplasmic membrane-bounded vesicle; P:response to nitrate; P:lignin biosynthetic process; F:chitinase activity; P:regulation of salicylic…	EC:3.2.1.14		TC126852 similar to UniRef100_Q6JX03 Cluster: Chitinase-like protein; n=1; Gossypium hirsutum	331	617.005	3.18947e-176	98.4894	326
838	Pt_SSH_3dpi_R_306R	nr_1.0E-6_blastx	transcription elongation factor 1	gi|116791582|gb|ABK26033.1|unknown [Picea sitchensis] >gi|224285524|gb|ACN40482.1| unknown [Picea sitchensis]	ABK26033	588	50	1.25775e-30	0.8174	2	F:hydrolase activity, hydrolyzing O-glycosyl compounds; F:translation elongation factor activity	EC:3.2.1.0		TC129220 similar to UniRef100_A7P1V1 Cluster: Chromosome chr19 scaffold_4, whole genome shotgun sequence; n=1; Vitis vinifera	588	1007.53	0	96.9388	570
839	Pt_SSH_3dpi_R_307R	nr_1.0E-6_blastx	protein	gi|302758574|ref|XP_002962710.1|hypothetical protein SELMODRAFT_79275 [Selaginella moellendorffii] >gi|300169571|gb|EFJ36173.1| hypothetical protein SELMODRAFT_79275 [Selaginella moellendorffii]	XP_002962710	326	50	3.17235e-32	0.8636	12	P:vesicle-mediated transport; C:plastid; P:flower development; F:transcription repressor activity; F:myosin heavy chain kinase activity; C:cytoplasmic membrane-bounded vesicle; C:membrane coat; F:protein heterodimerization activity; P:negative regulation of transcription; P:intracellular protein transport; F:structural molecule activity; C:nucleus	EC:2.7.11.7		TC142520 similar to UniRef100_A7P5M4 Cluster: Chromosome chr4 scaffold_6, whole genome shotgun sequence; n=1; Vitis vinifera	326	599.164	7.3702e-171	98.4472	317
840	Pt_SSH_3dpi_R_308R	nr_1.0E-6_blastx	type 1 non specific lipid transfer protein precursor	gi|12655854|gb|AAK00625.1|AF223405_1nonspecific lipid-transfer protein precursor [Pinus resinosa]	AAK00625	641	50	4.08723e-47	0.7184	2	F:lipid binding; P:lipid transport			TC151966 homologue to UniRef100_Q9AXZ6 Cluster: Nonspecific lipid-transfer protein precursor; n=1; Pinus resinosa	641	900.482	0	94.2761	560
841	Pt_SSH_3dpi_R_309R	nr_1.0E-6_blastx	ring finger protein 5	gi|116781137|gb|ABK21979.1|unknown [Picea sitchensis] >gi|148908424|gb|ABR17325.1| unknown [Picea sitchensis]	ABK21979	462	50	1.28944e-57	0.6378	3	F:zinc ion binding; F:protein binding; C:plastid			TC153366 similar to UniRef100_A9T4Q7 Cluster: Predicted protein; n=1; Physcomitrella patens subsp	462	892.552	0	99.3507	459
842	Pt_SSH_3dpi_R_311R	nr_1.0E-6_blastx	protein	gi|168054571|ref|XP_001779704.1|predicted protein [Physcomitrella patens subsp. patens] >gi|162668902|gb|EDQ55500.1| predicted protein [Physcomitrella patens subsp. patens]	XP_001779704	400	50	9.16981e-64	0.766	11	C:cytosol; F:peptide binding; P:protein homotrimerization; P:protein amino acid O-linked glycosylation; F:monosaccharide binding; P:response to nutrient; F:protein N-acetylglucosaminyltransferase activity; F:N-acetyltransferase activity; F:protein binding; P:signal transduction; C:MLL5-L complex	EC:2.4.1.94		TC119183 similar to UniRef100_A7PZ50 Cluster: Chromosome chr4 scaffold_39, whole genome shotgun sequence; n=1; Vitis vinifera	400	777.576	0	99.5	398
843	Pt_SSH_3dpi_R_313R	nr_1.0E-6_blastx	protein kinase	gi|294462162|gb|ADE76633.1|unknown [Picea sitchensis]	ADE76633	265	10	4.72375e-44	0.601	1	F:binding			TC136089 similar to UniRef100_A7NYZ7 Cluster: Chromosome chr6 scaffold_3, whole genome shotgun sequence; n=1; Vitis vinifera	265	509.958	4.22313e-144	99.2453	263
844	Pt_SSH_3dpi_R_317R	est_1.0E-10_blastn	pco01-bark-wounded-norm pinus contorta cdna clone pco0126_j08 3 mrna	gi|262126070|gb|GT231584.1|PCO0126.CR_J08 Pco01-Bark-Wounded-Norm (PCO01) Pinus contorta cDNA clone PCO0126_J08 3', mRNA sequence.	GT231584	104	23	1.22973e-25	0.968261	0				TC141023	104	129.346	5.64722e-30	98.5507	68
845	Pt_SSH_3dpi_R_318R	nr_1.0E-6_blastx	aspartate aminotransferase	gi|310689381|gb|ADP03202.1|aspartate transaminase [Pinus sylvestris] >gi|310689403|gb|ADP03213.1| aspartate transaminase [Pinus sylvestris]	ADP03202	246	50	2.91636e-38	0.834	13	C:cytosol; F:copper ion binding; F:L-aspartate:2-oxoglutarate aminotransferase activity; P:2-oxoglutarate metabolic process; P:biosynthetic process; C:plastid; P:tricarboxylic acid cycle; P:glutamate metabolic process; P:leaf senescence; F:pyridoxal phosphate binding; P:aspartate metabolic process; C:plasma membrane; P:alanine metabolic process	EC:2.6.1.1		TC115970 similar to UniRef100_A7P5B1 Cluster: Aspartate aminotransferase; n=1; Vitis vinifera	246	472.293	8.49631e-133	99.187	244
846	Pt_SSH_3dpi_R_321R	nr_1.0E-6_blastx	protein	gi|116788868|gb|ABK25032.1|unknown [Picea sitchensis]	ABK25032	444	50	2.17965e-73	0.7982	7	F:protein binding; P:vesicle docking during exocytosis; C:exocyst; C:membrane; C:nucleus; C:cytosol; P:lateral root morphogenesis			TC125287 similar to UniRef100_A7QHV3 Cluster: Chromosome undetermined scaffold_100, whole genome shotgun sequence; n=1; Vitis vinifera	444	773.611	0	99.4975	396
847	Pt_SSH_3dpi_R_324R	nr_1.0E-6_blastx	alkyl hydroperoxide reductase thiol specific antioxidant mal allergen	gi|116786096|gb|ABK23972.1|unknown [Picea sitchensis]	ABK23972	643	50	3.9523e-90	0.7642	6	F:antioxidant activity; F:oxidoreductase activity; P:cell redox homeostasis; F:protein binding; C:chloroplast; C:thylakoid			TC127033 similar to UniRef100_Q6QPJ6 Cluster: Peroxiredoxin Q, chloroplast precursor; n=2; Populus trichocarpa x Populus deltoides	643	1156.21	0	98.2428	615
848	Pt_SSH_3dpi_R_325R	nr_1.0E-6_blastx	haloacid dehalogenase-like hydrolase family protein	gi|294463067|gb|ADE77071.1|unknown [Picea sitchensis]	ADE77071	498	27	5.43488e-77	0.752593	3	P:metabolic process; F:hydrolase activity; C:chloroplast			TC133705 similar to UniRef100_A7PVA9 Cluster: Chromosome chr4 scaffold_32, whole genome shotgun sequence; n=1; Vitis vinifera	498	789.47	0	98.8038	413
849	Pt_SSH_3dpi_R_327R	nr_1.0E-6_blastx	cellulose synthase catalytic subunit	gi|148905742|gb|ABR16035.1|unknown [Picea sitchensis]	ABR16035	184	50	5.8923e-26	0.8466	16	F:protein binding; F:zinc ion binding; P:jasmonic acid mediated signaling pathway; P:response to water deprivation; P:cellular cell wall organization; P:ethylene mediated signaling pathway; P:defense response to fungus; P:defense response to bacterium; C:integral to membrane; P:response to osmotic stress; P:secondary cell wall biogenesis; P:cellulose biosynthetic process; F:cellulose synthase (UD…	EC:2.4.1.12		TC127090 similar to UniRef100_Q9SNY8 Cluster: Branched-chain amino acid aminotransferase; n=1; Solanum tuberosum	184	34.1929	0.47144	100	17
850	Pt_SSH_3dpi_R_330R	nr_1.0E-6_tblastx	picea glauca clone gq03235_i14 mrna sequence	gi|270144341|gb|BT111293.1|Picea glauca clone GQ03235_I14 mRNA sequence	BT111293	395	2	3.40474e-38	0.94	0				TC119504 similar to UniRef100_A9TM40 Cluster: Predicted protein; n=1; Physcomitrella patens subsp	395	436.611	7.73306e-122	95.5882	260
851	Pt_SSH_3dpi_R_331R	nr_1.0E-6_blastx	heat shock protein	gi|148909835|gb|ABR18004.1|unknown [Picea sitchensis]	ABR18004	498	50	2.06109e-84	0.8438	8	P:auxin biosynthetic process; P:response to high light intensity; F:ATPase activity; F:protein binding; F:ATP binding; P:response to hydrogen peroxide; P:protein unfolding; P:response to heat			TC135204 similar to UniRef100_Q9S822 Cluster: Heat shock protein HSP101; n=1; Zea mays	498	940.129	0	98.7952	492
852	Pt_SSH_3dpi_R_332R	nr_1.0E-6_blastx	plpb (pas lov protein b) signal transducer two-component sensor	gi|255558228|ref|XP_002520141.1|twin lov protein, putative [Ricinus communis] >gi|223540633|gb|EEF42196.1| twin lov protein, putative [Ricinus communis]	XP_002520141	249	20	2.47833e-13	0.651	4	F:signal transducer activity; F:protein binding; P:signal transduction; P:regulation of transcription, DNA-dependent			TC151633 weakly similar to UniRef100_A7Q2R5 Cluster: Chromosome chr1 scaffold_46, whole genome shotgun sequence; n=1; Vitis vinifera	249	416.787	4.4038e-116	96.3415	237
853	Pt_SSH_3dpi_R_333R	nr_1.0E-6_blastx	unknown [Picea sitchensis]	gi|294464236|gb|ADE77632.1|unknown [Picea sitchensis]	ADE77632	242	1	4.57433e-07	0.78	0				BQ699775 similar to UniRef100_A9SAG8 Cluster: Predicted protein; n=1; Physcomitrella patens subsp	242	418.77	1.08087e-116	97.8903	232
854	Pt_SSH_3dpi_R_337R	nr_1.0E-6_blastx	unknown [Picea sitchensis]	gi|294461006|gb|ADE76073.1|unknown [Picea sitchensis]	ADE76073	728	16	7.03311e-55	0.723125	3	F:molecular_function; P:biological_process; C:cellular_component			TC134386	728	1340.56	0	98.3517	716
855	Pt_SSH_3dpi_R_339R	nr_1.0E-6_blastx	protein	gi|116794281|gb|ABK27079.1|unknown [Picea sitchensis]	ABK27079	399	32	5.61681e-29	0.797813	1	C:plastid			TC120419	399	739.911	0	98.4887	391
856	Pt_SSH_3dpi_R_340R	nr_1.0E-6_blastx	protein	gi|218191660|gb|EEC74087.1|hypothetical protein OsI_09115 [Oryza sativa Indica Group]	EEC74087	374	50	1.21004e-39	0.6672	3	C:intracellular; P:RNA processing; F:protein binding			TC123197 weakly similar to UniRef100_A7QW89 Cluster: Chromosome undetermined scaffold_200, whole genome shotgun sequence; n=1; Vitis vinifera	374	704.229	0	98.9333	371
857	Pt_SSH_3dpi_R_342R	nr_1.0E-6_blastx	unknown [Picea sitchensis]	gi|116781154|gb|ABK21985.1|unknown [Picea sitchensis] >gi|148910806|gb|ABR18469.1| unknown [Picea sitchensis]	ABK21985	617	6	2.04857e-61	0.678333	0				TC138166 homologue to UniRef100_A9SBS3 Cluster: Predicted protein; n=1; Physcomitrella patens subsp	617	1027.35	0	96.6777	582
858	Pt_SSH_3dpi_R_343R	nr_1.0E-6_blastx	senescence-inducible chloroplast stay-green protein 1	gi|116782041|gb|ABK22344.1|unknown [Picea sitchensis]	ABK22344	600	50	6.27094e-105	0.729	3	P:chlorophyll catabolic process; P:PSII associated light-harvesting complex II catabolic process; C:plastid			TC118330 similar to UniRef100_Q5EMP6 Cluster: Senescence-inducible chloroplast stay-green protein 2; n=1; Glycine max	600	1142.33	0	99	594
859	Pt_SSH_3dpi_R_344R	nr_1.0E-6_blastx	protein	gi|148906948|gb|ABR16619.1|unknown [Picea sitchensis] >gi|148909470|gb|ABR17833.1| unknown [Picea sitchensis]	ABR16619	553	43	1.94498e-56	0.669535	2	C:cytoplasmic membrane-bounded vesicle; C:plant-type cell wall			TC119591	553	900.482	0	95.073	521
860	Pt_SSH_3dpi_R_346R	nr_1.0E-6_tblastx	picea glauca clone gq03614_k02 mrna sequence	gi|294460261|gb|BT122325.1|Picea sitchensis clone WS0443_I18 unknown mRNA	BT122325	417	2	1.77089e-34	0.83	0				TC128111	417	567.446	3.36938e-161	98.366	301
861	Pt_SSH_3dpi_R_350R	nr_1.0E-6_blastx	nadph:cytochrome p450 reductase	gi|7320911|emb|CAA89837.3|NADPH-cytochrome P450 reductase [Pseudotsuga menziesii]	CAA89837	193	50	4.04084e-27	0.9132	17	P:response to jasmonic acid stimulus; F:NADPH-hemoprotein reductase activity; P:response to reactive oxygen species; P:oxidation reduction; P:cellular response to sulfur starvation; P:phenylpropanoid metabolic process; F:transcription activator activity; F:transcription factor activity; F:kinase activity; P:indole glucosinolate biosynthetic process; P:response to molecule of fungal origin; P:defe…	EC:1.6.2.4		TC117029 homologue to UniRef100_Q40916 Cluster: NADPH-cytochrome P450 reductase; n=1; Pseudotsuga menziesii	193	367.228	2.77047e-101	98.9637	191
862	Pt_SSH_3dpi_R_353R	no hit	-	-	-	320	0	-	-	0	-	-		NP662118 GB	320	34.1929	0.855367	100	17
863	Pt_SSH_3dpi_R_355R	est_1.0E-6_tblastx	root control 2 pinus taeda cdna clone rtcnt2_6_h05_a029 3 mrna	gi|49012703|gb|CO201528.1|RTCNT2_6_H05.b1_A029 Root control 2 (late) Pinus taeda cDNA clone RTCNT2_6_H05_A029 3', mRNA sequence.	CO201528	261	5	3.08423e-24	0.926	0				TC116086 similar to UniRef100_Q2QN57 Cluster: Expressed protein; n=1; Oryza sativa Japonica Group	261	266.128	1.04371e-70	97.9452	143
864	Pt_SSH_3dpi_R_356R	nr_1.0E-6_blastx	protein	gi|148906417|gb|ABR16362.1|unknown [Picea sitchensis]	ABR16362	457	50	1.64702e-57	0.6772	1	C:membrane			TC124407 weakly similar to UniRef100_A7P2Q2 Cluster: Chromosome chr1 scaffold_5, whole genome shotgun sequence; n=1; Vitis vinifera	457	827.135	0	97.8118	447
865	Pt_SSH_3dpi_R_357R	nr_1.0E-6_blastx	akin gamma	gi|224119660|ref|XP_002318128.1|predicted protein [Populus trichocarpa] >gi|222858801|gb|EEE96348.1| predicted protein [Populus trichocarpa]	XP_002318128	268	26	8.65525e-14	0.675	4	F:kinase activity; F:molecular_function; P:biological_process; C:cellular_component			TC124874 weakly similar to UniRef100_Q8LBB2 Cluster: SNF1-related protein kinase regulatory subunit gamma 1; n=1; Arabidopsis thaliana	268	446.523	5.33081e-125	95.941	260
866	Pt_SSH_3dpi_R_361R	nr_1.0E-6_blastx	early response to dehydration 15-like protein	gi|116781751|gb|ABK22226.1|unknown [Picea sitchensis] >gi|224285807|gb|ACN40618.1| unknown [Picea sitchensis] >gi|224286662|gb|ACN41035.1| unknown [Picea sitchensis]	ABK22226	380	6	3.3829e-34	0.87	0				TC117875 similar to UniRef100_Q5MED0 Cluster: Early response to dehydration 15-like protein; n=1; Pseudotsuga menziesii var	380	535.728	1.07985e-151	96.2264	306
867	Pt_SSH_3dpi_R_362R	nr_1.0E-6_tblastx	picea glauca clone gq04012_f20 mrna sequence	gi|224285710|gb|BT071095.1|Picea sitchensis clone WS02770_M03 unknown mRNA	BT071095	157	4	6.10288e-20	0.88	0				BQ198467 similar to UniRef100_A7P1U9 Cluster: Chromosome chr19 scaffold_4, whole genome shotgun sequence; n=1; Vitis vinifera	157	303.793	2.74856e-82	99.3631	156
868	Pt_SSH_3dpi_R_363R	nr_1.0E-6_tblastx	picea glauca clone gq00411_p24 mrna sequence	gi|270133761|gb|BT100713.1|Picea glauca clone GQ00411_P24 mRNA sequence	BT100713	679	2	8.20024e-67	0.755	0				TC130964 homologue to UniRef100_A0MTF3 Cluster: Fibroblast growth factor 5 short isoform; n=1; Bos taurus	679	1227.57	0	97.7909	664
869	Pt_SSH_3dpi_R_364R	nr_1.0E-6_tblastx	picea glauca clone gq03819_c01 mrna sequence	gi|270150529|gb|BT117415.1|Picea glauca clone GQ03819_C01 mRNA sequence	BT117415	637	1	2.03403e-16	0.75	0				TC132934 similar to UniRef100_A7Q0T9 Cluster: Chromosome chr7 scaffold_42, whole genome shotgun sequence; n=1; Vitis vinifera	637	52.0341	7.43224e-06	92.1053	35
870	Pt_SSH_3dpi_R_365R	nr_1.0E-6_blastx	photosystem i reaction center subunit iv a	gi|224284421|gb|ACN39945.1|unknown [Picea sitchensis]	ACN39945	290	50	2.90832e-17	0.8874	5	C:plastoglobule; C:photosystem I reaction center; F:catalytic activity; P:photosynthesis; C:chloroplast thylakoid membrane			TC132813 similar to UniRef100_P13194 Cluster: Photosystem I reaction center subunit IV, chloroplast precursor; n=1; Hordeum vulgare	290	488.152	1.70441e-137	98.4733	258
871	Pt_SSH_3dpi_R_366R	est_1.0E-6_tblastx	st83f10 pine x shoot tip library pinus taeda cdna clone mrna	gi|90038918|emb|CT580246.1|CT580246 LG0ACA Pinus pinaster cDNA, mRNA sequence.	CT580246	127	49	7.38502e-49	0.927959	0				TC124574	127	202.693	5.92923e-52	96.7213	118
872	Pt_SSH_3dpi_R_368R	nr_1.0E-6_blastx	early response to dehydration 15-like protein	gi|116781751|gb|ABK22226.1|unknown [Picea sitchensis] >gi|224285807|gb|ACN40618.1| unknown [Picea sitchensis] >gi|224286662|gb|ACN41035.1| unknown [Picea sitchensis]	ABK22226	432	8	6.27785e-57	0.8175	0				TC117875 similar to UniRef100_Q5MED0 Cluster: Early response to dehydration 15-like protein; n=1; Pseudotsuga menziesii var	432	729.999	0	96.2963	416
873	Pt_SSH_3dpi_R_369R	nr_1.0E-6_blastx	actin-depolymerizing factor	gi|116780117|gb|ABK21557.1|unknown [Picea sitchensis]	ABK21557	645	50	3.7032e-83	0.8986	4	F:actin binding; F:zinc ion binding; F:nucleic acid binding; C:intracellular			TC148650 similar to UniRef100_Q0DLA3 Cluster: Actin-depolymerizing factor 7; n=3; Oryza sativa	645	1181.98	0	98.1366	632
874	Pt_SSH_3dpi_R_370R	nr_1.0E-6_blastx	caffeate o-methyltransferase	gi|148910620|gb|ABR18380.1|unknown [Picea sitchensis]	ABR18380	493	50	1.50082e-58	0.7842	2	F:caffeate O-methyltransferase activity; F:protein dimerization activity	EC:2.1.1.68		FG615471 homologue to UniRef100_Q5NDD5 Cluster: Caffeate O-methyltransferase; n=2; Picea	493	969.864	0	99.7972	492
875	Pt_SSH_3dpi_R_371R	nr_1.0E-6_blastx	cata_camje ame: full=catalase	gi|6647462|sp|Q59296.1|CATA_CAMJERecName: Full=Catalase >gi|984737|emb|CAA59444.1| catalase [Campylobacter jejuni]	Q59296	560	2	2.49202e-14	0.84	5	P:hydrogen peroxide catabolic process; F:protein binding; F:heme binding; P:oxidation reduction; F:catalase activity	EC:1.11.1.6		TC117575	560	278.022	6.08349e-74	86.7797	256
876	Pt_SSH_3dpi_R_373R	nr_1.0E-6_tblastx	picea glauca clone gq03717_d02 mrna sequence	gi|148907422|gb|EF676983.1|Picea sitchensis clone WS02759_H20 unknown mRNA	EF676983	103	3	2.70079e-08	0.78	0				TC131600	103	159.081	6.24671e-39	98.8095	83
877	Pt_SSH_3dpi_R_376R	nr_1.0E-6_blastx	protein	gi|224284120|gb|ACN39797.1|unknown [Picea sitchensis]	ACN39797	255	50	5.6502e-37	0.8064	4	C:endomembrane system; P:carbohydrate metabolic process; F:glucan endo-1,3-beta-D-glucosidase activity; F:cation binding	EC:3.2.1.39		DR101686 similar to UniRef100_A7PX90 Cluster: Chromosome chr12 scaffold_36, whole genome shotgun sequence; n=1; Vitis vinifera	255	450.487	3.23743e-126	97.2549	248
878	Pt_SSH_3dpi_R_378R	nr_1.0E-6_tblastx	picea glauca clone gq0162_a10 mrna sequence	gi|224284740|gb|BT070595.1|Picea sitchensis clone WS02738_L06 unknown mRNA	BT070595	516	24	9.40065e-43	0.894167	0				TC131503 homologue to UniRef100_Q02070 Cluster: Type II chlorophyll a /b-binding protein precursor; n=1; Pinus sylvestris	516	898.499	0	97.1098	504
879	Pt_SSH_3dpi_R_379R	nr_1.0E-6_blastx	ORF66 [Pinus thunbergii]	gi|7524663|ref|NP_042417.1|ORF66 [Pinus thunbergii] >gi|1262657|dbj|BAA04374.1| ORF66 [Pinus thunbergii]	NP_042417	162	2	3.18464e-16	0.955	1	C:chloroplast			TC153402 homologue to UniRef100_Q32958 Cluster: ORF66; n=1; Pinus thunbergii	162	266.128	6.20238e-71	97.4026	150
880	Pt_SSH_3dpi_R_380R	est_1.0E-6_tblastx	drought-stressed loblolly pine roots ds2 pinus taeda cdna clone rtds2_2_e09_a021 3 mrna	gi|34352309|gb|CF393892.1|RTDS2_2_E09.b1_A021 Drought-stressed loblolly pine roots DS2 Pinus taeda cDNA clone RTDS2_2_E09_A021 3', mRNA sequence.	CF393892	296	2	5.55464e-38	0.87	0				BX681322 similar to UniRef100_A7QDI8 Cluster: Chromosome chr10 scaffold_81, whole genome shotgun sequence; n=1; Vitis vinifera	296	289.917	8.23793e-78	96.5517	168
881	Pt_SSH_3dpi_R_383R	nr_1.0E-6_blastx	-binding protein 2	gi|148905782|gb|ABR16055.1|unknown [Picea sitchensis]	ABR16055	529	11	3.80812e-48	0.624545	1	F:RNA binding			TC128887 weakly similar to UniRef100_A2Q1N9 Cluster: KH, type 1; n=1; Medicago truncatula	529	967.882	0	98.1061	518
882	Pt_SSH_3dpi_R_384R	nr_1.0E-6_blastx	unknown [Picea sitchensis]	gi|148906014|gb|ABR16167.1|unknown [Picea sitchensis] >gi|148907417|gb|ABR16842.1| unknown [Picea sitchensis]	ABR16167	313	3	4.98943e-17	0.893333	4	F:heme binding; P:oxidation reduction; F:monooxygenase activity; F:electron carrier activity			TC133354 weakly similar to UniRef100_Q94EV6 Cluster: Cytochrome P450; n=1; Zea mays	313	505.993	7.86992e-143	96.0912	295
883	Pt_SSH_3dpi_R_385R	nr_1.0E-6_blastx	atp synthase delta subunit	gi|116785961|gb|ABK23923.1|unknown [Picea sitchensis] >gi|116791738|gb|ABK26090.1| unknown [Picea sitchensis]	ABK23923	720	50	2.18482e-109	0.648	14	C:chloroplast envelope; C:stromule; F:hydrogen ion transporting ATP synthase activity, rotational mechanism; P:photosynthetic electron transport in photosystem II; F:hydrolase activity; P:defense response to bacterium; P:photosynthetic electron transport in photosystem I; C:proton-transporting ATP synthase complex, catalytic core F(1); P:ATP synthesis coupled proton transport; P:response to cold;…	EC:3.6.3.14		TC116948 weakly similar to UniRef100_A9SYE0 Cluster: Predicted protein; n=1; Physcomitrella patens subsp	720	1348.49	0	98.6111	710
884	Pt_SSH_3dpi_R_388R	est_1.0E-6_tblastx	feglcd006_02-e04-t7 pr_fc library pinus rigida x pinus x rigitaeda cdna clone feglcd006_02-e04- mrna	gi|189468771|gb|FG614672.1|FEGLCD006_02-E04-T7 PR_FC library Pinus rigida x Pinus x rigitaeda cDNA clone FEGLCD006_02-E04-T7, mRNA sequence.	FG614672	486	9	2.59477e-36	0.92	0				FG614672 similar to UniRef100_Q7S996 Cluster: Predicted protein; n=1; Neurospora crassa	486	291.899	3.49272e-78	96.5714	169
885	Pt_SSH_3dpi_R_392R	nr_1.0E-6_blastx	unknown [Picea sitchensis]	gi|116780105|gb|ABK21553.1|unknown [Picea sitchensis] >gi|116782732|gb|ABK22633.1| unknown [Picea sitchensis] >gi|224286553|gb|ACN40982.1| unknown [Picea sitchensis]	ABK21553	175	1	9.16923e-08	0.88	0				TC154242 similar to UniRef100_O65751 Cluster: 40S ribosomal protein SA; n=1; Cicer arietinum	175	295.864	7.56183e-80	96.5318	167
886	Pt_SSH_3dpi_R_396R	nr_1.0E-6_blastx	40s ribosomal protein s7	gi|116783040|gb|ABK22771.1|unknown [Picea sitchensis] >gi|116784348|gb|ABK23310.1| unknown [Picea sitchensis] >gi|116792554|gb|ABK26412.1| unknown [Picea sitchensis] >gi|148907989|gb|ABR17114.1| unknown [Picea sitchensis] >gi|224286326|gb|ACN40871.1| unknown [Picea sitchensis]	ABK22771	347	50	5.41629e-56	0.917	7	C:nucleolus; F:structural constituent of ribosome; C:plasma membrane; C:cell wall; C:cytosolic small ribosomal subunit; C:chloroplast; P:translation	EC:3.6.5.3		TC124003 similar to UniRef100_A9S5I8 Cluster: Predicted protein; n=1; Physcomitrella patens subsp	347	672.511	0	99.4236	345
887	Pt_SSH_3dpi_R_397R	nr_1.0E-6_blastx	unknown [Picea sitchensis]	gi|116793073|gb|ABK26605.1|unknown [Picea sitchensis]	ABK26605	441	1	6.48863e-09	0.91	0				TC143750 similar to UniRef100_A7PKR0 Cluster: Chromosome chr7 scaffold_20, whole genome shotgun sequence; n=1; Vitis vinifera	441	823.17	0	98.6333	433
888	Pt_SSH_3dpi_R_403R	nr_1.0E-6_blastx	protein	gi|116793926|gb|ABK26934.1|unknown [Picea sitchensis]	ABK26934	322	45	5.41719e-40	0.580667	5	F:hydrolase activity, hydrolyzing O-glycosyl compounds; F:xyloglucan:xyloglucosyl transferase activity; C:cell wall; P:cellular glucan metabolic process; C:apoplast	EC:3.2.1.0; EC:2.4.1.207		TC129754	322	567.446	2.56915e-161	97.205	313
889	Pt_SSH_3dpi_R_407R	nr_1.0E-6_tblastx	picea glauca clone gq03104_m04 mrna sequence	gi|148910705|gb|EF678691.1|Picea sitchensis clone WS0293_H23 unknown mRNA	EF678691	243	2	5.10496e-20	0.86	0				TC126053 homologue to UniRef100_A7QY06 Cluster: Chromosome undetermined scaffold_235, whole genome shotgun sequence; n=1; Vitis vinifera	243	458.417	1.26107e-128	98.7654	240
890	Pt_SSH_3dpi_R_408R	nr_1.0E-6_blastx	xyloglucan endotransglycosylase	gi|294461269|gb|ADE76197.1|unknown [Picea sitchensis]	ADE76197	234	50	1.67898e-33	0.8628	8	F:cellulase activity; F:xyloglucan:xyloglucosyl transferase activity; C:endomembrane system; C:cytoplasmic membrane-bounded vesicle; C:cell wall; P:cell wall biogenesis; P:cellular glucan metabolic process; C:apoplast	EC:3.2.1.4; EC:2.4.1.207		TC135111 similar to UniRef100_Q93XM0 Cluster: Xyloglucan endo-transglycosylase; n=1; Carica papaya	234	456.434	4.78453e-128	99.5726	233
891	Pt_SSH_3dpi_R_410R	nr_1.0E-6_tblastx	picea glauca clone gq0013_k01 mrna sequence	gi|116779049|gb|EF081735.1|Picea sitchensis clone WS02711_K20 unknown mRNA	EF081735	364	2	1.72544e-16	0.71	0				CT576591	364	561.499	1.80328e-159	95.2113	338
892	Pt_SSH_3dpi_R_411R	est_1.0E-6_tblastx	ct580830 lg0aca pinus pinaster mrna	gi|90039103|emb|CT580830.1|CT580830 LG0ACA Pinus pinaster cDNA, mRNA sequence.	CT580830	146	19	1.75885e-09	0.774211	0				TC147609	146	135.293	1.34014e-31	98.6111	71
893	Pt_SSH_3dpi_R_417R	nr_1.0E-6_blastx	protein	gi|302788899|ref|XP_002976218.1|hypothetical protein SELMODRAFT_105005 [Selaginella moellendorffii] >gi|300155848|gb|EFJ22478.1| hypothetical protein SELMODRAFT_105005 [Selaginella moellendorffii]	XP_002976218	274	50	1.19405e-31	0.9348	1	C:mitochondrion			CV036198 similar to UniRef100_Q9SN23 Cluster: LOB domain-containing protein 38; n=1; Arabidopsis thaliana	274	517.887	1.79524e-146	98.9011	270
894	Pt_SSH_3dpi_R_419R	nr_1.0E-6_blastx	universal stress protein	gi|148909059|gb|ABR17632.1|unknown [Picea sitchensis]	ABR17632	646	50	4.46295e-57	0.6192	2	P:response to stress; C:vacuole			TC129869 weakly similar to UniRef100_A7Q0L6 Cluster: Chromosome chr7 scaffold_42, whole genome shotgun sequence; n=1; Vitis vinifera	646	1098.72	0	96.5997	625
895	Pt_SSH_3dpi_R_423R	nr_1.0E-6_blastx	photosystem ii 10 kda polypeptide	gi|224284194|gb|ACN39833.1|unknown [Picea sitchensis]	ACN39833	351	50	2.42292e-40	0.716	4	P:photosystem II oxygen evolving complex assembly; C:thylakoid membrane; C:chloroplast; C:oxygen evolving complex			TC135628 similar to UniRef100_P06183 Cluster: Photosystem II 10 kDa polypeptide, chloroplast precursor; n=1; Solanum tuberosum	351	664.581	0	98.8604	347
896	Pt_SSH_3dpi_R_429R	nr_1.0E-6_blastx	protein	gi|294463889|gb|ADE77467.1|unknown [Picea sitchensis]	ADE77467	633	50	2.01841e-91	0.7652	8	F:NADPH:quinone reductase activity; C:vacuole; C:plasma membrane; P:oxidation reduction; C:plastid inner membrane; F:zinc ion binding; C:chloroplast thylakoid membrane; C:mitochondrion	EC:1.6.5.5		TC120524 similar to UniRef100_A7R093 Cluster: Chromosome undetermined scaffold_300, whole genome shotgun sequence; n=1; Vitis vinifera	633	1199.82	0	98.8942	626
897	Pt_SSH_3dpi_R_432R	est_1.0E-6_tblastx	root control pinus taeda cdna clone rtcnt1_27_g08_a029 3 mrna	gi|37564324|gb|CF666963.1|RTCNT1_27_G08.b1_A029 Root control Pinus taeda cDNA clone RTCNT1_27_G08_A029 3', mRNA sequence.	CF666963	224	15	5.14219e-34	0.918	0				TC121635 similar to UniRef100_Q5EMP6 Cluster: Senescence-inducible chloroplast stay-green protein 2; n=1; Glycine max	224	335.511	1.15075e-91	94.6667	213
898	Pt_SSH_3dpi_R_433R	est_1.0E-6_tblastx	roots plus added iron pinus taeda cdna clone rtfepl1_9_c05_a029 3 mrna	gi|67191629|gb|DR079097.1|RTFEPL1_9_C05.b1_A029 Roots plus added iron Pinus taeda cDNA clone RTFEPL1_9_C05_A029 3', mRNA sequence.	DR079097	334	20	6.84293e-67	0.9075	0				TC141093 weakly similar to UniRef100_A7QXE3 Cluster: Chromosome undetermined scaffold_221, whole genome shotgun sequence; n=1; Vitis vinifera	334	615.023	1.27232e-175	98.2036	328
[truncated: 1,414 more rows]
