# Supplementary material for: Characterization of resistance to pine wood nematode infection in Pinus thunbergii using suppression subtractive hybridization
Source: BMC Plant Biol. 2012 Jan 24;12:13. doi: 10.1186/1471-2229-12-13 (PMC3398268; doi:10.1186/1471-2229-12-13)
Supplement: Additional file 2 — Summary of BLAST search results for specific ESTs in the expression analysis. [file 1471-2229-12-13-S2.XLS]

## Sheet: Additional file 2
Seq. Name		Lib. name	# seq. clone	Blast2GO												Local blast to PGI
				blast parameters	Seq. Description	Hit desc. with top hit	ACC.	Seq. Length	#Hits	min. eValue	mean Similarity	#GOs	GOs	Enzyme Codes		Accession| description	Trimmed Length	Score	E-value	Identities (%)	Identities Length
PR-1b family
	Pt_SSH_7dpi_R_105R	S_7dpi	1	nr_1.0E-6_blastx	pathogenesis-related protein 1	gi|116786000|gb|ABK23936.1|unknown [Picea sitchensis]	ABK23936	725	50	1.31106e-61	0.7284	2	C:extracellular region; C:cytoplasmic membrane-bounded vesicle			TC118783 weakly similar to UniRef100_Q40557 Cluster: PR1a protein precursor; n=1; Nicotiana tabacum	725	910.393	0	93.0645	577
	Pt_SSH_1dpi_S_contig_2-11	S_1dpi	2	nr_1.0E-6_blastx	pathogenesis-related protein 1	gi|116786000|gb|ABK23936.1|unknown [Picea sitchensis]	ABK23936	746	50	6.48853e-59	0.7072	2	C:extracellular region; C:cytoplasmic membrane-bounded vesicle			TC118783 weakly similar to UniRef100_Q40557 Cluster: PR1a protein precursor; n=1; Nicotiana tabacum	746	932.199	0	91.2305	645
	Pt_SSH_3dpi_S_549R	S_3dpi	1	nr_1.0E-6_blastx	pathogenesis-related protein 1	gi|116786000|gb|ABK23936.1|unknown [Picea sitchensis]	ABK23936	625	50	1.8895e-70	0.7326	3	C:extracellular region; C:cell part; P:response to stimulus			TC152608 weakly similar to UniRef100_A0MZ69 Cluster: Pathogenesis-related protein 1; n=1; Musa acuminata	625	955.988	0	96.4413	542
	Pt_SSH_3dpi_S_contig_2-6	S_3dpi	2	nr_1.0E-6_blastx	pathogenesis-related protein 1	gi|116786000|gb|ABK23936.1|unknown [Picea sitchensis]	ABK23936	616	50	1.85341e-62	0.7282	2	C:extracellular region; C:cytoplasmic membrane-bounded vesicle			TC118783 weakly similar to UniRef100_Q40557 Cluster: PR1a protein precursor; n=1; Nicotiana tabacum	616	876.693	0	93.554	537
	Pt_SSH_3dpi_S_contig_3-3	S_3dpi	3	nr_1.0E-6_blastx	pathogenesis-related protein 1	gi|116786000|gb|ABK23936.1|unknown [Picea sitchensis]	ABK23936	746	50	2.01702e-60	0.722	2	C:extracellular region; C:cytoplasmic membrane-bounded vesicle			TC118783 weakly similar to UniRef100_Q40557 Cluster: PR1a protein precursor; n=1; Nicotiana tabacum	746	955.988	0	91.7963	649
	Pt_SSH_7dpi_S_302R	S_7dpi	1	nr_1.0E-6_blastx	pathogenesis-related protein 1	gi|116786000|gb|ABK23936.1|unknown [Picea sitchensis]	ABK23936	759	50	1.9492e-50	0.7244	2	C:extracellular region; C:cytoplasmic membrane-bounded vesicle			TC118783 weakly similar to UniRef100_Q40557 Cluster: PR1a protein precursor; n=1; Nicotiana tabacum	759	827.135	0	90.7692	590
PR-2 family
	Pt_SSH_1dpi_R_371R	R_1dpi	1	nr_1.0E-6_blastx	beta glucanase	gi|116791469|gb|ABK25991.1|unknown [Picea sitchensis]	ABK25991	603	50	2.71741e-47	0.646	3	F:hydrolase activity, hydrolyzing O-glycosyl compounds; P:carbohydrate metabolic process; F:cation binding	EC:3.2.1.0		TC120637 similar to UniRef100_Q588B8 Cluster: Pollen allergen CJP38; n=1; Cryptomeria japonica	603	1090.79	0	98.7889	571
	Pt_SSH_7dpi_R_137R	R_7dpi	1	nr_1.0E-6_blastx	beta glucanase	gi|116786037|gb|ABK23947.1|unknown [Picea sitchensis]	ABK23947	328	50	5.74625e-42	0.7276	3	P:carbohydrate metabolic process; F:hydrolase activity, hydrolyzing O-glycosyl compounds; F:cation binding	EC:3.2.1.0		TC132888 similar to UniRef100_Q588B8 Cluster: Pollen allergen CJP38; n=1; Cryptomeria japonica	328	541.676	1.4996e-153	95.7704	317
	Pt_SSH_14dpi_R_contig_2-17	R_14dpi	2	nr_1.0E-6_blastx	beta glucanase	gi|116786037|gb|ABK23947.1|unknown [Picea sitchensis]	ABK23947	515	50	1.79999e-65	0.6936	4	F:hydrolase activity, hydrolyzing O-glycosyl compounds; P:carbohydrate metabolic process; C:mitochondrion; F:cation binding	EC:3.2.1.0		TC132888 similar to UniRef100_Q588B8 Cluster: Pollen allergen CJP38; n=1; Cryptomeria japonica	515	839.029	0	95.3668	494
	Pt_SSH_1dpi_S_389R	S_1dpi	1	nr_1.0E-6_blastx	beta glucanase	gi|116786037|gb|ABK23947.1|unknown [Picea sitchensis]	ABK23947	515	50	8.08222e-66	0.7058	5	F:hydrolase activity, hydrolyzing O-glycosyl compounds; P:carbohydrate metabolic process; C:cytoplasmic membrane-bounded vesicle; C:mitochondrion; F:cation binding	EC:3.2.1.0		TC132888 similar to UniRef100_Q588B8 Cluster: Pollen allergen CJP38; n=1; Cryptomeria japonica	515	856.87	0	95.9459	497
	Pt_SSH_1dpi_S_525R	S_1dpi	1	nr_1.0E-6_blastx	beta glucanase	gi|116786037|gb|ABK23947.1|unknown [Picea sitchensis]	ABK23947	327	50	1.74223e-14	0.9218	4	F:hydrolase activity, hydrolyzing O-glycosyl compounds; P:carbohydrate metabolic process; C:cytoplasmic membrane-bounded vesicle; F:cation binding	EC:3.2.1.0		TC132888 similar to UniRef100_Q588B8 Cluster: Pollen allergen CJP38; n=1; Cryptomeria japonica	327	490.134	4.89806e-138	96.2712	284
	Pt_SSH_1dpi_S_contig_5-1	S_1dpi	5	nr_1.0E-6_blastx	beta glucanase	gi|294463801|gb|ADE77425.1|unknown [Picea sitchensis]	ADE77425	455	50	8.49889e-54	0.6916	3	P:carbohydrate metabolic process; F:hydrolase activity, hydrolyzing O-glycosyl compounds; F:cation binding	EC:3.2.1.0		TC132622 similar to UniRef100_Q588B8 Cluster: Pollen allergen CJP38; n=1; Cryptomeria japonica	455	783.523	0	96.7033	440
	Pt_SSH_3dpi_S_265R	S_3dpi	1	nr_1.0E-6_blastx	beta glucanase	gi|116786037|gb|ABK23947.1|unknown [Picea sitchensis]	ABK23947	515	50	2.1269e-66	0.7006	5	F:hydrolase activity, hydrolyzing O-glycosyl compounds; P:carbohydrate metabolic process; C:cytoplasmic membrane-bounded vesicle; C:mitochondrion; F:cation binding	EC:3.2.1.0		TC132888 similar to UniRef100_Q588B8 Cluster: Pollen allergen CJP38; n=1; Cryptomeria japonica	515	864.799	0	96.139	498
	Pt_SSH_3dpi_S_449R	S_3dpi	1	nr_1.0E-6_blastx	beta glucanase	gi|116786037|gb|ABK23947.1|unknown [Picea sitchensis]	ABK23947	411	50	7.18178e-45	0.6624	7	F:hydrolase activity, hydrolyzing O-glycosyl compounds; P:carbohydrate metabolic process; F:cation binding; P:defense response to fungus, incompatible interaction; C:plasma membrane; C:cell wall; P:response to salt stress	EC:3.2.1.0		TC121272 similar to UniRef100_Q588B8 Cluster: Pollen allergen CJP38; n=1; Cryptomeria japonica	411	573.393	5.3795e-163	93.6387	368
	Pt_SSH_3dpi_S_471R	S_3dpi	1	nr_1.0E-6_blastx	beta glucanase	gi|116786037|gb|ABK23947.1|unknown [Picea sitchensis]	ABK23947	515	50	8.08222e-66	0.6944	5	F:hydrolase activity, hydrolyzing O-glycosyl compounds; P:carbohydrate metabolic process; C:cytoplasmic membrane-bounded vesicle; C:mitochondrion; F:cation binding	EC:3.2.1.0		TC121272 similar to UniRef100_Q588B8 Cluster: Pollen allergen CJP38; n=1; Cryptomeria japonica	515	872.729	0	96.332	499
	Pt_SSH_3dpi_S_101R	S_3dpi	1	nr_1.0E-6_blastx	beta glucanase	gi|116786037|gb|ABK23947.1|unknown [Picea sitchensis]	ABK23947	391	50	7.63825e-47	0.6846	5	F:hydrolase activity, hydrolyzing O-glycosyl compounds; P:carbohydrate metabolic process; F:cation binding; C:anchored to plasma membrane; C:cytoplasmic membrane-bounded vesicle	EC:3.2.1.0		TC132622 similar to UniRef100_Q588B8 Cluster: Pollen allergen CJP38; n=1; Cryptomeria japonica	391	636.829	0	96.9863	354
	Pt_SSH_3dpi_S_contig_2-20	S_3dpi	2	nr_1.0E-6_blastx	beta glucanase	gi|116786037|gb|ABK23947.1|unknown [Picea sitchensis]	ABK23947	633	50	1.50429e-70	0.7622	4	F:hydrolase activity, hydrolyzing O-glycosyl compounds; P:carbohydrate metabolic process; C:cytoplasmic membrane-bounded vesicle; F:cation binding	EC:3.2.1.0		TC132888 similar to UniRef100_Q588B8 Cluster: Pollen allergen CJP38; n=1; Cryptomeria japonica	633	1023.39	0	96.5232	583
	Pt_SSH_3dpi_S_contig_6-1	S_3dpi	6	nr_1.0E-6_blastx	beta glucanase	gi|294463801|gb|ADE77425.1|unknown [Picea sitchensis]	ADE77425	485	50	2.51395e-53	0.6922	3	P:carbohydrate metabolic process; F:hydrolase activity, hydrolyzing O-glycosyl compounds; F:cation binding	EC:3.2.1.0		TC132622 similar to UniRef100_Q588B8 Cluster: Pollen allergen CJP38; n=1; Cryptomeria japonica	485	789.47	0	96.7249	443
	Pt_SSH_7dpi_S_309R	S_7dpi	1	nr_1.0E-6_blastx	beta glucanase	gi|116786037|gb|ABK23947.1|unknown [Picea sitchensis]	ABK23947	399	50	2.99943e-43	0.6452	7	F:hydrolase activity, hydrolyzing O-glycosyl compounds; P:carbohydrate metabolic process; F:cation binding; P:defense response to fungus, incompatible interaction; C:plasma membrane; C:cell wall; P:response to salt stress	EC:3.2.1.0		TC121272 similar to UniRef100_Q588B8 Cluster: Pollen allergen CJP38; n=1; Cryptomeria japonica	399	682.423	0	97.6562	375
	Pt_SSH_7dpi_S_033R	S_7dpi	1	nr_1.0E-6_blastx	beta glucanase	gi|116786037|gb|ABK23947.1|unknown [Picea sitchensis]	ABK23947	411	50	1.14356e-50	0.6512	7	F:hydrolase activity, hydrolyzing O-glycosyl compounds; P:carbohydrate metabolic process; F:cation binding; P:defense response to fungus, incompatible interaction; C:plasma membrane; C:cell wall; P:response to salt stress	EC:3.2.1.0		TC121272 similar to UniRef100_Q588B8 Cluster: Pollen allergen CJP38; n=1; Cryptomeria japonica	411	595.199	1.46728e-169	94.1326	369
	Pt_SSH_7dpi_S_038R	S_7dpi	1	nr_1.0E-6_blastx	beta glucanase	gi|116786037|gb|ABK23947.1|unknown [Picea sitchensis]	ABK23947	280	50	1.71986e-14	0.9218	4	F:hydrolase activity, hydrolyzing O-glycosyl compounds; P:carbohydrate metabolic process; C:cytoplasmic membrane-bounded vesicle; F:cation binding	EC:3.2.1.0		TC132888 similar to UniRef100_Q588B8 Cluster: Pollen allergen CJP38; n=1; Cryptomeria japonica	280	426.699	5.18269e-119	96.8127	243
	Pt_SSH_7dpi_S_contig_2-3	S_7dpi	2	nr_1.0E-6_blastx	beta glucanase	gi|116786037|gb|ABK23947.1|unknown [Picea sitchensis]	ABK23947	518	50	5.5328e-70	0.7132	4	F:hydrolase activity, hydrolyzing O-glycosyl compounds; P:carbohydrate metabolic process; C:mitochondrion; F:cation binding	EC:3.2.1.0		TC132888 similar to UniRef100_Q588B8 Cluster: Pollen allergen CJP38; n=1; Cryptomeria japonica	518	876.693	0	96.332	499
	Pt_SSH_7dpi_S_contig_3-4	S_7dpi	3	nr_1.0E-6_blastx	beta glucanase	gi|116786037|gb|ABK23947.1|unknown [Picea sitchensis]	ABK23947	411	50	1.03431e-51	0.6754	7	F:hydrolase activity, hydrolyzing O-glycosyl compounds; P:carbohydrate metabolic process; F:cation binding; P:defense response to fungus, incompatible interaction; C:plasma membrane; C:cell wall; P:response to salt stress	EC:3.2.1.0		TC132888 similar to UniRef100_Q588B8 Cluster: Pollen allergen CJP38; n=1; Cryptomeria japonica	411	617.005	4.00207e-176	95.3003	365
	Pt_SSH_7dpi_S_contig_3-9	S_7dpi	3	nr_1.0E-6_blastx	beta glucanase	gi|116786037|gb|ABK23947.1|unknown [Picea sitchensis]	ABK23947	515	50	9.54724e-67	0.7048	4	F:hydrolase activity, hydrolyzing O-glycosyl compounds; P:carbohydrate metabolic process; C:mitochondrion; F:cation binding	EC:3.2.1.0		TC132888 similar to UniRef100_Q588B8 Cluster: Pollen allergen CJP38; n=1; Cryptomeria japonica	515	864.799	0	96.139	498
	Pt_SSH_7dpi_S_contig_5-1	S_7dpi	5	nr_1.0E-6_blastx	beta glucanase	gi|116786037|gb|ABK23947.1|unknown [Picea sitchensis]	ABK23947	773	50	4.59105e-87	0.7032	5	F:hydrolase activity, hydrolyzing O-glycosyl compounds; P:carbohydrate metabolic process; C:cytoplasmic membrane-bounded vesicle; C:mitochondrion; F:cation binding	EC:3.2.1.0		TC121272 similar to UniRef100_Q588B8 Cluster: Pollen allergen CJP38; n=1; Cryptomeria japonica	773	1172.06	0	94.9728	699
	Pt_SSH_7dpi_S_contig_5-2	S_7dpi	5	nr_1.0E-6_blastx	beta glucanase	gi|116786037|gb|ABK23947.1|unknown [Picea sitchensis]	ABK23947	1061	50	3.52127e-111	0.6858	3	P:carbohydrate metabolic process; F:hydrolase activity, hydrolyzing O-glycosyl compounds; F:cation binding	EC:3.2.1.0		TC132622 similar to UniRef100_Q588B8 Cluster: Pollen allergen CJP38; n=1; Cryptomeria japonica	1061	1816.33	0	97.0164	1008
PR-3 family (class I chitinase)
	Pt_SSH_1dpi_R_269R	R_1dpi	1	nr_1.0E-6_blastx	class i chitinase	gi|116786735|gb|ABK24218.1|unknown [Picea sitchensis]	ABK24218	544	50	5.8591e-87	0.888	7	F:endochitinase activity; P:chitin catabolic process; P:defense response; C:cytoplasmic membrane-bounded vesicle; P:response to other organism; F:chitin binding; P:cell wall macromolecule catabolic process			TC148468	544	928.235	0	96.5074	525
	Pt_SSH_1dpi_R_518R	R_1dpi	1	nr_1.0E-6_blastx	class i chitinase	gi|306014247|gb|ADM76177.1|basic endochitinase-like protein [Picea sitchensis] >gi|306014249|gb|ADM76178.1| basic endochitinase-like protein [Picea sitchensis] >gi|306014259|gb|ADM76183.1| basic endochitinase-like protein [Picea sitchensis] >gi|306014263|gb|ADM76185.1| basic endochitinase-like protein [Picea sitchensis] >gi|306014265|gb|ADM76186.1| basic endochitinase-like protein [Picea sitchens…	ADM76177	600	50	2.41147e-64	0.8848	4	F:chitinase activity; F:chitin binding; P:cell wall macromolecule catabolic process; P:chitin catabolic process	EC:3.2.1.14		FG616308 similar to UniRef100_Q6JBL7 Cluster: Chitinase; n=1; Zea diploperennis	600	868.764	0	97.9339	474
	Pt_SSH_3dpi_R_052R	R_3dpi	1	nr_1.0E-6_blastx	class i chitinase	gi|116786735|gb|ABK24218.1|unknown [Picea sitchensis]	ABK24218	536	50	3.82462e-88	0.8872	7	F:endochitinase activity; P:chitin catabolic process; P:defense response; C:cytoplasmic membrane-bounded vesicle; P:response to other organism; F:chitin binding; P:cell wall macromolecule catabolic process			TC148468	536	904.446	0	96.2686	516
	Pt_SSH_7dpi_R_contig_4-2	R_7dpi	4	nr_1.0E-6_blastx	class i chitinase	gi|116786735|gb|ABK24218.1|unknown [Picea sitchensis]	ABK24218	544	50	4.05878e-88	0.8872	7	F:endochitinase activity; P:chitin catabolic process; P:defense response; C:cytoplasmic membrane-bounded vesicle; P:response to other organism; F:chitin binding; P:cell wall macromolecule catabolic process			TC148468	544	928.235	0	96.5074	525
	Pt_SSH_14dpi_R_158R	R_14dpi	1	nr_1.0E-6_blastx	class i chitinase	gi|306014297|gb|ADM76202.1|basic endochitinase-like protein [Picea sitchensis]	ADM76202	277	50	1.7101e-46	0.8992	9	F:endochitinase activity; P:chitin catabolic process; P:defense response; F:beta-N-acetylglucosaminidase activity; C:cytoplasmic membrane-bounded vesicle; P:response to other organism; F:chitin binding; P:amino sugar metabolic process; P:cell wall macromolecule catabolic process			TC124225 similar to UniRef100_Q6JBM1 Cluster: Chitinase; n=1; Zea diploperennis	277	525.817	7.45026e-149	98.917	274
	Pt_SSH_1dpi_S_019R	S_1dpi	1	nr_1.0E-6_blastx	class i chitinase	gi|306014297|gb|ADM76202.1|basic endochitinase-like protein [Picea sitchensis]	ADM76202	241	50	5.35172e-40	0.903	9	F:endochitinase activity; P:chitin catabolic process; P:defense response; F:beta-N-acetylglucosaminidase activity; C:cytoplasmic membrane-bounded vesicle; P:response to other organism; F:chitin binding; P:amino sugar metabolic process; P:cell wall macromolecule catabolic process			TC124225 similar to UniRef100_Q6JBM1 Cluster: Chitinase; n=1; Zea diploperennis	241	462.381	8.0054e-130	99.1701	239
	Pt_SSH_1dpi_S_contig_2-17	S_1dpi	2	nr_1.0E-6_blastx	class i chitinase	gi|2108350|gb|AAC49718.1|Pschi4 [Pinus strobus]	AAC49718	1007	50	9.11661e-130	0.7626	3	F:chitinase activity; P:cell wall macromolecule catabolic process; P:chitin catabolic process	EC:3.2.1.14		TC131177 homologue to UniRef100_O04276 Cluster: Pschi4; n=1; Pinus strobus	1007	1731.09	0	97.3278	947
	Pt_SSH_1dpi_S_contig_3-9	S_1dpi	3	nr_1.0E-6_blastx	class i chitinase	gi|224284770|gb|ACN40115.1|unknown [Picea sitchensis]	ACN40115	491	50	1.45406e-69	0.7498	6	F:endochitinase activity; P:chitin catabolic process; C:cytoplasmic membrane-bounded vesicle; P:response to other organism; F:chitin binding; P:cell wall macromolecule catabolic process			TC131177 homologue to UniRef100_O04276 Cluster: Pschi4; n=1; Pinus strobus	491	749.823	0	94.4672	461
	Pt_SSH_3dpi_S_contig_2-2	S_3dpi	2	nr_1.0E-6_blastx	class i chitinase	gi|224284770|gb|ACN40115.1|unknown [Picea sitchensis]	ACN40115	382	50	4.51323e-63	0.7576	6	F:endochitinase activity; P:chitin catabolic process; C:cytoplasmic membrane-bounded vesicle; P:response to other organism; F:chitin binding; P:cell wall macromolecule catabolic process			TC124812 Pinus elliottii PEC3 mRNA, partial sequence	382	684.405	0	98.1233	366
	Pt_SSH_7dpi_S_269R	S_7dpi	1	nr_1.0E-6_blastx	class i chitinase	gi|224284770|gb|ACN40115.1|unknown [Picea sitchensis]	ACN40115	488	50	2.41338e-64	0.7522	6	F:endochitinase activity; P:chitin catabolic process; C:cytoplasmic membrane-bounded vesicle; P:response to other organism; F:chitin binding; P:cell wall macromolecule catabolic process			TC124812 Pinus elliottii PEC3 mRNA, partial sequence	488	811.276	0	97.1922	450
PR-3 family (class IV chitinase)
	Pt_SSH_1dpi_R_249R	R_1dpi	1	nr_1.0E-6_blastx	class iv chitinase	gi|46243663|gb|AAS83984.1|class IV chitinase A [Pinus monticola]	AAS83984	720	50	9.20057e-100	0.8642	4	F:chitinase activity; F:chitin binding; P:cell wall macromolecule catabolic process; P:chitin catabolic process	EC:3.2.1.14		TC117845 homologue to UniRef100_Q596H9 Cluster: Class IV chitinase A; n=1; Pinus monticola	720	1078.89	0	94.6143	650
	Pt_SSH_7dpi_R_307R	R_7dpi	1	nr_1.0E-6_blastx	class iv chitinase	gi|224284368|gb|ACN39919.1|unknown [Picea sitchensis]	ACN39919	732	50	4.17043e-79	0.793	4	F:chitinase activity; F:chitin binding; P:cell wall macromolecule catabolic process; P:chitin catabolic process	EC:3.2.1.14		TC138453	732	1215.68	0	96.875	682
	Pt_SSH_7dpi_R_756R	R_7dpi	1	nr_1.0E-6_blastx	class iv chitinase	gi|116782270|gb|ABK22440.1|unknown [Picea sitchensis]	ABK22440	720	50	6.86751e-111	0.8106	4	F:chitinase activity; F:chitin binding; P:cell wall macromolecule catabolic process; P:chitin catabolic process	EC:3.2.1.14		TC116908	720	1245.41	0	97.0833	699
	Pt_SSH_14dpi_R_386R	R_14dpi	1	nr_1.0E-6_blastx	class iv chitinase	gi|116782270|gb|ABK22440.1|unknown [Picea sitchensis]	ABK22440	560	50	7.10088e-86	0.8218	4	F:chitinase activity; F:chitin binding; P:cell wall macromolecule catabolic process; P:chitin catabolic process	EC:3.2.1.14		TC116908	560	959.952	0	96.7857	542
	Pt_SSH_14dpi_R_417R	R_14dpi	1	nr_1.0E-6_blastx	class iv chitinase	gi|224284368|gb|ACN39919.1|unknown [Picea sitchensis]	ACN39919	640	50	1.25844e-80	0.7868	3	F:chitinase activity; P:cell wall macromolecule catabolic process; P:chitin catabolic process	EC:3.2.1.14		TC138453	640	1082.86	0	97.2313	597
	Pt_SSH_14dpi_R_047R	R_14dpi	1	nr_1.0E-6_blastx	class iv chitinase	gi|116782540|gb|ABK22545.1|unknown [Picea sitchensis]	ABK22545	409	50	2.3354e-19	0.7744	6	F:chitinase activity; P:chitin catabolic process; C:cytoplasmic membrane-bounded vesicle; P:response to other organism; F:chitin binding; P:cell wall macromolecule catabolic process	EC:3.2.1.14		TC139070	409	357.317	5.94384e-98	86.4935	333
	Pt_SSH_14dpi_R_contig_2-22	R_14dpi	2	nr_1.0E-6_blastx	class iv chitinase	gi|225434074|ref|XP_002275386.1|PREDICTED: class IV chitinase [Vitis vinifera]	XP_002275386.1	953	50	7.43429e-90	0.7702	3	F:chitinase activity; P:cell wall macromolecule catabolic process; P:chitin catabolic process	EC:3.2.1.14		TC155330 weakly similar to UniRef100_O04138 Cluster: Chitinase IIb; n=2; Oryza sativa|Rep: Chitinase IIb - Oryza sativa subsp. Japonica (Rice), partial (72%) Length = 1025	953	1554	0	96	898
	Pt_SSH_1dpi_S_443R	S_1dpi	1	nr_1.0E-6_blastx	class iv chitinase	gi|224284368|gb|ACN39919.1|unknown [Picea sitchensis]	ACN39919	702	50	1.02436e-39	0.8034	4	F:chitinase activity; F:chitin binding; P:cell wall macromolecule catabolic process; P:chitin catabolic process	EC:3.2.1.14		TC138453	702	938.146	0	95.7821	545
	Pt_SSH_1dpi_S_contig_2-5	S_1dpi	2	nr_1.0E-6_blastx	class iv chitinase	gi|116782270|gb|ABK22440.1|unknown [Picea sitchensis]	ABK22440	720	50	1.32202e-114	0.8092	4	F:chitinase activity; F:chitin binding; P:cell wall macromolecule catabolic process; P:chitin catabolic process	EC:3.2.1.14		TC116908	720	1247.39	0	96.9444	698
	Pt_SSH_1dpi_S_contig_6-2	S_1dpi	6	nr_1.0E-6_blastx	class iv chitinase	gi|116782270|gb|ABK22440.1|unknown [Picea sitchensis]	ABK22440	847	50	6.0793e-107	0.7926	4	F:chitinase activity; F:chitin binding; P:cell wall macromolecule catabolic process; P:chitin catabolic process	EC:3.2.1.14		TC145005	847	1298.93	0	94.9153	784
	Pt_SSH_3dpi_S_036R	S_3dpi	1	nr_1.0E-6_blastx	class iv chitinase	gi|116782270|gb|ABK22440.1|unknown [Picea sitchensis]	ABK22440	720	50	1.28086e-109	0.7874	4	F:chitinase activity; F:chitin binding; P:cell wall macromolecule catabolic process; P:chitin catabolic process	EC:3.2.1.14		TC145005	720	1193.87	0	95.961	689
	Pt_SSH_3dpi_S_369R	S_3dpi	1	nr_1.0E-6_blastx	class iv chitinase	gi|224284368|gb|ACN39919.1|unknown [Picea sitchensis]	ACN39919	680	50	3.00623e-70	0.7872	3	F:chitinase activity; P:cell wall macromolecule catabolic process; P:chitin catabolic process	EC:3.2.1.14		TC139013	680	1106.65	0	95.6457	637
	Pt_SSH_3dpi_S_219R	S_3dpi	1	nr_1.0E-6_blastx	class iv chitinase	gi|116782270|gb|ABK22440.1|unknown [Picea sitchensis]	ABK22440	746	50	3.3841e-116	0.7998	4	F:chitinase activity; F:chitin binding; P:cell wall macromolecule catabolic process; P:chitin catabolic process	EC:3.2.1.14		TC116908	746	1275.15	0	96.7699	719
	Pt_SSH_3dpi_S_contig_2-1	S_3dpi	2	nr_1.0E-6_blastx	class iv chitinase	gi|116782270|gb|ABK22440.1|unknown [Picea sitchensis]	ABK22440	771	50	4.69761e-124	0.8042	4	F:chitinase activity; F:chitin binding; P:cell wall macromolecule catabolic process; P:chitin catabolic process	EC:3.2.1.14		TC116908	771	1388.14	0	97.7979	755
	Pt_SSH_3dpi_S_contig_2-15	S_3dpi	2	nr_1.0E-6_blastx	class iv chitinase	gi|116782270|gb|ABK22440.1|unknown [Picea sitchensis]	ABK22440	720	50	1.36807e-111	0.7982	4	F:chitinase activity; F:chitin binding; P:cell wall macromolecule catabolic process; P:chitin catabolic process	EC:3.2.1.14		TC116908	720	1195.85	0	95.9722	691
	Pt_SSH_7dpi_S_111R	S_7dpi	1	nr_1.0E-6_blastx	class iv chitinase	gi|224284368|gb|ACN39919.1|unknown [Picea sitchensis]	ACN39919	285	50	2.1539e-28	0.7548	5	F:chitinase activity; P:chitin catabolic process; F:chitin binding; C:extracellular region; P:cell wall macromolecule catabolic process	EC:3.2.1.14		TC138453	285	466.346	6.13442e-131	97.3384	256
	Pt_SSH_7dpi_S_153R	S_7dpi	1	nr_1.0E-6_blastx	class iv chitinase	gi|224284368|gb|ACN39919.1|unknown [Picea sitchensis]	ACN39919	720	50	4.15755e-76	0.78	3	F:chitinase activity; P:cell wall macromolecule catabolic process; P:chitin catabolic process	EC:3.2.1.14		TC138453	720	1170.08	0	96.2536	668
	Pt_SSH_7dpi_S_215R	S_7dpi	1	nr_1.0E-6_blastx	class iv chitinase	gi|224284368|gb|ACN39919.1|unknown [Picea sitchensis]	ACN39919	312	50	1.22083e-39	0.7632	4	F:chitinase activity; F:chitin binding; P:cell wall macromolecule catabolic process; P:chitin catabolic process	EC:3.2.1.14		TC138453	312	521.852	1.31982e-147	97.9094	281
	Pt_SSH_7dpi_S_411R	S_7dpi	1	nr_1.0E-6_blastx	class iv chitinase	gi|224284368|gb|ACN39919.1|unknown [Picea sitchensis]	ACN39919	551	50	6.14301e-55	0.7924	4	F:chitinase activity; F:chitin binding; P:cell wall macromolecule catabolic process; P:chitin catabolic process	EC:3.2.1.14		TC139013	551	876.693	0	95.3445	512
	Pt_SSH_7dpi_S_contig_31-2	S_7dpi	31	nr_1.0E-6_blastx	class iv chitinase	gi|116782270|gb|ABK22440.1|unknown [Picea sitchensis]	ABK22440	833	50	5.40289e-124	0.8042	4	F:chitinase activity; F:chitin binding; P:cell wall macromolecule catabolic process; P:chitin catabolic process	EC:3.2.1.14		TC116908	833	1487.26	0	97.7218	815
	Pt_SSH_7dpi_S_contig_23	S_7dpi	23	nr_1.0E-6_blastx	class iv chitinase	gi|116782270|gb|ABK22440.1|unknown [Picea sitchensis]	ABK22440	958	50	8.39316e-122	0.8052	4	F:chitinase activity; F:chitin binding; P:cell wall macromolecule catabolic process; P:chitin catabolic process	EC:3.2.1.14		TC116908	958	1616.11	0	96.9083	909
PR-4 family
	Pt_SSH_1dpi_R_207R	R_1dpi	1	nr_1.0E-6_blastx	pr4-type protein	gi|3511147|gb|AAC33732.1|PR-4 type protein [Vitis vinifera] >gi|295814499|gb|ADG35965.1| pathogenesis-related protein 4 [Vitis hybrid cultivar]	AAC33732	437	50	5.90712e-23	0.6904	11	P:response to virus; P:catabolic process; P:response to salt stress; P:response to herbivore; P:macromolecule metabolic process; F:chitin binding; P:systemic acquired resistance; C:cytoplasmic membrane-bounded vesicle; F:protein binding; P:defense response to fungus, incompatible interaction; P:response to ethylene stimulus			TC152489 weakly similar to UniRef100_O81228 Cluster: PR-4 type protein; n=1; Vitis vinifera	437	797.399	0	98.1735	430
	Pt_SSH_7dpi_R_292R	R_7dpi	1	nr_1.0E-6_blastx	pr4-type protein	gi|3511147|gb|AAC33732.1|PR-4 type protein [Vitis vinifera] >gi|295814499|gb|ADG35965.1| pathogenesis-related protein 4 [Vitis hybrid cultivar]	AAC33732	440	50	1.54781e-23	0.6904	11	P:response to virus; P:catabolic process; P:response to salt stress; P:response to herbivore; P:macromolecule metabolic process; F:chitin binding; P:systemic acquired resistance; C:cytoplasmic membrane-bounded vesicle; F:protein binding; P:defense response to fungus, incompatible interaction; P:response to ethylene stimulus			TC152489 weakly similar to UniRef100_O81228 Cluster: PR-4 type protein; n=1; Vitis vinifera	440	811.276	0	98.4127	434
	Pt_SSH_14dpi_R_522R	R_14dpi	1	nr_1.0E-6_blastx	pr4-type protein	gi|3511147|gb|AAC33732.1|PR-4 type protein [Vitis vinifera] >gi|295814499|gb|ADG35965.1| pathogenesis-related protein 4 [Vitis hybrid cultivar]	AAC33732	421	50	7.87846e-23	0.6788	11	P:response to virus; P:catabolic process; P:response to salt stress; P:response to herbivore; P:macromolecule metabolic process; F:chitin binding; P:systemic acquired resistance; C:cytoplasmic membrane-bounded vesicle; F:protein binding; P:defense response to fungus, incompatible interaction; P:response to ethylene stimulus			TC134043 weakly similar to UniRef100_O81228 Cluster: PR-4 type protein; n=1; Vitis vinifera	421	660.617	0	95.9698	381
	Pt_SSH_1dpi_S_369R	S_1dpi	1	nr_1.0E-6_blastx	pr4-type protein	gi|3511147|gb|AAC33732.1|PR-4 type protein [Vitis vinifera] >gi|295814499|gb|ADG35965.1| pathogenesis-related protein 4 [Vitis hybrid cultivar]	AAC33732	474	50	1.91084e-21	0.666	10	P:catabolic process; P:systemic acquired resistance; P:defense response to fungus, incompatible interaction; F:protein binding; F:chitin binding; P:macromolecule metabolic process; P:response to ethylene stimulus; P:response to herbivore; P:response to virus; P:response to salt stress			TC128598 weakly similar to UniRef100_O81228 Cluster: PR-4 type protein; n=1; Vitis vinifera	474	728.017	0	95.7111	424
	Pt_SSH_1dpi_S_516R	S_1dpi	1	nr_1.0E-6_blastx	pr4-type protein	gi|3511147|gb|AAC33732.1|PR-4 type protein [Vitis vinifera] >gi|295814499|gb|ADG35965.1| pathogenesis-related protein 4 [Vitis hybrid cultivar]	AAC33732	440	50	1.54781e-23	0.6904	11	P:response to virus; P:catabolic process; P:response to salt stress; P:response to herbivore; P:macromolecule metabolic process; F:chitin binding; P:systemic acquired resistance; C:cytoplasmic membrane-bounded vesicle; F:protein binding; P:defense response to fungus, incompatible interaction; P:response to ethylene stimulus			TC152489 weakly similar to UniRef100_O81228 Cluster: PR-4 type protein; n=1; Vitis vinifera	440	803.346	0	98.1859	433
	Pt_SSH_1dpi_S_contig_10-2	S_1dpi	10	nr_1.0E-6_blastx	pr4-type protein	gi|302759116|ref|XP_002962981.1|hypothetical protein SELMODRAFT_78171 [Selaginella moellendorffii] >gi|300169842|gb|EFJ36444.1| hypothetical protein SELMODRAFT_78171 [Selaginella moellendorffii]	XP_002962981	1398	50	5.54983e-36	0.6514	9	P:response to virus; P:response to salt stress; P:response to herbivore; F:chitin binding; P:systemic acquired resistance; C:cytoplasmic membrane-bounded vesicle; F:protein binding; P:defense response to fungus, incompatible interaction; P:response to ethylene stimulus			TC134043 weakly similar to UniRef100_O81228 Cluster: PR-4 type protein; n=1; Vitis vinifera	1398	1132.42	0	94.8324	679
	Pt_SSH_1dpi_S_contig_2-3	S_1dpi	2	nr_1.0E-6_blastx	pr4-type protein	gi|302759116|ref|XP_002962981.1|hypothetical protein SELMODRAFT_78171 [Selaginella moellendorffii] >gi|300169842|gb|EFJ36444.1| hypothetical protein SELMODRAFT_78171 [Selaginella moellendorffii]	XP_002962981	731	50	1.94202e-36	0.6542	9	P:response to virus; P:response to salt stress; P:response to herbivore; F:chitin binding; P:systemic acquired resistance; C:cytoplasmic membrane-bounded vesicle; F:protein binding; P:defense response to fungus, incompatible interaction; P:response to ethylene stimulus			TC152489 weakly similar to UniRef100_O81228 Cluster: PR-4 type protein; n=1; Vitis vinifera	731	1134.4	0	97.3602	627
	Pt_SSH_3dpi_S_530R	S_3dpi	1	nr_1.0E-6_blastx	pr4-type protein	gi|3511147|gb|AAC33732.1|PR-4 type protein [Vitis vinifera] >gi|295814499|gb|ADG35965.1| pathogenesis-related protein 4 [Vitis hybrid cultivar]	AAC33732	400	50	4.77702e-12	0.6734	10	P:systemic acquired resistance; P:catabolic process; P:defense response to fungus, incompatible interaction; F:protein binding; F:chitin binding; P:macromolecule metabolic process; P:response to ethylene stimulus; P:response to herbivore; P:response to virus; P:response to salt stress			TC149333 weakly similar to UniRef100_O81228 Cluster: PR-4 type protein; n=1; Vitis vinifera	400	466.346	8.76673e-131	95.4545	273
	Pt_SSH_3dpi_S_014R	S_3dpi	1	nr_1.0E-6_blastx	pr4-type protein	gi|3511147|gb|AAC33732.1|PR-4 type protein [Vitis vinifera] >gi|295814499|gb|ADG35965.1| pathogenesis-related protein 4 [Vitis hybrid cultivar]	AAC33732	370	50	2.3071e-14	0.6954	11	P:response to virus; P:catabolic process; P:response to salt stress; P:response to herbivore; P:macromolecule metabolic process; F:chitin binding; P:systemic acquired resistance; C:cytoplasmic membrane-bounded vesicle; F:protein binding; P:defense response to fungus, incompatible interaction; P:response to ethylene stimulus			TC134043 weakly similar to UniRef100_O81228 Cluster: PR-4 type protein; n=1; Vitis vinifera	370	587.27	3.20467e-167	95.7865	341
	Pt_SSH_3dpi_S_113R	S_3dpi	1	nr_1.0E-6_blastx	pr4-type protein	gi|3511147|gb|AAC33732.1|PR-4 type protein [Vitis vinifera] >gi|295814499|gb|ADG35965.1| pathogenesis-related protein 4 [Vitis hybrid cultivar]	AAC33732	408	50	1.97767e-18	0.685	11	P:response to virus; P:catabolic process; P:response to salt stress; P:response to herbivore; P:macromolecule metabolic process; F:chitin binding; P:systemic acquired resistance; C:cytoplasmic membrane-bounded vesicle; F:protein binding; P:defense response to fungus, incompatible interaction; P:response to ethylene stimulus			TC134043 weakly similar to UniRef100_O81228 Cluster: PR-4 type protein; n=1; Vitis vinifera	408	587.27	3.54965e-167	93.0175	373
	Pt_SSH_3dpi_S_119R	S_3dpi	1	nr_1.0E-6_blastx	pr4-type protein	gi|3511147|gb|AAC33732.1|PR-4 type protein [Vitis vinifera] >gi|295814499|gb|ADG35965.1| pathogenesis-related protein 4 [Vitis hybrid cultivar]	AAC33732	423	50	7.84778e-23	0.6788	11	P:response to virus; P:catabolic process; P:response to salt stress; P:response to herbivore; P:macromolecule metabolic process; F:chitin binding; P:systemic acquired resistance; C:cytoplasmic membrane-bounded vesicle; F:protein binding; P:defense response to fungus, incompatible interaction; P:response to ethylene stimulus			TC134043 weakly similar to UniRef100_O81228 Cluster: PR-4 type protein; n=1; Vitis vinifera	423	632.864	0	95.3964	373
	Pt_SSH_3dpi_S_194R	S_3dpi	1	nr_1.0E-6_blastx	pr4-type protein	gi|3511147|gb|AAC33732.1|PR-4 type protein [Vitis vinifera] >gi|295814499|gb|ADG35965.1| pathogenesis-related protein 4 [Vitis hybrid cultivar]	AAC33732	440	50	5.88169e-23	0.6918	11	P:response to virus; P:catabolic process; P:response to salt stress; P:response to herbivore; P:macromolecule metabolic process; F:chitin binding; P:systemic acquired resistance; C:cytoplasmic membrane-bounded vesicle; F:protein binding; P:defense response to fungus, incompatible interaction; P:response to ethylene stimulus			TC152489 weakly similar to UniRef100_O81228 Cluster: PR-4 type protein; n=1; Vitis vinifera	440	795.417	0	97.9592	432
	Pt_SSH_7dpi_S_149R	S_7dpi	1	nr_1.0E-6_blastx	pr4-type protein	gi|3511147|gb|AAC33732.1|PR-4 type protein [Vitis vinifera] >gi|295814499|gb|ADG35965.1| pathogenesis-related protein 4 [Vitis hybrid cultivar]	AAC33732	445	50	6.6526e-22	0.6774	11	P:response to virus; P:catabolic process; P:response to salt stress; P:response to herbivore; P:macromolecule metabolic process; F:chitin binding; P:systemic acquired resistance; C:cytoplasmic membrane-bounded vesicle; F:protein binding; P:defense response to fungus, incompatible interaction; P:response to ethylene stimulus			TC134043 weakly similar to UniRef100_O81228 Cluster: PR-4 type protein; n=1; Vitis vinifera	445	583.305	6.04484e-166	92.1241	386
	Pt_SSH_7dpi_S_229R	S_7dpi	1	nr_1.0E-6_blastx	pr4-type protein	gi|3511147|gb|AAC33732.1|PR-4 type protein [Vitis vinifera] >gi|295814499|gb|ADG35965.1| pathogenesis-related protein 4 [Vitis hybrid cultivar]	AAC33732	425	50	5.08515e-22	0.6762	10	P:systemic acquired resistance; P:catabolic process; P:defense response to fungus, incompatible interaction; F:protein binding; F:chitin binding; P:macromolecule metabolic process; P:response to ethylene stimulus; P:response to herbivore; P:response to virus; P:response to salt stress			TC128598 weakly similar to UniRef100_O81228 Cluster: PR-4 type protein; n=1; Vitis vinifera	425	662.599	0	94.9761	397
	Pt_SSH_7dpi_S_239R	S_7dpi	1	nr_1.0E-6_blastx	pr4-type protein	gi|3511147|gb|AAC33732.1|PR-4 type protein [Vitis vinifera] >gi|295814499|gb|ADG35965.1| pathogenesis-related protein 4 [Vitis hybrid cultivar]	AAC33732	433	50	1.5612e-23	0.6904	11	P:response to virus; P:catabolic process; P:response to salt stress; P:response to herbivore; P:macromolecule metabolic process; F:chitin binding; P:systemic acquired resistance; C:cytoplasmic membrane-bounded vesicle; F:protein binding; P:defense response to fungus, incompatible interaction; P:response to ethylene stimulus			TC134043 weakly similar to UniRef100_O81228 Cluster: PR-4 type protein; n=1; Vitis vinifera	433	692.334	0	96.5432	391
	Pt_SSH_7dpi_S_318R	S_7dpi	1	nr_1.0E-6_blastx	pr4-type protein	gi|3511147|gb|AAC33732.1|PR-4 type protein [Vitis vinifera] >gi|295814499|gb|ADG35965.1| pathogenesis-related protein 4 [Vitis hybrid cultivar]	AAC33732	402	50	7.82098e-23	0.6788	11	P:response to virus; P:catabolic process; P:response to salt stress; P:response to herbivore; P:macromolecule metabolic process; F:chitin binding; P:systemic acquired resistance; C:cytoplasmic membrane-bounded vesicle; F:protein binding; P:defense response to fungus, incompatible interaction; P:response to ethylene stimulus			TC134043 weakly similar to UniRef100_O81228 Cluster: PR-4 type protein; n=1; Vitis vinifera	402	628.899	1.02745e-179	96.0212	362
	Pt_SSH_7dpi_S_457R	S_7dpi	1	nr_1.0E-6_blastx	pr4-type protein	gi|3511147|gb|AAC33732.1|PR-4 type protein [Vitis vinifera] >gi|295814499|gb|ADG35965.1| pathogenesis-related protein 4 [Vitis hybrid cultivar]	AAC33732	427	50	1.7409e-22	0.6872	11	P:response to virus; P:catabolic process; P:response to salt stress; P:response to herbivore; P:macromolecule metabolic process; F:chitin binding; P:systemic acquired resistance; C:cytoplasmic membrane-bounded vesicle; F:protein binding; P:defense response to fungus, incompatible interaction; P:response to ethylene stimulus			TC134043 weakly similar to UniRef100_O81228 Cluster: PR-4 type protein; n=1; Vitis vinifera	427	706.211	0	97.4748	386
	Pt_SSH_7dpi_S_471R	S_7dpi	1	nr_1.0E-6_blastx	pr4-type protein	gi|3511147|gb|AAC33732.1|PR-4 type protein [Vitis vinifera] >gi|295814499|gb|ADG35965.1| pathogenesis-related protein 4 [Vitis hybrid cultivar]	AAC33732	421	50	1.7557e-22	0.6872	11	P:response to virus; P:catabolic process; P:response to salt stress; P:response to herbivore; P:macromolecule metabolic process; F:chitin binding; P:systemic acquired resistance; C:cytoplasmic membrane-bounded vesicle; F:protein binding; P:defense response to fungus, incompatible interaction; P:response to ethylene stimulus			TC134043 weakly similar to UniRef100_O81228 Cluster: PR-4 type protein; n=1; Vitis vinifera	421	587.27	3.66767e-167	93.3842	367
	Pt_SSH_7dpi_S_476R	S_7dpi	1	nr_1.0E-6_blastx	pr4-type protein	gi|3511147|gb|AAC33732.1|PR-4 type protein [Vitis vinifera] >gi|295814499|gb|ADG35965.1| pathogenesis-related protein 4 [Vitis hybrid cultivar]	AAC33732	460	50	1.71268e-22	0.6872	11	P:response to virus; P:catabolic process; P:response to salt stress; P:response to herbivore; P:macromolecule metabolic process; F:chitin binding; P:systemic acquired resistance; C:cytoplasmic membrane-bounded vesicle; F:protein binding; P:defense response to fungus, incompatible interaction; P:response to ethylene stimulus			TC134043 weakly similar to UniRef100_O81228 Cluster: PR-4 type protein; n=1; Vitis vinifera	460	634.846	0	93.4118	397
	Pt_SSH_7dpi_S_488R	S_7dpi	1	nr_1.0E-6_blastx	pr4-type protein	gi|3511147|gb|AAC33732.1|PR-4 type protein [Vitis vinifera] >gi|295814499|gb|ADG35965.1| pathogenesis-related protein 4 [Vitis hybrid cultivar]	AAC33732	435	50	1.71871e-22	0.6872	11	P:response to virus; P:catabolic process; P:response to salt stress; P:response to herbivore; P:macromolecule metabolic process; F:chitin binding; P:systemic acquired resistance; C:cytoplasmic membrane-bounded vesicle; F:protein binding; P:defense response to fungus, incompatible interaction; P:response to ethylene stimulus			TC134043 weakly similar to UniRef100_O81228 Cluster: PR-4 type protein; n=1; Vitis vinifera	435	728.017	0	97.543	397
	Pt_SSH_7dpi_S_566R	S_7dpi	1	nr_1.0E-6_blastx	pr4-type protein	gi|3511147|gb|AAC33732.1|PR-4 type protein [Vitis vinifera] >gi|295814499|gb|ADG35965.1| pathogenesis-related protein 4 [Vitis hybrid cultivar]	AAC33732	426	50	7.81457e-23	0.6788	11	P:response to virus; P:catabolic process; P:response to salt stress; P:response to herbivore; P:macromolecule metabolic process; F:chitin binding; P:systemic acquired resistance; C:cytoplasmic membrane-bounded vesicle; F:protein binding; P:defense response to fungus, incompatible interaction; P:response to ethylene stimulus			TC134043 weakly similar to UniRef100_O81228 Cluster: PR-4 type protein; n=1; Vitis vinifera	426	664.581	0	95.99	383
	Pt_SSH_7dpi_S_contig_14-2	S_7dpi	14	nr_1.0E-6_blastx	pr4-type protein	gi|3511147|gb|AAC33732.1|PR-4 type protein [Vitis vinifera] >gi|295814499|gb|ADG35965.1| pathogenesis-related protein 4 [Vitis hybrid cultivar]	AAC33732	431	50	1.73351e-22	0.6872	11	P:response to virus; P:catabolic process; P:response to salt stress; P:response to herbivore; P:macromolecule metabolic process; F:chitin binding; P:systemic acquired resistance; C:cytoplasmic membrane-bounded vesicle; F:protein binding; P:defense response to fungus, incompatible interaction; P:response to ethylene stimulus			TC134043 weakly similar to UniRef100_O81228 Cluster: PR-4 type protein; n=1; Vitis vinifera	431	622.952	6.81624e-178	93.674	385
	Pt_SSH_7dpi_S_contig_17	S_7dpi	17	nr_1.0E-6_blastx	pr4-type protein	gi|302759116|ref|XP_002962981.1|hypothetical protein SELMODRAFT_78171 [Selaginella moellendorffii] >gi|300169842|gb|EFJ36444.1| hypothetical protein SELMODRAFT_78171 [Selaginella moellendorffii]	XP_002962981	778	50	8.35472e-36	0.6572	9	P:response to virus; P:response to salt stress; P:response to herbivore; F:chitin binding; P:systemic acquired resistance; C:cytoplasmic membrane-bounded vesicle; F:protein binding; P:defense response to fungus, incompatible interaction; P:response to ethylene stimulus			TC149333 weakly similar to UniRef100_O81228 Cluster: PR-4 type protein; n=1; Vitis vinifera	778	993.652	0	95.4323	585
	Pt_SSH_7dpi_S_contig_2-1	S_7dpi	2	nr_1.0E-6_blastx	pr4-type protein	gi|3511147|gb|AAC33732.1|PR-4 type protein [Vitis vinifera] >gi|295814499|gb|ADG35965.1| pathogenesis-related protein 4 [Vitis hybrid cultivar]	AAC33732	409	50	1.72795e-22	0.6872	11	P:response to virus; P:catabolic process; P:response to salt stress; P:response to herbivore; P:macromolecule metabolic process; F:chitin binding; P:systemic acquired resistance; C:cytoplasmic membrane-bounded vesicle; F:protein binding; P:defense response to fungus, incompatible interaction; P:response to ethylene stimulus			TC134043 weakly similar to UniRef100_O81228 Cluster: PR-4 type protein; n=1; Vitis vinifera	409	573.393	5.35219e-163	96.9605	319
	Pt_SSH_7dpi_S_contig_2-2	S_7dpi	2	nr_1.0E-6_blastx	pr4-type protein	gi|3511147|gb|AAC33732.1|PR-4 type protein [Vitis vinifera] >gi|295814499|gb|ADG35965.1| pathogenesis-related protein 4 [Vitis hybrid cultivar]	AAC33732	482	50	1.71214e-22	0.6872	11	P:response to virus; P:catabolic process; P:response to salt stress; P:response to herbivore; P:macromolecule metabolic process; F:chitin binding; P:systemic acquired resistance; C:cytoplasmic membrane-bounded vesicle; F:protein binding; P:defense response to fungus, incompatible interaction; P:response to ethylene stimulus			TC134043 weakly similar to UniRef100_O81228 Cluster: PR-4 type protein; n=1; Vitis vinifera	482	640.793	0	93.1193	406
	Pt_SSH_7dpi_S_contig_2-5	S_7dpi	2	nr_1.0E-6_blastx	pr4-type protein	gi|3511147|gb|AAC33732.1|PR-4 type protein [Vitis vinifera] >gi|295814499|gb|ADG35965.1| pathogenesis-related protein 4 [Vitis hybrid cultivar]	AAC33732	536	50	1.06105e-21	0.6758	11	P:response to virus; P:catabolic process; P:response to salt stress; P:response to herbivore; P:macromolecule metabolic process; F:chitin binding; P:systemic acquired resistance; C:cytoplasmic membrane-bounded vesicle; F:protein binding; P:defense response to fungus, incompatible interaction; P:response to ethylene stimulus			TC134043 weakly similar to UniRef100_O81228 Cluster: PR-4 type protein; n=1; Vitis vinifera	536	642.776	0	93.1193	406
	Pt_SSH_7dpi_S_contig_3-3	S_7dpi	3	nr_1.0E-6_blastx	pr4-type protein	gi|3511147|gb|AAC33732.1|PR-4 type protein [Vitis vinifera] >gi|295814499|gb|ADG35965.1| pathogenesis-related protein 4 [Vitis hybrid cultivar]	AAC33732	360	50	1.72469e-22	0.6872	11	P:response to virus; P:catabolic process; P:response to salt stress; P:response to herbivore; P:macromolecule metabolic process; F:chitin binding; P:systemic acquired resistance; C:cytoplasmic membrane-bounded vesicle; F:protein binding; P:defense response to fungus, incompatible interaction; P:response to ethylene stimulus			TC134043 weakly similar to UniRef100_O81228 Cluster: PR-4 type protein; n=1; Vitis vinifera	360	573.393	4.68316e-163	96.9605	319
	Pt_SSH_7dpi_S_contig_3-7	S_7dpi	3	nr_1.0E-6_blastx	pr4-type protein	gi|3511147|gb|AAC33732.1|PR-4 type protein [Vitis vinifera] >gi|295814499|gb|ADG35965.1| pathogenesis-related protein 4 [Vitis hybrid cultivar]	AAC33732	443	50	1.94402e-21	0.666	10	P:catabolic process; P:systemic acquired resistance; P:defense response to fungus, incompatible interaction; F:protein binding; F:chitin binding; P:macromolecule metabolic process; P:response to ethylene stimulus; P:response to herbivore; P:response to virus; P:response to salt stress			TC128598 weakly similar to UniRef100_O81228 Cluster: PR-4 type protein; n=1; Vitis vinifera	443	696.299	0	95.9427	402
	Pt_SSH_7dpi_S_contig_4-1	S_7dpi	4	nr_1.0E-6_blastx	pr4-type protein	gi|3511147|gb|AAC33732.1|PR-4 type protein [Vitis vinifera] >gi|295814499|gb|ADG35965.1| pathogenesis-related protein 4 [Vitis hybrid cultivar]	AAC33732	428	50	1.57408e-23	0.6904	11	P:response to virus; P:catabolic process; P:response to salt stress; P:response to herbivore; P:macromolecule metabolic process; F:chitin binding; P:systemic acquired resistance; C:cytoplasmic membrane-bounded vesicle; F:protein binding; P:defense response to fungus, incompatible interaction; P:response to ethylene stimulus			TC152489 weakly similar to UniRef100_O81228 Cluster: PR-4 type protein; n=1; Vitis vinifera	428	787.487	0	98.3683	422
PR-5 family
	Pt_SSH_7dpi_R_459R	R_7dpi	1	nr_1.0E-6_blastx	thaumatin-like protein	gi|284821892|gb|ADB97928.1|thaumatin-like protein L4 [Pinus monticola]	ADB97928	435	50	2.22914e-46	0.8232	2	P:response to biotic stimulus; P:defense response			TC143295 similar to UniRef100_Q9ZRS9 Cluster: Thaumatin-like protein; n=1; Pseudotsuga menziesii	435	615.023	1.67769e-175	93.1372	380
	Pt_SSH_7dpi_R_483R	R_7dpi	1	nr_1.0E-6_blastx	thaumatin-like protein	gi|148908899|gb|ABR17554.1|unknown [Picea sitchensis]	ABR17554	301	50	7.76933e-31	0.8062	4	C:cytoplasmic membrane-bounded vesicle; P:defense response; P:multi-organism process; P:response to biotic stimulus			TC126186 homologue to UniRef100_Q5SFH8 Cluster: Thaumatin-like protein; n=1; Pinus monticola	301	555.552	9.10534e-158	98.6487	292
	Pt_SSH_7dpi_R_695R	R_7dpi	1	nr_1.0E-6_blastx	thaumatin-like protein	gi|148908899|gb|ABR17554.1|unknown [Picea sitchensis]	ABR17554	302	50	3.48749e-31	0.8066	4	C:cytoplasmic membrane-bounded vesicle; P:defense response; P:multi-organism process; P:response to biotic stimulus			DR024552 homologue to UniRef100_Q5SFH8 Cluster: Thaumatin-like protein; n=1; Pinus monticola	302	563.481	3.74827e-160	99.3151	290
	Pt_SSH_7dpi_R_104R	R_7dpi	1	nr_1.0E-6_blastx	thaumatin-like protein	gi|284821892|gb|ADB97928.1|thaumatin-like protein L4 [Pinus monticola]	ADB97928	271	50	3.26331e-29	0.8176	1	P:response to stimulus			TC118266 similar to UniRef100_Q5QEB3 Cluster: Thaumatin-like protein; n=1; Pseudotsuga menziesii	271	379.123	1.05048e-104	96.4126	215
	Pt_SSH_7dpi_R_contig_2-26	R_7dpi	2	nr_1.0E-6_blastx	thaumatin-like protein	gi|148908899|gb|ABR17554.1|unknown [Picea sitchensis]	ABR17554	320	50	1.34242e-30	0.79	4	C:cytoplasmic membrane-bounded vesicle; P:defense response; P:multi-organism process; P:response to biotic stimulus			TC120116 homologue to UniRef100_Q5SFH8 Cluster: Thaumatin-like protein; n=1; Pinus monticola	320	525.817	8.68242e-149	96.4286	297
	Pt_SSH_7dpi_R_contig_2-30	R_7dpi	2	nr_1.0E-6_blastx	thaumatin-like protein	gi|284821888|gb|ADB97926.1|thaumatin-like protein L2 [Pinus monticola]	ADB97926	323	50	6.41617e-33	0.7302	4	P:defense response to fungus, incompatible interaction; C:cytoplasmic membrane-bounded vesicle; P:defense response to bacterium, incompatible interaction; P:response to salt stress			TC133654 similar to UniRef100_A5HIY3 Cluster: Thaumatin-like protein; n=1; Pinus taeda	323	519.87	5.40958e-147	96.2025	304
	Pt_SSH_7dpi_R_contig_2-31	R_7dpi	2	nr_1.0E-6_blastx	thaumatin-like protein	gi|284821898|gb|ADB97931.1|thaumatin-like protein S1 [Pinus monticola]	ADB97931	325	50	3.73744e-41	0.665	1	C:cytoplasmic membrane-bounded vesicle			TC137139 homologue to UniRef100_Q5SFH8 Cluster: Thaumatin-like protein; n=1; Pinus monticola	325	577.358	2.69339e-164	97.5155	314
	Pt_SSH_7dpi_R_contig_2-7	R_7dpi	2	nr_1.0E-6_blastx	thaumatin-like protein	gi|148908899|gb|ABR17554.1|unknown [Picea sitchensis]	ABR17554	314	50	3.014e-30	0.7974	4	C:cytoplasmic membrane-bounded vesicle; P:defense response; P:multi-organism process; P:response to biotic stimulus			TC120116 homologue to UniRef100_Q5SFH8 Cluster: Thaumatin-like protein; n=1; Pinus monticola	314	533.746	3.4911e-151	96.7638	299
	Pt_SSH_14dpi_R_463R	R_14dpi	1	nr_1.0E-6_blastx	thaumatin-like protein	gi|284821898|gb|ADB97931.1|thaumatin-like protein S1 [Pinus monticola]	ADB97931	444	50	5.4187e-40	0.6928	2	P:response to stimulus; C:cytoplasmic membrane-bounded vesicle			TC137139 homologue to UniRef100_Q5SFH8 Cluster: Thaumatin-like protein; n=1; Pinus monticola	444	696.299	0	96.3504	396
	Pt_SSH_14dpi_R_481R	R_14dpi	1	nr_1.0E-6_blastx	thaumatin-like protein	gi|284821892|gb|ADB97928.1|thaumatin-like protein L4 [Pinus monticola]	ADB97928	540	50	1.29549e-46	0.8232	2	P:response to biotic stimulus; P:defense response			TC143295 similar to UniRef100_Q9ZRS9 Cluster: Thaumatin-like protein; n=1; Pseudotsuga menziesii	540	714.14	0	93.8865	430
	Pt_SSH_14dpi_R_157R	R_14dpi	1	nr_1.0E-6_blastx	thaumatin-like protein	gi|284821888|gb|ADB97926.1|thaumatin-like protein L2 [Pinus monticola]	ADB97926	520	50	2.64072e-51	0.8446	0				TC133654 similar to UniRef100_A5HIY3 Cluster: Thaumatin-like protein; n=1; Pinus taeda	520	781.54	0	95.112	467
	Pt_SSH_14dpi_R_contig_12	R_14dpi	12	nr_1.0E-6_blastx	thaumatin-like protein	gi|284821898|gb|ADB97931.1|thaumatin-like protein S1 [Pinus monticola]	ADB97931	376	50	7.29729e-45	0.8438	1	C:cytoplasmic membrane-bounded vesicle			TC133893 homologue to UniRef100_Q5SFH8 Cluster: Thaumatin-like protein; n=1; Pinus monticola	376	634.846	0	98.5251	334
	Pt_SSH_14dpi_R_contig_2-11	R_14dpi	2	nr_1.0E-6_blastx	thaumatin-like protein	gi|284821892|gb|ADB97928.1|thaumatin-like protein L4 [Pinus monticola]	ADB97928	289	50	9.9495e-34	0.8172	0				TC118266 similar to UniRef100_Q5QEB3 Cluster: Thaumatin-like protein; n=1; Pseudotsuga menziesii	289	404.893	1.96516e-112	96.6102	228
	Pt_SSH_14dpi_R_contig_2-23	R_14dpi	2	nr_1.0E-6_blastx	thaumatin-like protein	gi|284821898|gb|ADB97931.1|thaumatin-like protein S1 [Pinus monticola]	ADB97931	403	50	3.16058e-40	0.6614	1	C:cytoplasmic membrane-bounded vesicle			TC137139 homologue to UniRef100_Q5SFH8 Cluster: Thaumatin-like protein; n=1; Pinus monticola	403	640.793	0	96.9863	354
	Pt_SSH_14dpi_R_contig_2-24	R_14dpi	2	nr_1.0E-6_blastx	thaumatin-like protein	gi|284821888|gb|ADB97926.1|thaumatin-like protein L2 [Pinus monticola]	ADB97926	642	50	7.45148e-89	0.8298	0				TC133654 similar to UniRef100_A5HIY3 Cluster: Thaumatin-like protein; n=1; Pinus taeda	642	1124.49	0	98.1938	598
	Pt_SSH_14dpi_R_contig_2-26	R_14dpi	2	nr_1.0E-6_blastx	thaumatin-like protein	gi|116793079|gb|ABK26607.1|unknown [Picea sitchensis]	ABK26607	333	50	4.23908e-29	0.7824	2	C:cytoplasmic membrane-bounded vesicle; P:response to stimulus			TC120093 similar to UniRef100_Q5QJU1 Cluster: PR-5 thaumatin-like protein; n=1; Pseudotsuga menziesii	333	573.393	4.31452e-163	96.3746	319
	Pt_SSH_14dpi_R_contig_2-29	R_14dpi	2	nr_1.0E-6_blastx	thaumatin-like protein	gi|306014331|gb|ADM76219.1|thaumatin-like protein [Picea sitchensis]	ADM76219	390	50	1.22838e-20	0.8212	1	C:cytoplasmic membrane-bounded vesicle			TC137638 similar to UniRef100_Q5QJU1 Cluster: PR-5 thaumatin-like protein; n=1; Pseudotsuga menziesii	390	535.728	1.1096e-151	96.5838	311
	Pt_SSH_14dpi_R_contig_3-2	R_14dpi	3	nr_1.0E-6_blastx	thaumatin-like protein	gi|284821898|gb|ADB97931.1|thaumatin-like protein S1 [Pinus monticola]	ADB97931	527	50	4.41491e-41	0.6634	1	C:cytoplasmic membrane-bounded vesicle			TC126186 homologue to UniRef100_Q5SFH8 Cluster: Thaumatin-like protein; n=1; Pinus monticola	527	942.111	0	98.7976	493
	Pt_SSH_14dpi_R_contig_4-1	R_14dpi	4	nr_1.0E-6_blastx	thaumatin-like protein	gi|284821898|gb|ADB97931.1|thaumatin-like protein S1 [Pinus monticola]	ADB97931	367	50	1.59046e-44	0.8444	1	C:cytoplasmic membrane-bounded vesicle			TC120116 homologue to UniRef100_Q5SFH8 Cluster: Thaumatin-like protein; n=1; Pinus monticola	367	700.264	0	98.9101	363
	Pt_SSH_14dpi_R_contig_4-5	R_14dpi	4	nr_1.0E-6_blastx	thaumatin-like protein	gi|148908899|gb|ABR17554.1|unknown [Picea sitchensis]	ABR17554	302	50	7.76667e-31	0.8062	4	C:cytoplasmic membrane-bounded vesicle; P:defense response; P:multi-organism process; P:response to biotic stimulus			TC126186 homologue to UniRef100_Q5SFH8 Cluster: Thaumatin-like protein; n=1; Pinus monticola	302	569.428	6.07556e-162	98.9967	296
	Pt_SSH_14dpi_R_contig_4-6	R_14dpi	4	nr_1.0E-6_blastx	thaumatin-like protein	gi|284821888|gb|ADB97926.1|thaumatin-like protein L2 [Pinus monticola]	ADB97926	322	50	6.41617e-33	0.7302	4	P:defense response to fungus, incompatible interaction; C:cytoplasmic membrane-bounded vesicle; P:defense response to bacterium, incompatible interaction; P:response to salt stress			TC133654 similar to UniRef100_A5HIY3 Cluster: Thaumatin-like protein; n=1; Pinus taeda	322	531.764	1.41662e-150	96.2382	307
	Pt_SSH_14dpi_R_contig_6-1	R_14dpi	6	nr_1.0E-6_blastx	thaumatin-like protein	gi|148908899|gb|ABR17554.1|unknown [Picea sitchensis]	ABR17554	312	50	2.72512e-31	0.803	4	C:cytoplasmic membrane-bounded vesicle; P:defense response; P:multi-organism process; P:response to biotic stimulus			TC120116 homologue to UniRef100_Q5SFH8 Cluster: Thaumatin-like protein; n=1; Pinus monticola	312	531.764	1.37017e-150	96.7532	298
	Pt_SSH_14dpi_R_contig_7-3	R_14dpi	7	nr_1.0E-6_blastx	thaumatin-like protein	gi|148908899|gb|ABR17554.1|unknown [Picea sitchensis]	ABR17554	653	50	1.63742e-30	0.8042	4	C:cytoplasmic membrane-bounded vesicle; P:defense response; P:multi-organism process; P:response to biotic stimulus			TC145459 homologue to UniRef100_Q2V3P1 Cluster: Uncharacterized protein At3g55646	653	630.881	4.28329e-180	98.5075	330
	Pt_SSH_14dpi_R_contig_9-2	R_14dpi	9	nr_1.0E-6_blastx	thaumatin-like protein	gi|306014331|gb|ADM76219.1|thaumatin-like protein [Picea sitchensis]	ADM76219	725	50	1.82097e-79	0.813	0				TC137638 similar to UniRef100_Q5QJU1 Cluster: PR-5 thaumatin-like protein; n=1; Pseudotsuga menziesii	725	1126.47	0	96.5046	635
	Pt_SSH_1dpi_S_302R	S_1dpi	1	nr_1.0E-6_blastx	thaumatin-like protein	gi|284821898|gb|ADB97931.1|thaumatin-like protein S1 [Pinus monticola]	ADB97931	320	50	8.38891e-41	0.6624	1	C:cytoplasmic membrane-bounded vesicle			TC137139 homologue to UniRef100_Q5SFH8 Cluster: Thaumatin-like protein; n=1; Pinus monticola	320	545.64	9.35751e-155	96.5517	308
	Pt_SSH_1dpi_S_318R	S_1dpi	1	nr_1.0E-6_blastx	thaumatin-like protein	gi|284821888|gb|ADB97926.1|thaumatin-like protein L2 [Pinus monticola]	ADB97926	640	50	1.18096e-70	0.8198	0				TC133654 similar to UniRef100_A5HIY3 Cluster: Thaumatin-like protein; n=1; Pinus taeda	640	957.97	0	95.1667	571
	Pt_SSH_1dpi_S_350R	S_1dpi	1	nr_1.0E-6_blastx	thaumatin-like protein	gi|148908401|gb|ABR17314.1|unknown [Picea sitchensis]	ABR17314	309	4	3.35623e-10	0.8025	0				TC119686 similar to UniRef100_A5HIY3 Cluster: Thaumatin-like protein; n=1; Pinus taeda	309	280.005	8.30495e-75	98.0392	150
	Pt_SSH_1dpi_S_398R	S_1dpi	1	nr_1.0E-6_blastx	thaumatin-like protein	gi|284821898|gb|ADB97931.1|thaumatin-like protein S1 [Pinus monticola]	ADB97931	508	50	3.58396e-42	0.6734	1	C:cytoplasmic membrane-bounded vesicle			TC137139 homologue to UniRef100_Q5SFH8 Cluster: Thaumatin-like protein; n=1; Pinus monticola	508	658.634	0	97.0745	365
	Pt_SSH_1dpi_S_538R	S_1dpi	1	nr_1.0E-6_blastx	thaumatin-like protein	gi|46253552|gb|AAS85755.1|thaumatin-like protein [Pinus monticola] >gi|46253554|gb|AAS85756.1| thaumatin-like protein [Pinus monticola]	AAS85755	477	50	7.44558e-34	0.5904	1	C:cytoplasmic membrane-bounded vesicle			TC126186 homologue to UniRef100_Q5SFH8 Cluster: Thaumatin-like protein; n=1; Pinus monticola	477	434.628	3.70571e-121	93.7931	272
	Pt_SSH_1dpi_S_125R	S_1dpi	1	nr_1.0E-6_blastx	thaumatin-like protein	gi|306014331|gb|ADM76219.1|thaumatin-like protein [Picea sitchensis]	ADM76219	410	50	3.603e-20	0.802	1	C:cytoplasmic membrane-bounded vesicle			TC137638 similar to UniRef100_Q5QJU1 Cluster: PR-5 thaumatin-like protein; n=1; Pseudotsuga menziesii	410	537.711	2.95871e-152	96.2617	309
	Pt_SSH_1dpi_S_216R	S_1dpi	1	nr_1.0E-6_blastx	thaumatin-like protein	gi|284821888|gb|ADB97926.1|thaumatin-like protein L2 [Pinus monticola]	ADB97926	594	50	4.41602e-63	0.8408	0				TC133654 similar to UniRef100_A5HIY3 Cluster: Thaumatin-like protein; n=1; Pinus taeda	594	942.111	0	96.558	533
	Pt_SSH_1dpi_S_262R	S_1dpi	1	nr_1.0E-6_blastx	thaumatin-like protein	gi|146233383|gb|ABQ14359.1|thaumatin-like protein [Pinus taeda]	ABQ14359	366	17	1.26606e-25	0.802941	0				TC116700 UniRef100_A5HIY3 Cluster: Thaumatin-like protein; n=1; Pinus taeda	366	591.234	2.02926e-168	96.5015	331
	Pt_SSH_1dpi_S_contig_15	S_1dpi	15	nr_1.0E-6_blastx	thaumatin-like protein	gi|284821892|gb|ADB97928.1|thaumatin-like protein L4 [Pinus monticola]	ADB97928	961	50	2.29298e-127	0.8068	0				TC118266 similar to UniRef100_Q5QEB3 Cluster: Thaumatin-like protein; n=1; Pseudotsuga menziesii	961	1402.02	0	94.4444	850
	Pt_SSH_1dpi_S_contig_2-1	S_1dpi	2	nr_1.0E-6_blastx	thaumatin-like protein	gi|284821898|gb|ADB97931.1|thaumatin-like protein S1 [Pinus monticola]	ADB97931	222	50	4.48042e-34	0.6982	1	C:cytoplasmic membrane-bounded vesicle			TC117566 homologue to UniRef100_Q5SFH8 Cluster: Thaumatin-like protein; n=1; Pinus monticola	222	418.77	9.84795e-117	99.0868	217
	Pt_SSH_1dpi_S_contig_2-10	S_1dpi	2	nr_1.0E-6_blastx	thaumatin-like protein	gi|148908899|gb|ABR17554.1|unknown [Picea sitchensis]	ABR17554	303	50	2.49013e-29	0.788	2	C:cytoplasmic membrane-bounded vesicle; P:response to stimulus			TC126186 homologue to UniRef100_Q5SFH8 Cluster: Thaumatin-like protein; n=1; Pinus monticola	303	549.605	5.65702e-156	97.9933	293
	Pt_SSH_1dpi_S_contig_2-13	S_1dpi	2	nr_1.0E-6_blastx	thaumatin-like protein	gi|284821898|gb|ADB97931.1|thaumatin-like protein S1 [Pinus monticola]	ADB97931	514	50	1.86758e-54	0.6326	1	C:cytoplasmic membrane-bounded vesicle			TC137139 homologue to UniRef100_Q5SFH8 Cluster: Thaumatin-like protein; n=1; Pinus monticola	514	825.152	0	96.2963	468
	Pt_SSH_1dpi_S_contig_3-1	S_1dpi	3	nr_1.0E-6_blastx	thaumatin-like protein	gi|284821888|gb|ADB97926.1|thaumatin-like protein L2 [Pinus monticola]	ADB97926	319	50	2.88992e-33	0.7416	3	P:defense response to fungus, incompatible interaction; P:defense response to bacterium, incompatible interaction; P:response to salt stress			TC133654 similar to UniRef100_A5HIY3 Cluster: Thaumatin-like protein; n=1; Pinus taeda	319	547.623	2.36035e-155	97.1875	311
	Pt_SSH_1dpi_S_contig_3-10	S_1dpi	3	nr_1.0E-6_blastx	thaumatin-like protein	gi|284821888|gb|ADB97926.1|thaumatin-like protein L2 [Pinus monticola]	ADB97926	325	50	2.86927e-33	0.73	3	P:defense response to bacterium, incompatible interaction; P:response to salt stress; P:defense response to fungus, incompatible interaction			TC115568 similar to UniRef100_A5HIY3 Cluster: Thaumatin-like protein; n=1; Pinus taeda	325	502.028	1.27857e-141	95.7655	294
	Pt_SSH_1dpi_S_contig_4-6	S_1dpi	4	nr_1.0E-6_blastx	thaumatin-like protein	gi|148908899|gb|ABR17554.1|unknown [Picea sitchensis]	ABR17554	711	50	1.96521e-30	0.7986	4	C:cytoplasmic membrane-bounded vesicle; P:defense response; P:multi-organism process; P:response to biotic stimulus			AL749931 dbj	711	581.323	3.87648e-165	100	293
	Pt_SSH_1dpi_S_contig_7	S_1dpi	7	nr_1.0E-6_blastx	thaumatin-like protein	gi|284821898|gb|ADB97931.1|thaumatin-like protein S1 [Pinus monticola]	ADB97931	378	50	2.76098e-44	0.8328	1	C:cytoplasmic membrane-bounded vesicle			TC120116 homologue to UniRef100_Q5SFH8 Cluster: Thaumatin-like protein; n=1; Pinus monticola	378	662.599	0	97.09	367
	Pt_SSH_1dpi_S_contig_9	S_1dpi	9	nr_1.0E-6_blastx	thaumatin-like protein	gi|284821896|gb|ADB97930.1|thaumatin-like protein L6 [Pinus monticola]	ADB97930	882	50	1.38336e-112	0.7442	0				TC124037 similar to UniRef100_A5HIY3 Cluster: Thaumatin-like protein; n=1; Pinus taeda	882	1441.66	0	97.4074	789
	Pt_SSH_3dpi_S_249R	S_3dpi	1	nr_1.0E-6_blastx	thaumatin-like protein	gi|148908899|gb|ABR17554.1|unknown [Picea sitchensis]	ABR17554	314	50	3.01298e-30	0.7974	4	C:cytoplasmic membrane-bounded vesicle; P:defense response; P:multi-organism process; P:response to biotic stimulus			TC120116 homologue to UniRef100_Q5SFH8 Cluster: Thaumatin-like protein; n=1; Pinus monticola	314	509.958	5.05753e-144	95.7929	296
	Pt_SSH_3dpi_S_252R	S_3dpi	1	nr_1.0E-6_blastx	thaumatin-like protein	gi|46253552|gb|AAS85755.1|thaumatin-like protein [Pinus monticola] >gi|46253554|gb|AAS85756.1| thaumatin-like protein [Pinus monticola]	AAS85755	456	50	3.02254e-35	0.6182	1	C:cytoplasmic membrane-bounded vesicle			TC126186 homologue to UniRef100_Q5SFH8 Cluster: Thaumatin-like protein; n=1; Pinus monticola	456	432.646	1.39727e-120	93.7931	272
	Pt_SSH_3dpi_S_270R	S_3dpi	1	nr_1.0E-6_blastx	thaumatin-like protein	gi|284821898|gb|ADB97931.1|thaumatin-like protein S1 [Pinus monticola]	ADB97931	516	50	1.08733e-41	0.6734	1	C:cytoplasmic membrane-bounded vesicle			TC137139 homologue to UniRef100_Q5SFH8 Cluster: Thaumatin-like protein; n=1; Pinus monticola	516	846.958	0	97.286	466
	Pt_SSH_3dpi_S_045R	S_3dpi	1	nr_1.0E-6_blastx	thaumatin-like protein	gi|148908899|gb|ABR17554.1|unknown [Picea sitchensis]	ABR17554	300	50	7.76667e-31	0.8062	4	C:cytoplasmic membrane-bounded vesicle; P:defense response; P:multi-organism process; P:response to biotic stimulus			TC126186 homologue to UniRef100_Q5SFH8 Cluster: Thaumatin-like protein; n=1; Pinus monticola	300	561.499	1.47069e-159	98.6622	295
	Pt_SSH_3dpi_S_305R	S_3dpi	1	nr_1.0E-6_blastx	thaumatin-like protein	gi|284821892|gb|ADB97928.1|thaumatin-like protein L4 [Pinus monticola]	ADB97928	513	50	5.44481e-46	0.8168	2	P:response to biotic stimulus; P:defense response			TC143295 similar to UniRef100_Q9ZRS9 Cluster: Thaumatin-like protein; n=1; Pseudotsuga menziesii	513	690.352	0	93.2314	427
	Pt_SSH_3dpi_S_415R	S_3dpi	1	nr_1.0E-6_blastx	thaumatin-like protein	gi|148908899|gb|ABR17554.1|unknown [Picea sitchensis]	ABR17554	386	50	6.55133e-30	0.7958	2	C:cytoplasmic membrane-bounded vesicle; P:response to stimulus			TC120116 homologue to UniRef100_Q5SFH8 Cluster: Thaumatin-like protein; n=1; Pinus monticola	386	513.923	4.02451e-145	95.8199	298
	Pt_SSH_3dpi_S_464R	S_3dpi	1	nr_1.0E-6_blastx	thaumatin-like protein	gi|306014331|gb|ADM76219.1|thaumatin-like protein [Picea sitchensis]	ADM76219	342	50	1.95121e-21	0.8296	1	C:cytoplasmic membrane-bounded vesicle			TC137638 similar to UniRef100_Q5QJU1 Cluster: PR-5 thaumatin-like protein; n=1; Pseudotsuga menziesii	342	533.746	3.82023e-151	97.9798	291
	Pt_SSH_3dpi_S_514R	S_3dpi	1	nr_1.0E-6_blastx	thaumatin-like protein	gi|284821898|gb|ADB97931.1|thaumatin-like protein S1 [Pinus monticola]	ADB97931	408	50	1.40747e-40	0.6656	2	C:cytoplasmic membrane-bounded vesicle; P:response to stimulus			TC120116 homologue to UniRef100_Q5SFH8 Cluster: Thaumatin-like protein; n=1; Pinus monticola	408	708.193	0	98.6737	372
	Pt_SSH_3dpi_S_092R	S_3dpi	1	nr_1.0E-6_blastx	thaumatin-like protein	gi|284821900|gb|ADB97932.1|thaumatin-like protein S2 [Pinus monticola]	ADB97932	283	50	2.55438e-29	0.8086	4	C:cytoplasmic membrane-bounded vesicle; P:defense response; P:multi-organism process; P:response to biotic stimulus			TC117566 homologue to UniRef100_Q5SFH8 Cluster: Thaumatin-like protein; n=1; Pinus monticola	283	418.77	1.27783e-116	98.6547	220
	Pt_SSH_3dpi_S_161R	S_3dpi	1	nr_1.0E-6_blastx	thaumatin-like protein	gi|284821898|gb|ADB97931.1|thaumatin-like protein S1 [Pinus monticola]	ADB97931	436	50	1.65316e-41	0.6736	1	C:cytoplasmic membrane-bounded vesicle			TC137139 homologue to UniRef100_Q5SFH8 Cluster: Thaumatin-like protein; n=1; Pinus monticola	436	668.546	0	95.8025	388
	Pt_SSH_3dpi_S_contig_10	S_3dpi	10	nr_1.0E-6_blastx	thaumatin-like protein	gi|284821888|gb|ADB97926.1|thaumatin-like protein L2 [Pinus monticola]	ADB97926	325	50	2.86927e-33	0.73	3	P:defense response to bacterium, incompatible interaction; P:response to salt stress; P:defense response to fungus, incompatible interaction			TC115568 similar to UniRef100_A5HIY3 Cluster: Thaumatin-like protein; n=1; Pinus taeda	325	502.028	1.27857e-141	95.7655	294
	Pt_SSH_3dpi_S_contig_2-11	S_3dpi	2	nr_1.0E-6_blastx	thaumatin-like protein	gi|148908899|gb|ABR17554.1|unknown [Picea sitchensis]	ABR17554	271	50	1.97978e-26	0.7618	2	C:cytoplasmic membrane-bounded vesicle; P:response to stimulus			TC126186 homologue to UniRef100_Q5SFH8 Cluster: Thaumatin-like protein; n=1; Pinus monticola	271	349.387	9.38873e-96	93.0328	227
	Pt_SSH_3dpi_S_contig_2-12	S_3dpi	2	nr_1.0E-6_blastx	thaumatin-like protein	gi|284821892|gb|ADB97928.1|thaumatin-like protein L4 [Pinus monticola]	ADB97928	537	50	4.82634e-46	0.8112	2	P:response to biotic stimulus; P:defense response			TC143295 similar to UniRef100_Q9ZRS9 Cluster: Thaumatin-like protein; n=1; Pseudotsuga menziesii	537	708.193	0	93.6681	429
	Pt_SSH_3dpi_S_contig_2-17	S_3dpi	2	nr_1.0E-6_blastx	thaumatin-like protein	gi|148908899|gb|ABR17554.1|unknown [Picea sitchensis]	ABR17554	483	50	1.9389e-29	0.7882	2	C:cytoplasmic membrane-bounded vesicle; P:response to stimulus			TC133893 homologue to UniRef100_Q5SFH8 Cluster: Thaumatin-like protein; n=1; Pinus monticola	483	529.781	8.52327e-150	94.6587	319
	Pt_SSH_3dpi_S_contig_2-22	S_3dpi	2	nr_1.0E-6_blastx	thaumatin-like protein	gi|148908899|gb|ABR17554.1|unknown [Picea sitchensis]	ABR17554	313	50	1.95295e-29	0.78	2	C:cytoplasmic membrane-bounded vesicle; P:response to stimulus			TC120116 homologue to UniRef100_Q5SFH8 Cluster: Thaumatin-like protein; n=1; Pinus monticola	313	523.834	3.35149e-148	96.1039	296
	Pt_SSH_3dpi_S_contig_2-9	S_3dpi	2	nr_1.0E-6_blastx	thaumatin-like protein	gi|284821896|gb|ADB97930.1|thaumatin-like protein L6 [Pinus monticola]	ADB97930	264	50	1.28939e-33	0.7518	0				TC119686 similar to UniRef100_A5HIY3 Cluster: Thaumatin-like protein; n=1; Pinus taeda	264	470.311	3.6211e-132	97.3485	257
	Pt_SSH_3dpi_S_contig_3-9	S_3dpi	3	nr_1.0E-6_blastx	thaumatin-like protein	gi|284821898|gb|ADB97931.1|thaumatin-like protein S1 [Pinus monticola]	ADB97931	824	50	5.33722e-92	0.6954	2	P:response to stimulus; C:cytoplasmic membrane-bounded vesicle			TC117566 homologue to UniRef100_Q5SFH8 Cluster: Thaumatin-like protein; n=1; Pinus monticola	824	1273.16	0	95.4839	740
	Pt_SSH_3dpi_S_contig_4-3	S_3dpi	4	nr_1.0E-6_blastx	thaumatin-like protein	gi|284821892|gb|ADB97928.1|thaumatin-like protein L4 [Pinus monticola]	ADB97928	680	50	9.98442e-74	0.8346	0				TC118266 similar to UniRef100_Q5QEB3 Cluster: Thaumatin-like protein; n=1; Pseudotsuga menziesii	680	769.646	0	97.0387	426
	Pt_SSH_3dpi_S_contig_4-4	S_3dpi	4	nr_1.0E-6_blastx	thaumatin-like protein	gi|148908899|gb|ABR17554.1|unknown [Picea sitchensis]	ABR17554	574	50	5.32515e-31	0.8066	4	C:cytoplasmic membrane-bounded vesicle; P:defense response; P:multi-organism process; P:response to biotic stimulus			DR024552 homologue to UniRef100_Q5SFH8 Cluster: Thaumatin-like protein; n=1; Pinus monticola	574	573.393	7.58179e-163	99.3266	295
	Pt_SSH_3dpi_S_contig_4-1	S_3dpi	4	nr_1.0E-6_blastx	thaumatin-like protein	gi|284821888|gb|ADB97926.1|thaumatin-like protein L2 [Pinus monticola]	ADB97926	313	50	2.91154e-33	0.7416	3	P:defense response to fungus, incompatible interaction; P:defense response to bacterium, incompatible interaction; P:response to salt stress			TC133654 similar to UniRef100_A5HIY3 Cluster: Thaumatin-like protein; n=1; Pinus taeda	313	529.781	5.43242e-150	96.8153	304
	Pt_SSH_3dpi_S_contig_7	S_3dpi	7	nr_1.0E-6_blastx	thaumatin-like protein	gi|148908401|gb|ABR17314.1|unknown [Picea sitchensis]	ABR17314	395	50	1.21911e-31	0.7142	2	P:response to salt stress; P:defense response to fungus, incompatible interaction			TC124037 similar to UniRef100_A5HIY3 Cluster: Thaumatin-like protein; n=1; Pinus taeda	395	478.24	2.27323e-134	97.7358	259
	Pt_SSH_7dpi_S_008R	S_7dpi	1	nr_1.0E-6_blastx	thaumatin-like protein	gi|284821888|gb|ADB97926.1|thaumatin-like protein L2 [Pinus monticola]	ADB97926	636	50	1.4648e-89	0.83	0				TC133654 similar to UniRef100_A5HIY3 Cluster: Thaumatin-like protein; n=1; Pinus taeda	636	1067	0	97.3422	586
	Pt_SSH_7dpi_S_094R	S_7dpi	1	nr_1.0E-6_blastx	thaumatin-like protein	gi|284821888|gb|ADB97926.1|thaumatin-like protein L2 [Pinus monticola]	ADB97926	498	50	9.31361e-61	0.8514	0				TC133654 similar to UniRef100_A5HIY3 Cluster: Thaumatin-like protein; n=1; Pinus taeda	498	835.064	0	97.4414	457
	Pt_SSH_7dpi_S_106R	S_7dpi	1	nr_1.0E-6_blastx	thaumatin-like protein	gi|148908595|gb|ABR17407.1|unknown [Picea sitchensis]	ABR17407	539	50	4.66386e-49	0.6636	9	C:cell wall; P:response to UV-B; P:systemic acquired resistance; C:cytoplasmic membrane-bounded vesicle; P:regulation of anthocyanin biosynthetic process; F:protein binding; C:anchored to membrane; P:response to cadmium ion; C:apoplast			TC123858 similar to UniRef100_Q5DWG1 Cluster: Thaumatin-like protein; n=1; Cryptomeria japonica	539	872.729	0	96.4844	494
	Pt_SSH_7dpi_S_121R	S_7dpi	1	nr_1.0E-6_blastx	thaumatin-like protein	gi|148908899|gb|ABR17554.1|unknown [Picea sitchensis]	ABR17554	245	50	1.96822e-26	0.7618	2	C:cytoplasmic membrane-bounded vesicle; P:response to stimulus			TC126186 homologue to UniRef100_Q5SFH8 Cluster: Thaumatin-like protein; n=1; Pinus monticola	245	349.387	8.42767e-96	93.0328	227
	Pt_SSH_7dpi_S_contig_3-2	S_7dpi	3	nr_1.0E-6_blastx	thaumatin-like protein	gi|306014323|gb|ADM76215.1|thaumatin-like protein [Picea sitchensis] >gi|306014325|gb|ADM76216.1| thaumatin-like protein [Picea sitchensis]	ADM76215	518	50	7.53001e-43	0.8016	0				TC137638 similar to UniRef100_Q5QJU1 Cluster: PR-5 thaumatin-like protein; n=1; Pseudotsuga menziesii	518	741.893	0	96.7742	420
	Pt_SSH_7dpi_S_183R	S_7dpi	1	nr_1.0E-6_blastx	thaumatin-like protein	gi|284821892|gb|ADB97928.1|thaumatin-like protein L4 [Pinus monticola]	ADB97928	571	50	1.51647e-46	0.8232	2	P:response to biotic stimulus; P:defense response			TC143295 similar to UniRef100_Q9ZRS9 Cluster: Thaumatin-like protein; n=1; Pseudotsuga menziesii	571	714.14	0	93.8865	430
	Pt_SSH_7dpi_S_184R	S_7dpi	1	nr_1.0E-6_blastx	thaumatin-like protein	gi|284821888|gb|ADB97926.1|thaumatin-like protein L2 [Pinus monticola]	ADB97926	624	50	4.78416e-90	0.8368	0				TC115568 similar to UniRef100_A5HIY3 Cluster: Thaumatin-like protein; n=1; Pinus taeda	624	1051.14	0	97.6109	572
	Pt_SSH_7dpi_S_204R	S_7dpi	1	nr_1.0E-6_blastx	thaumatin-like protein	gi|284821892|gb|ADB97928.1|thaumatin-like protein L4 [Pinus monticola]	ADB97928	276	50	8.82365e-27	0.832	3	P:defense response; P:response to biotic stimulus; P:multi-organism process			TC118266 similar to UniRef100_Q5QEB3 Cluster: Thaumatin-like protein; n=1; Pseudotsuga menziesii	276	353.352	6.13164e-97	95.4128	208
	Pt_SSH_7dpi_S_016R	S_7dpi	1	nr_1.0E-6_blastx	thaumatin-like protein	gi|148908899|gb|ABR17554.1|unknown [Picea sitchensis]	ABR17554	307	50	3.82756e-30	0.7986	4	C:cytoplasmic membrane-bounded vesicle; P:defense response; P:multi-organism process; P:response to biotic stimulus			TC133893 homologue to UniRef100_Q5SFH8 Cluster: Thaumatin-like protein; n=1; Pinus monticola	307	488.152	1.81054e-137	95.3642	288
	Pt_SSH_7dpi_S_252R	S_7dpi	1	nr_1.0E-6_blastx	thaumatin-like protein	gi|284821898|gb|ADB97931.1|thaumatin-like protein S1 [Pinus monticola]	ADB97931	428	50	9.81691e-42	0.6734	1	C:cytoplasmic membrane-bounded vesicle			TC137139 homologue to UniRef100_Q5SFH8 Cluster: Thaumatin-like protein; n=1; Pinus monticola	428	729.999	0	97.549	398
	Pt_SSH_7dpi_S_256R	S_7dpi	1	nr_1.0E-6_blastx	thaumatin-like protein	gi|148908595|gb|ABR17407.1|unknown [Picea sitchensis]	ABR17407	648	50	4.82715e-59	0.6698	9	C:cell wall; P:response to UV-B; F:metal ion binding; P:systemic acquired resistance; P:regulation of anthocyanin biosynthetic process; F:protein binding; C:anchored to membrane; P:response to cadmium ion; C:apoplast			TC123858 similar to UniRef100_Q5DWG1 Cluster: Thaumatin-like protein; n=1; Cryptomeria japonica	648	904.446	0	94	564
	Pt_SSH_7dpi_S_260R	S_7dpi	1	nr_1.0E-6_blastx	thaumatin-like protein	gi|306014331|gb|ADM76219.1|thaumatin-like protein [Picea sitchensis]	ADM76219	450	50	1.91941e-21	0.8296	1	C:cytoplasmic membrane-bounded vesicle			TC137638 similar to UniRef100_Q5QJU1 Cluster: PR-5 thaumatin-like protein; n=1; Pseudotsuga menziesii	450	533.746	5.07156e-151	96.2617	309
	Pt_SSH_7dpi_S_297R	S_7dpi	1	nr_1.0E-6_blastx	thaumatin-like protein	gi|148908899|gb|ABR17554.1|unknown [Picea sitchensis]	ABR17554	301	50	3.4863e-31	0.8066	4	C:cytoplasmic membrane-bounded vesicle; P:defense response; P:multi-organism process; P:response to biotic stimulus			DR024552 homologue to UniRef100_Q5SFH8 Cluster: Thaumatin-like protein; n=1; Pinus monticola	301	573.393	3.87761e-163	99.3266	295
	Pt_SSH_7dpi_S_025R	S_7dpi	1	nr_1.0E-6_blastx	thaumatin-like protein	gi|284821888|gb|ADB97926.1|thaumatin-like protein L2 [Pinus monticola]	ADB97926	560	50	6.94396e-49	0.817	0				TC115169 similar to UniRef100_A5HIY3 Cluster: Thaumatin-like protein; n=1; Pinus taeda	560	868.764	0	94.5255	518
	Pt_SSH_7dpi_S_328R	S_7dpi	1	nr_1.0E-6_blastx	thaumatin-like protein	gi|148908899|gb|ABR17554.1|unknown [Picea sitchensis]	ABR17554	300	50	2.95234e-30	0.7974	4	C:cytoplasmic membrane-bounded vesicle; P:defense response; P:multi-organism process; P:response to biotic stimulus			TC126186 homologue to UniRef100_Q5SFH8 Cluster: Thaumatin-like protein; n=1; Pinus monticola	300	507.976	1.90422e-143	96.6216	286
	Pt_SSH_7dpi_S_343R	S_7dpi	1	nr_1.0E-6_blastx	thaumatin-like protein	gi|284821892|gb|ADB97928.1|thaumatin-like protein L4 [Pinus monticola]	ADB97928	417	50	2.07305e-39	0.8532	0				TC143295 similar to UniRef100_Q9ZRS9 Cluster: Thaumatin-like protein; n=1; Pseudotsuga menziesii	417	601.146	2.41453e-171	93.3842	367
	Pt_SSH_7dpi_S_362R	S_7dpi	1	nr_1.0E-6_blastx	thaumatin-like protein	gi|284821892|gb|ADB97928.1|thaumatin-like protein L4 [Pinus monticola]	ADB97928	518	50	2.11778e-45	0.8168	2	P:response to biotic stimulus; P:defense response			TC143295 similar to UniRef100_Q9ZRS9 Cluster: Thaumatin-like protein; n=1; Pseudotsuga menziesii	518	714.14	0	93.8865	430
	Pt_SSH_7dpi_S_367R	S_7dpi	1	nr_1.0E-6_blastx	thaumatin-like protein	gi|284821892|gb|ADB97928.1|thaumatin-like protein L4 [Pinus monticola]	ADB97928	481	50	9.9679e-47	0.8232	2	P:response to biotic stimulus; P:defense response			TC143295 similar to UniRef100_Q9ZRS9 Cluster: Thaumatin-like protein; n=1; Pseudotsuga menziesii	481	726.034	0	94.2982	430
	Pt_SSH_7dpi_S_412R	S_7dpi	1	nr_1.0E-6_blastx	thaumatin-like protein	gi|284821892|gb|ADB97928.1|thaumatin-like protein L4 [Pinus monticola]	ADB97928	501	50	1.02533e-46	0.8232	2	P:response to biotic stimulus; P:defense response			TC143295 similar to UniRef100_Q9ZRS9 Cluster: Thaumatin-like protein; n=1; Pseudotsuga menziesii	501	714.14	0	93.8865	430
	Pt_SSH_7dpi_S_419R	S_7dpi	1	nr_1.0E-6_blastx	thaumatin-like protein	gi|284821898|gb|ADB97931.1|thaumatin-like protein S1 [Pinus monticola]	ADB97931	360	40	9.76745e-26	0.6925	1	C:cytoplasmic membrane-bounded vesicle			TC137139 homologue to UniRef100_Q5SFH8 Cluster: Thaumatin-like protein; n=1; Pinus monticola	360	575.376	1.1852e-163	96.9697	320
	Pt_SSH_7dpi_S_432R	S_7dpi	1	nr_1.0E-6_blastx	thaumatin-like protein	gi|284821898|gb|ADB97931.1|thaumatin-like protein S1 [Pinus monticola]	ADB97931	373	42	1.81236e-27	0.708333	1	C:cytoplasmic membrane-bounded vesicle			TC122638 homologue to UniRef100_Q5SFH8 Cluster: Thaumatin-like protein; n=1; Pinus monticola	373	636.829	0	98.2609	339
	Pt_SSH_7dpi_S_434R	S_7dpi	1	nr_1.0E-6_blastx	thaumatin-like protein	gi|284821892|gb|ADB97928.1|thaumatin-like protein L4 [Pinus monticola]	ADB97928	392	50	1.30331e-46	0.8108	2	P:response to biotic stimulus; P:defense response			TC123681 similar to UniRef100_Q5QEB3 Cluster: Thaumatin-like protein; n=1; Pseudotsuga menziesii	392	585.287	1.3452e-166	96.0114	337
	Pt_SSH_7dpi_S_030R	S_7dpi	1	nr_1.0E-6_blastx	thaumatin-like protein	gi|284821900|gb|ADB97932.1|thaumatin-like protein S2 [Pinus monticola]	ADB97932	283	50	4.35561e-29	0.8052	4	C:cytoplasmic membrane-bounded vesicle; P:defense response; P:multi-organism process; P:response to biotic stimulus			TC117566 homologue to UniRef100_Q5SFH8 Cluster: Thaumatin-like protein; n=1; Pinus monticola	283	418.77	1.27783e-116	98.6547	220
	Pt_SSH_7dpi_S_463R	S_7dpi	1	nr_1.0E-6_blastx	thaumatin-like protein	gi|284821898|gb|ADB97931.1|thaumatin-like protein S1 [Pinus monticola]	ADB97931	511	50	1.26327e-55	0.654	2	C:cytoplasmic membrane-bounded vesicle; P:response to stimulus			TC120116 homologue to UniRef100_Q5SFH8 Cluster: Thaumatin-like protein; n=1; Pinus monticola	511	916.34	0	98.9626	477
	Pt_SSH_7dpi_S_466R	S_7dpi	1	nr_1.0E-6_blastx	thaumatin-like protein	gi|148908899|gb|ABR17554.1|unknown [Picea sitchensis]	ABR17554	392	50	2.23345e-30	0.8052	4	C:cytoplasmic membrane-bounded vesicle; P:defense response; P:multi-organism process; P:response to biotic stimulus			DR024552 homologue to UniRef100_Q5SFH8 Cluster: Thaumatin-like protein; n=1; Pinus monticola	392	674.493	0	96.9072	376
	Pt_SSH_7dpi_S_502R	S_7dpi	1	nr_1.0E-6_blastx	thaumatin-like protein	gi|284821892|gb|ADB97928.1|thaumatin-like protein L4 [Pinus monticola]	ADB97928	289	21	2.37834e-19	0.782381	1	C:cytoplasmic membrane-bounded vesicle			TC118266 similar to UniRef100_Q5QEB3 Cluster: Thaumatin-like protein; n=1; Pseudotsuga menziesii	289	299.828	8.33763e-81	96.0894	172
	Pt_SSH_7dpi_S_520R	S_7dpi	1	nr_1.0E-6_blastx	thaumatin-like protein	gi|284821898|gb|ADB97931.1|thaumatin-like protein S1 [Pinus monticola]	ADB97931	515	50	1.52732e-56	0.6558	2	P:response to stimulus; C:cytoplasmic membrane-bounded vesicle			TC122638 homologue to UniRef100_Q5SFH8 Cluster: Thaumatin-like protein; n=1; Pinus monticola	515	864.799	0	97.3361	475
	Pt_SSH_7dpi_S_contig_10	S_7dpi	10	nr_1.0E-6_blastx	thaumatin-like protein	gi|284821898|gb|ADB97931.1|thaumatin-like protein S1 [Pinus monticola]	ADB97931	376	50	7.29488e-45	0.8438	1	C:cytoplasmic membrane-bounded vesicle			TC133893 homologue to UniRef100_Q5SFH8 Cluster: Thaumatin-like protein; n=1; Pinus monticola	376	624.934	1.49586e-178	98.5075	330
	Pt_SSH_7dpi_S_contig_13-1	S_7dpi	13	nr_1.0E-6_blastx	thaumatin-like protein	gi|148908401|gb|ABR17314.1|unknown [Picea sitchensis]	ABR17314	441	50	3.51011e-55	0.7602	0				TC124037 similar to UniRef100_A5HIY3 Cluster: Thaumatin-like protein; n=1; Pinus taeda	441	706.211	0	97.9381	380
	Pt_SSH_7dpi_S_contig_2-9	S_7dpi	2	nr_1.0E-6_blastx	thaumatin-like protein	gi|148908899|gb|ABR17554.1|unknown [Picea sitchensis]	ABR17554	314	50	6.71221e-30	0.7976	2	C:cytoplasmic membrane-bounded vesicle; P:response to stimulus			TC120116 homologue to UniRef100_Q5SFH8 Cluster: Thaumatin-like protein; n=1; Pinus monticola	314	505.993	7.8965e-143	95.4693	295
	Pt_SSH_7dpi_S_contig_2-10	S_7dpi	2	nr_1.0E-6_blastx	thaumatin-like protein	gi|284821898|gb|ADB97931.1|thaumatin-like protein S1 [Pinus monticola]	ADB97931	485	50	8.96486e-43	0.6676	2	P:response to stimulus; C:cytoplasmic membrane-bounded vesicle			TC137139 homologue to UniRef100_Q5SFH8 Cluster: Thaumatin-like protein; n=1; Pinus monticola	485	670.529	0	96.6495	375
	Pt_SSH_7dpi_S_contig_2-11	S_7dpi	2	nr_1.0E-6_blastx	thaumatin-like protein	gi|284821888|gb|ADB97926.1|thaumatin-like protein L2 [Pinus monticola]	ADB97926	722	50	1.98929e-86	0.819	0				TC133654 similar to UniRef100_A5HIY3 Cluster: Thaumatin-like protein; n=1; Pinus taeda	722	1130.43	0	96.3855	640
	Pt_SSH_7dpi_S_contig_2-12	S_7dpi	2	nr_1.0E-6_blastx	thaumatin-like protein	gi|284821888|gb|ADB97926.1|thaumatin-like protein L2 [Pinus monticola]	ADB97926	709	50	2.04517e-88	0.8282	0				TC133654 similar to UniRef100_A5HIY3 Cluster: Thaumatin-like protein; n=1; Pinus taeda	709	1126.47	0	96.2463	641
	Pt_SSH_7dpi_S_contig_3-1	S_7dpi	3	nr_1.0E-6_blastx	thaumatin-like protein	gi|284821892|gb|ADB97928.1|thaumatin-like protein L4 [Pinus monticola]	ADB97928	288	50	9.94607e-34	0.8172	0				TC118266 similar to UniRef100_Q5QEB3 Cluster: Thaumatin-like protein; n=1; Pseudotsuga menziesii	288	404.893	1.95793e-112	96.6102	228
	Pt_SSH_7dpi_S_contig_3-6	S_7dpi	3	nr_1.0E-6_blastx	thaumatin-like protein	gi|284821888|gb|ADB97926.1|thaumatin-like protein L2 [Pinus monticola]	ADB97926	587	50	4.30457e-63	0.8408	0				TC133654 similar to UniRef100_A5HIY3 Cluster: Thaumatin-like protein; n=1; Pinus taeda	587	934.182	0	96.3768	532
	Pt_SSH_7dpi_S_contig_3-10	S_7dpi	3	nr_1.0E-6_blastx	thaumatin-like protein	gi|116793079|gb|ABK26607.1|unknown [Picea sitchensis]	ABK26607	330	50	1.91009e-29	0.7832	2	P:response to stimulus; C:cytoplasmic membrane-bounded vesicle			TC120093 similar to UniRef100_Q5QJU1 Cluster: PR-5 thaumatin-like protein; n=1; Pseudotsuga menziesii	330	575.376	1.08154e-163	96.9697	320
	Pt_SSH_7dpi_S_contig_3-11	S_7dpi	3	nr_1.0E-6_blastx	thaumatin-like protein	gi|148908899|gb|ABR17554.1|unknown [Picea sitchensis]	ABR17554	378	50	6.60214e-30	0.8062	4	C:cytoplasmic membrane-bounded vesicle; P:defense response; P:multi-organism process; P:response to biotic stimulus			TC133893 homologue to UniRef100_Q5SFH8 Cluster: Thaumatin-like protein; n=1; Pinus monticola	378	551.587	1.80709e-156	95.549	322
	Pt_SSH_7dpi_S_contig_31-1	S_7dpi	31	nr_1.0E-6_blastx	thaumatin-like protein	gi|284821888|gb|ADB97926.1|thaumatin-like protein L2 [Pinus monticola]	ADB97926	323	50	2.88009e-33	0.73	3	P:defense response to bacterium, incompatible interaction; P:response to salt stress; P:defense response to fungus, incompatible interaction			TC115568 similar to UniRef100_A5HIY3 Cluster: Thaumatin-like protein; n=1; Pinus taeda	323	502.028	1.27027e-141	95.7655	294
	Pt_SSH_7dpi_S_contig_6-1	S_7dpi	6	nr_1.0E-6_blastx	thaumatin-like protein	gi|148908899|gb|ABR17554.1|unknown [Picea sitchensis]	ABR17554	314	50	2.72512e-31	0.803	4	C:cytoplasmic membrane-bounded vesicle; P:defense response; P:multi-organism process; P:response to biotic stimulus			TC120116 homologue to UniRef100_Q5SFH8 Cluster: Thaumatin-like protein; n=1; Pinus monticola	314	531.764	1.37946e-150	96.7532	298
	Pt_SSH_7dpi_S_contig_4-2	S_7dpi	4	nr_1.0E-6_blastx	thaumatin-like protein	gi|306014331|gb|ADM76219.1|thaumatin-like protein [Picea sitchensis]	ADM76219	715	50	1.03762e-79	0.8168	0				TC137638 similar to UniRef100_Q5QJU1 Cluster: PR-5 thaumatin-like protein; n=1; Pseudotsuga menziesii	715	1116.56	0	96.1194	644
	Pt_SSH_7dpi_S_contig_8-1	S_7dpi	8	nr_1.0E-6_blastx	thaumatin-like protein	gi|284821888|gb|ADB97926.1|thaumatin-like protein L2 [Pinus monticola]	ADB97926	329	50	2.85846e-33	0.7416	3	P:defense response to fungus, incompatible interaction; P:defense response to bacterium, incompatible interaction; P:response to salt stress			TC133654 similar to UniRef100_A5HIY3 Cluster: Thaumatin-like protein; n=1; Pinus taeda	329	541.676	1.50442e-153	96.875	310
	Pt_SSH_7dpi_S_contig_8-2	S_7dpi	8	nr_1.0E-6_blastx	thaumatin-like protein	gi|148908899|gb|ABR17554.1|unknown [Picea sitchensis]	ABR17554	314	50	3.014e-30	0.7974	4	C:cytoplasmic membrane-bounded vesicle; P:defense response; P:multi-organism process; P:response to biotic stimulus			TC133893 homologue to UniRef100_Q5SFH8 Cluster: Thaumatin-like protein; n=1; Pinus monticola	314	525.817	8.51049e-149	96.1661	301
PR-6 family
	Pt_SSH_7dpi_R_contig_2-25	R_7dpi	2	nr_1.0E-6_blastx	type ii proteinase inhibitor family protein	gi|148906580|gb|ABR16442.1|unknown [Picea sitchensis]	ABR16442	509	8	7.04336e-14	0.57375	1	F:DNA binding			TC149169 similar to UniRef100_Q39AC8 Cluster: Cytochrome B561; n=1; Burkholderia sp	509	480.223	7.46338e-135	97.3881	261
	Pt_SSH_14dpi_R_contig_2-18	R_14dpi	2	nr_1.0E-6_blastx	type ii proteinase inhibitor family protein	gi|242052437|ref|XP_002455364.1|hypothetical protein SORBIDRAFT_03g009370 [Sorghum bicolor] >gi|241927339|gb|EES00484.1| hypothetical protein SORBIDRAFT_03g009370 [Sorghum bicolor]	XP_002455364	315	5	4.21789e-08	0.54	2	C:cytoplasmic membrane-bounded vesicle; F:serine-type endopeptidase inhibitor activity			TC135621	315	583.305	4.22398e-166	98.0952	309
	Pt_SSH_14dpi_R_contig_8-2	R_14dpi	8	nr_1.0E-6_blastx	type ii proteinase inhibitor family protein	gi|226493609|ref|NP_001147554.1|type II proteinase inhibitor family protein [Zea mays] >gi|195612156|gb|ACG27908.1| type II proteinase inhibitor family protein [Zea mays]	NP_001147554	183	4	2.10469e-07	0.6025	1	F:serine-type endopeptidase inhibitor activity			DR096636 weakly similar to UniRef100_A4TTL5 Cluster: Membrane protein; n=1; Magnetospirillum gryphiswaldense	183	248.287	1.66736e-65	96.5517	140
	Pt_SSH_1dpi_S_contig_12	S_1dpi	12	nr_1.0E-6_blastx	type ii proteinase inhibitor family protein	gi|242052437|ref|XP_002455364.1|hypothetical protein SORBIDRAFT_03g009370 [Sorghum bicolor] >gi|241927339|gb|EES00484.1| hypothetical protein SORBIDRAFT_03g009370 [Sorghum bicolor]	XP_002455364	380	5	1.0962e-08	0.53	2	C:cytoplasmic membrane-bounded vesicle; F:serine-type endopeptidase inhibitor activity			TC135621	380	533.746	4.2669e-151	94.3343	333
	Pt_SSH_1dpi_S_contig_26	S_1dpi	26	nr_1.0E-6_blastx	type ii proteinase inhibitor family protein	gi|242052437|ref|XP_002455364.1|hypothetical protein SORBIDRAFT_03g009370 [Sorghum bicolor] >gi|241927339|gb|EES00484.1| hypothetical protein SORBIDRAFT_03g009370 [Sorghum bicolor]	XP_002455364	355	9	4.90837e-09	0.544444	2	C:cytoplasmic membrane-bounded vesicle; F:serine-type endopeptidase inhibitor activity			TC149169 similar to UniRef100_Q39AC8 Cluster: Cytochrome B561; n=1; Burkholderia sp	355	383.087	8.95309e-106	92.7273	255
	Pt_SSH_1dpi_S_contig_3-6	S_1dpi	3	nr_1.0E-6_blastx	type ii proteinase inhibitor family protein	gi|242052437|ref|XP_002455364.1|hypothetical protein SORBIDRAFT_03g009370 [Sorghum bicolor] >gi|241927339|gb|EES00484.1| hypothetical protein SORBIDRAFT_03g009370 [Sorghum bicolor]	XP_002455364	314	5	1.45557e-08	0.538	2	C:cytoplasmic membrane-bounded vesicle; F:serine-type endopeptidase inhibitor activity			TC149169 similar to UniRef100_Q39AC8 Cluster: Cytochrome B561; n=1; Burkholderia sp	314	410.84	3.47809e-114	91.7721	290
	Pt_SSH_1dpi_S_contig_3-7	S_1dpi	3	nr_1.0E-6_blastx	type ii proteinase inhibitor family protein	gi|162457877|ref|NP_001105983.1|LOC100037813 [Zea mays] >gi|125719332|gb|ABN54444.1| putative serine type endopeptidase inhibitor [Zea mays]	NP_001105983	681	7	4.61483e-10	0.574286	1	F:serine-type endopeptidase inhibitor activity			TC139204	681	801.364	0	92.6316	528
	Pt_SSH_1dpi_S_contig_4-7	S_1dpi	4	nr_1.0E-6_blastx	type ii proteinase inhibitor family protein	gi|242052437|ref|XP_002455364.1|hypothetical protein SORBIDRAFT_03g009370 [Sorghum bicolor] >gi|241927339|gb|EES00484.1| hypothetical protein SORBIDRAFT_03g009370 [Sorghum bicolor]	XP_002455364	312	7	1.00767e-09	0.535714	2	C:cytoplasmic membrane-bounded vesicle; F:serine-type endopeptidase inhibitor activity			TC149169 similar to UniRef100_Q39AC8 Cluster: Cytochrome B561; n=1; Burkholderia sp	312	488.152	1.84176e-137	98.1203	261
	Pt_SSH_1dpi_S_contig_4-2	S_1dpi	4	nr_1.0E-6_blastx	type ii proteinase inhibitor family protein	gi|115455157|ref|NP_001051179.1|Os03g0734300 [Oryza sativa Japonica Group] >gi|50582721|gb|AAT78791.1| putative roteinase inhibitor [Oryza sativa Japonica Group] >gi|108710930|gb|ABF98725.1| type II proteinase inhibitor family protein, expressed [Oryza sativa Japonica Group] >gi|113549650|dbj|BAF13093.1| Os03g0734300 [Oryza sativa Japonica Group] >gi|125545631|gb|EAY91770.1| hypothetical protein …	NP_001051179	651	5	1.76165e-08	0.55	2	C:cytoplasmic membrane-bounded vesicle; F:serine-type endopeptidase inhibitor activity			TC135621	651	1051.14	0	97.1572	581
	Pt_SSH_1dpi_S_contig_4-3	S_1dpi	4	nr_1.0E-6_blastx	type ii proteinase inhibitor family protein	gi|242052437|ref|XP_002455364.1|hypothetical protein SORBIDRAFT_03g009370 [Sorghum bicolor] >gi|241927339|gb|EES00484.1| hypothetical protein SORBIDRAFT_03g009370 [Sorghum bicolor]	XP_002455364	312	4	1.11449e-08	0.535	2	C:cytoplasmic membrane-bounded vesicle; F:serine-type endopeptidase inhibitor activity			TC135621	312	509.958	5.02348e-144	95.5556	301
	Pt_SSH_3dpi_S_442R	S_3dpi	1	nr_1.0E-6_blastx	type ii proteinase inhibitor family protein	gi|242052435|ref|XP_002455363.1|hypothetical protein SORBIDRAFT_03g009360 [Sorghum bicolor] >gi|241927338|gb|EES00483.1| hypothetical protein SORBIDRAFT_03g009360 [Sorghum bicolor]	XP_002455363	244	7	9.18522e-08	0.588571	1	F:serine-type endopeptidase inhibitor activity			TC149169 similar to UniRef100_Q39AC8 Cluster: Cytochrome B561; n=1; Burkholderia sp	244	285.952	1.04649e-76	98.0769	153
	Pt_SSH_3dpi_S_529R	S_3dpi	1	nr_1.0E-6_blastx	type ii proteinase inhibitor family protein	gi|242052437|ref|XP_002455364.1|hypothetical protein SORBIDRAFT_03g009370 [Sorghum bicolor] >gi|241927339|gb|EES00484.1| hypothetical protein SORBIDRAFT_03g009370 [Sorghum bicolor]	XP_002455364	288	7	1.00155e-09	0.535714	2	C:cytoplasmic membrane-bounded vesicle; F:serine-type endopeptidase inhibitor activity			TC149169 similar to UniRef100_Q39AC8 Cluster: Cytochrome B561; n=1; Burkholderia sp	288	492.117	1.08364e-138	97.7941	266
	Pt_SSH_3dpi_S_contig_13	S_3dpi	13	nr_1.0E-6_blastx	type ii proteinase inhibitor family protein	gi|242052437|ref|XP_002455364.1|hypothetical protein SORBIDRAFT_03g009370 [Sorghum bicolor] >gi|241927339|gb|EES00484.1| hypothetical protein SORBIDRAFT_03g009370 [Sorghum bicolor]	XP_002455364	352	9	4.92916e-09	0.544444	2	C:cytoplasmic membrane-bounded vesicle; F:serine-type endopeptidase inhibitor activity			TC149169 similar to UniRef100_Q39AC8 Cluster: Cytochrome B561; n=1; Burkholderia sp	352	383.087	8.87363e-106	92.7273	255
	Pt_SSH_3dpi_S_contig_25	S_3dpi	25	nr_1.0E-6_blastx	type ii proteinase inhibitor family protein	gi|242052437|ref|XP_002455364.1|hypothetical protein SORBIDRAFT_03g009370 [Sorghum bicolor] >gi|241927339|gb|EES00484.1| hypothetical protein SORBIDRAFT_03g009370 [Sorghum bicolor]	XP_002455364	603	5	1.45727e-08	0.534	2	C:cytoplasmic membrane-bounded vesicle; F:serine-type endopeptidase inhibitor activity			TC135621	603	997.617	0	96.1603	576
	Pt_SSH_3dpi_S_contig_3-1	S_3dpi	3	nr_1.0E-6_blastx	type ii proteinase inhibitor family protein	gi|242052437|ref|XP_002455364.1|hypothetical protein SORBIDRAFT_03g009370 [Sorghum bicolor] >gi|241927339|gb|EES00484.1| hypothetical protein SORBIDRAFT_03g009370 [Sorghum bicolor]	XP_002455364	315	6	3.81622e-09	0.545	2	C:cytoplasmic membrane-bounded vesicle; F:serine-type endopeptidase inhibitor activity			TC135621	315	585.287	1.06899e-166	98.4127	310
	Pt_SSH_3dpi_S_contig_3-7	S_3dpi	3	nr_1.0E-6_blastx	type ii proteinase inhibitor family protein	gi|242052437|ref|XP_002455364.1|hypothetical protein SORBIDRAFT_03g009370 [Sorghum bicolor] >gi|241927339|gb|EES00484.1| hypothetical protein SORBIDRAFT_03g009370 [Sorghum bicolor]	XP_002455364	374	4	1.105e-08	0.535	2	C:cytoplasmic membrane-bounded vesicle; F:serine-type endopeptidase inhibitor activity			TC135621	374	561.499	1.85525e-159	95.8944	327
	Pt_SSH_3dpi_S_contig_6-2	S_3dpi	6	nr_1.0E-6_blastx	type ii proteinase inhibitor family protein	gi|242052437|ref|XP_002455364.1|hypothetical protein SORBIDRAFT_03g009370 [Sorghum bicolor] >gi|241927339|gb|EES00484.1| hypothetical protein SORBIDRAFT_03g009370 [Sorghum bicolor]	XP_002455364	381	7	9.87496e-10	0.535714	2	C:cytoplasmic membrane-bounded vesicle; F:serine-type endopeptidase inhibitor activity			TC149169 similar to UniRef100_Q39AC8 Cluster: Cytochrome B561; n=1; Burkholderia sp	381	488.152	2.27254e-137	98.1203	261
	Pt_SSH_7dpi_S_355R	S_7dpi	1	nr_1.0E-6_blastx	type ii proteinase inhibitor family protein	gi|242052437|ref|XP_002455364.1|hypothetical protein SORBIDRAFT_03g009370 [Sorghum bicolor] >gi|241927339|gb|EES00484.1| hypothetical protein SORBIDRAFT_03g009370 [Sorghum bicolor]	XP_002455364	703	7	2.08325e-08	0.532857	1	F:serine-type endopeptidase inhibitor activity			TC139204	703	733.964	0	92.6692	493
	Pt_SSH_7dpi_S_573R	S_7dpi	1	nr_1.0E-6_blastx	type ii proteinase inhibitor family protein	gi|242052437|ref|XP_002455364.1|hypothetical protein SORBIDRAFT_03g009370 [Sorghum bicolor] >gi|241927339|gb|EES00484.1| hypothetical protein SORBIDRAFT_03g009370 [Sorghum bicolor]	XP_002455364	311	4	6.32742e-09	0.54	1	F:serine-type endopeptidase inhibitor activity			TC149169 similar to UniRef100_Q39AC8 Cluster: Cytochrome B561; n=1; Burkholderia sp	311	535.728	8.74591e-152	96.8051	303
	Pt_SSH_7dpi_S_contig_14-1	S_7dpi	14	nr_1.0E-6_blastx	type ii proteinase inhibitor family protein	gi|242052437|ref|XP_002455364.1|hypothetical protein SORBIDRAFT_03g009370 [Sorghum bicolor] >gi|241927339|gb|EES00484.1| hypothetical protein SORBIDRAFT_03g009370 [Sorghum bicolor]	XP_002455364	381	7	9.87172e-10	0.535714	2	C:cytoplasmic membrane-bounded vesicle; F:serine-type endopeptidase inhibitor activity			TC149169 similar to UniRef100_Q39AC8 Cluster: Cytochrome B561; n=1; Burkholderia sp	381	488.152	2.27254e-137	98.1203	261
	Pt_SSH_7dpi_S_contig_2-6	S_7dpi	2	nr_1.0E-6_blastx	type ii proteinase inhibitor family protein	gi|242052437|ref|XP_002455364.1|hypothetical protein SORBIDRAFT_03g009370 [Sorghum bicolor] >gi|241927339|gb|EES00484.1| hypothetical protein SORBIDRAFT_03g009370 [Sorghum bicolor]	XP_002455364	377	6	3.78271e-09	0.545	2	C:cytoplasmic membrane-bounded vesicle; F:serine-type endopeptidase inhibitor activity			TC135621	377	644.758	0	98.0114	345
	Pt_SSH_7dpi_S_contig_24	S_7dpi	24	nr_1.0E-6_blastx	type ii proteinase inhibitor family protein	gi|115455157|ref|NP_001051179.1|Os03g0734300 [Oryza sativa Japonica Group] >gi|50582721|gb|AAT78791.1| putative roteinase inhibitor [Oryza sativa Japonica Group] >gi|108710930|gb|ABF98725.1| type II proteinase inhibitor family protein, expressed [Oryza sativa Japonica Group] >gi|113549650|dbj|BAF13093.1| Os03g0734300 [Oryza sativa Japonica Group] >gi|125545631|gb|EAY91770.1| hypothetical protein …	NP_001051179	359	7	8.34253e-09	0.55	2	C:cytoplasmic membrane-bounded vesicle; F:serine-type endopeptidase inhibitor activity			TC149169 similar to UniRef100_Q39AC8 Cluster: Cytochrome B561; n=1; Burkholderia sp	359	391.017	3.71613e-108	93.0909	256
	Pt_SSH_7dpi_S_contig_32	S_7dpi	32	nr_1.0E-6_blastx	type ii proteinase inhibitor family protein	gi|242052437|ref|XP_002455364.1|hypothetical protein SORBIDRAFT_03g009370 [Sorghum bicolor] >gi|241927339|gb|EES00484.1| hypothetical protein SORBIDRAFT_03g009370 [Sorghum bicolor]	XP_002455364	599	5	1.41605e-08	0.534	2	C:cytoplasmic membrane-bounded vesicle; F:serine-type endopeptidase inhibitor activity			TC135621	599	844.976	0	95.1311	508
	Pt_SSH_7dpi_S_contig_48	S_7dpi	48	nr_1.0E-6_blastx	type ii proteinase inhibitor family protein	gi|242052437|ref|XP_002455364.1|hypothetical protein SORBIDRAFT_03g009370 [Sorghum bicolor] >gi|241927339|gb|EES00484.1| hypothetical protein SORBIDRAFT_03g009370 [Sorghum bicolor]	XP_002455364	651	5	1.76112e-08	0.534	2	C:cytoplasmic membrane-bounded vesicle; F:serine-type endopeptidase inhibitor activity			TC135621	651	971.846	0	95.6522	572
	Pt_SSH_7dpi_S_contig_8-3	S_7dpi	8	nr_1.0E-6_blastx	type ii proteinase inhibitor family protein	gi|242052437|ref|XP_002455364.1|hypothetical protein SORBIDRAFT_03g009370 [Sorghum bicolor] >gi|241927339|gb|EES00484.1| hypothetical protein SORBIDRAFT_03g009370 [Sorghum bicolor]	XP_002455364	371	4	1.10939e-08	0.535	2	C:cytoplasmic membrane-bounded vesicle; F:serine-type endopeptidase inhibitor activity			TC135621	371	561.499	1.83966e-159	95.8944	327
PR-9 family
	Pt_SSH_1dpi_R_494R	R_1dpi	1	nr_1.0E-6_blastx	peroxidase	gi|116781273|gb|ABK22032.1|unknown [Picea sitchensis]	ABK22032	742	50	9.49715e-95	0.75	6	C:endomembrane system; P:response to oxidative stress; C:plasma membrane; F:heme binding; P:oxidation reduction; F:peroxidase activity	EC:1.11.1.7		TC124935 weakly similar to UniRef100_Q53YQ4 Cluster: Peroxidase ATPA2; n=1; Arabidopsis thaliana	742	1273.16	0	96.7655	718
	Pt_SSH_7dpi_R_474R	R_7dpi	1	nr_1.0E-6_blastx	peroxidase-like protein	gi|116791388|gb|ABK25962.1|unknown [Picea sitchensis]	ABK25962	377	50	8.92033e-43	0.852	6	P:hydrogen peroxide catabolic process; C:cytoplasmic membrane-bounded vesicle; F:heme binding; P:oxidation reduction; F:peroxidase activity; C:extracellular region	EC:1.11.1.7		TC132190 similar to UniRef100_Q0JW34 Cluster: Properoxidase precursor; n=1; Picea abies	377	652.687	0	96.817	365
	Pt_SSH_7dpi_R_734R	R_7dpi	1	nr_1.0E-6_blastx	peroxidase	gi|55057256|emb|CAD92856.1|peroxidase [Picea abies]	CAD92856	440	50	3.32437e-34	0.8012	8	C:plant-type cell wall; C:vacuole; P:response to oxidative stress; C:cytoplasmic membrane-bounded vesicle; F:heme binding; P:oxidation reduction; F:peroxidase activity; C:membrane	EC:1.11.1.7		TC142295 similar to UniRef100_Q43854 Cluster: Peroxidase precursor; n=1; Vigna angularis	440	735.946	0	97.5669	401
	Pt_SSH_7dpi_R_229R	R_7dpi	1	nr_1.0E-6_blastx	peroxidase-like protein	gi|294461169|gb|ADE76148.1|unknown [Picea sitchensis]	ADE76148	748	50	1.03025e-104	0.7474	7	C:plant-type cell wall; C:vacuole; P:response to oxidative stress; F:heme binding; P:oxidation reduction; F:peroxidase activity; C:membrane	EC:1.11.1.7		TC120176 similar to UniRef100_Q5W5I2 Cluster: Peroxidase; n=1; Picea abies	748	1152.24	0	95.258	683
	Pt_SSH_7dpi_R_contig_2-34	R_7dpi	2	nr_1.0E-6_blastx	peroxidase	gi|55057256|emb|CAD92856.1|peroxidase [Picea abies]	CAD92856	462	50	7.84338e-47	0.7698	8	C:plant-type cell wall; C:vacuole; P:response to oxidative stress; C:cytoplasmic membrane-bounded vesicle; F:heme binding; P:oxidation reduction; F:peroxidase activity; C:membrane	EC:1.11.1.7		TC123000 similar to UniRef100_Q94IQ1 Cluster: Peroxidase; n=1; Nicotiana tabacum	462	640.793	0	94.7761	381
	Pt_SSH_14dpi_R_265R	R_14dpi	1	nr_1.0E-6_blastx	peroxidase-like protein	gi|113531030|emb|CAL25300.1|properoxidase [Picea abies]	CAL25300	419	50	3.7605e-57	0.8202	8	P:hydrogen peroxide catabolic process; C:cytoplasmic membrane-bounded vesicle; F:protein binding; F:heme binding; C:cell wall; P:oxidation reduction; F:peroxidase activity; C:apoplast	EC:1.11.1.7		TC142185 similar to UniRef100_Q0JW34 Cluster: Properoxidase precursor; n=1; Picea abies	419	735.946	0	97.136	407
	Pt_SSH_1dpi_S_402R	S_1dpi	1	nr_1.0E-6_blastx	peroxidase	gi|116785375|gb|ABK23698.1|unknown [Picea sitchensis]	ABK23698	593	50	9.07053e-61	0.777	10	P:hydrogen peroxide catabolic process; C:cytoplasmic membrane-bounded vesicle; F:heme binding; C:cell wall; P:defense response to fungus; P:oxidation reduction; F:peroxidase activity; P:respiratory burst; C:membrane; C:apoplast	EC:1.11.1.7		TC121398 weakly similar to UniRef100_Q2WEC9 Cluster: Cationic peroxidase precursor; n=1; Solanum lycopersicum	593	1068.98	0	98.599	563
	Pt_SSH_1dpi_S_contig_2-4	S_1dpi	2	nr_1.0E-6_blastx	peroxidase	gi|55057256|emb|CAD92856.1|peroxidase [Picea abies]	CAD92856	447	50	4.12007e-48	0.7692	8	C:plant-type cell wall; C:vacuole; P:response to oxidative stress; C:cytoplasmic membrane-bounded vesicle; F:heme binding; P:oxidation reduction; F:peroxidase activity; C:membrane	EC:1.11.1.7		TC123000 similar to UniRef100_Q94IQ1 Cluster: Peroxidase; n=1; Nicotiana tabacum	447	704.229	0	96.5937	397
	Pt_SSH_3dpi_S_279R	S_3dpi	1	nr_1.0E-6_blastx	peroxidase	gi|55057256|emb|CAD92856.1|peroxidase [Picea abies]	CAD92856	426	50	7.7579e-47	0.769	8	C:plant-type cell wall; C:vacuole; P:response to oxidative stress; C:cytoplasmic membrane-bounded vesicle; F:heme binding; P:oxidation reduction; F:peroxidase activity; C:membrane	EC:1.11.1.7		TC123000 similar to UniRef100_Q94IQ1 Cluster: Peroxidase; n=1; Nicotiana tabacum	426	680.44	0	95.8637	394
	Pt_SSH_3dpi_S_339R	S_3dpi	1	nr_1.0E-6_blastx	peroxidase-like protein	gi|294461169|gb|ADE76148.1|unknown [Picea sitchensis]	ADE76148	577	50	2.85579e-48	0.8	8	C:plant-type cell wall; C:vacuole; P:response to oxidative stress; C:cytoplasmic membrane-bounded vesicle; F:heme binding; P:oxidation reduction; F:peroxidase activity; C:membrane	EC:1.11.1.7		TC141623 homologue to UniRef100_A7QNB7 Cluster: Ubiquitin carrier protein; n=2; core eudicotyledons	577	1045.19	0	99.262	538
	Pt_SSH_3dpi_S_409R	S_3dpi	1	nr_1.0E-6_blastx	peroxidase-like protein	gi|306020215|gb|ADM79161.1|peroxidase-like protein [Picea sitchensis] >gi|306020231|gb|ADM79169.1| peroxidase-like protein [Picea sitchensis] >gi|306020243|gb|ADM79175.1| peroxidase-like protein [Picea sitchensis] >gi|306020257|gb|ADM79182.1| peroxidase-like protein [Picea sitchensis] >gi|306020269|gb|ADM79188.1| peroxidase-like protein [Picea sitchensis]	ADM79161	228	50	3.41529e-26	0.8474	6	P:hydrogen peroxide catabolic process; C:cytoplasmic membrane-bounded vesicle; F:heme binding; P:oxidation reduction; F:peroxidase activity; C:extracellular region	EC:1.11.1.7		TC142185 similar to UniRef100_Q0JW34 Cluster: Properoxidase precursor; n=1; Picea abies	228	381.105	2.20845e-105	96.0526	219
	Pt_SSH_3dpi_S_412R	S_3dpi	1	nr_1.0E-6_blastx	peroxidase-like protein	gi|55057256|emb|CAD92856.1|peroxidase [Picea abies]	CAD92856	470	50	1.27543e-65	0.8124	8	C:plant-type cell wall; C:vacuole; P:response to oxidative stress; C:cytoplasmic membrane-bounded vesicle; F:heme binding; P:oxidation reduction; F:peroxidase activity; C:membrane	EC:1.11.1.7		TC120797 similar to UniRef100_P93545 Cluster: Peroxidase precursor; n=1; Spinacia oleracea	470	884.623	0	98.7234	464
	Pt_SSH_3dpi_S_165R	S_3dpi	1	nr_1.0E-6_blastx	peroxidase-like protein	gi|55057256|emb|CAD92856.1|peroxidase [Picea abies]	CAD92856	320	50	3.75689e-49	0.816	5	P:response to oxidative stress; C:cytoplasmic membrane-bounded vesicle; F:heme binding; P:oxidation reduction; F:peroxidase activity	EC:1.11.1.7		TC123361 similar to UniRef100_Q94IQ1 Cluster: Peroxidase; n=1; Nicotiana tabacum	320	603.129	4.62879e-172	98.75	316
PR-10 family
	Pt_SSH_3dpi_R_595R	R_3dpi	1	nr_1.0E-6_blastx	intracellular pathogenesis-related protein	gi|299810233|gb|ADJ53040.1|pathogenesis-related protein 10 [Pinus pinaster]	ADJ53040	748	50	3.45361e-76	0.8474	2	P:response to biotic stimulus; P:defense response			TC142432 similar to UniRef100_Q9M664 Cluster: Pathogenesis-related protein PsemI; n=1; Pseudotsuga menziesii	748	1106.65	0	93.8585	703
	Pt_SSH_3dpi_R_094R	R_3dpi	1	nr_1.0E-6_blastx	intracellular pathogenesis-related protein	gi|32165490|gb|AAL50006.1|PR10 protein [Pinus monticola] >gi|56684548|gb|AAW21972.1| PR10-1.13 [Pinus monticola]	AAL50006	669	50	3.91377e-83	0.8472	2	P:response to biotic stimulus; P:defense response			TC127017 homologue to UniRef100_Q7X9V7 Cluster: PR10 protein; n=1; Pinus monticola	669	1257.31	0	98.8042	661
	Pt_SSH_3dpi_R_contig_2-22	R_3dpi	2	nr_1.0E-6_blastx	intracellular pathogenesis-related protein	gi|210063560|gb|ACJ06539.1|unknown [Pinus sylvestris]	ACJ06539	744	50	2.52722e-87	0.827	2	P:response to biotic stimulus; P:defense response			TC121462 similar to UniRef100_Q7X9W4 Cluster: PR10 protein; n=1; Pinus monticola	744	1195.85	0	95.2767	706
	Pt_SSH_3dpi_R_contig_2-29	R_3dpi	2	nr_1.0E-6_blastx	intracellular pathogenesis-related protein	gi|32165490|gb|AAL50006.1|PR10 protein [Pinus monticola] >gi|56684548|gb|AAW21972.1| PR10-1.13 [Pinus monticola]	AAL50006	737	50	5.87226e-81	0.8212	2	P:response to biotic stimulus; P:defense response			TC127017 homologue to UniRef100_Q7X9V7 Cluster: PR10 protein; n=1; Pinus monticola	737	1346.51	0	97.8261	720
	Pt_SSH_3dpi_R_contig_2-8	R_3dpi	2	nr_1.0E-6_blastx	intracellular pathogenesis-related protein	gi|210063560|gb|ACJ06539.1|unknown [Pinus sylvestris]	ACJ06539	738	50	3.83168e-88	0.833	2	P:response to biotic stimulus; P:defense response			TC121462 similar to UniRef100_Q7X9W4 Cluster: PR10 protein; n=1; Pinus monticola	738	1283.08	0	97.1351	712
	Pt_SSH_7dpi_R_517R	R_7dpi	1	nr_1.0E-6_blastx	intracellular pathogenesis-related protein	gi|32165490|gb|AAL50006.1|PR10 protein [Pinus monticola] >gi|56684548|gb|AAW21972.1| PR10-1.13 [Pinus monticola]	AAL50006	737	50	6.27211e-83	0.8408	2	P:response to biotic stimulus; P:defense response			TC127017 homologue to UniRef100_Q7X9V7 Cluster: PR10 protein; n=1; Pinus monticola	737	1372.28	0	98.5054	725
	Pt_SSH_7dpi_R_contig_2-1	R_7dpi	2	nr_1.0E-6_blastx	intracellular pathogenesis-related protein	gi|32165490|gb|AAL50006.1|PR10 protein [Pinus monticola] >gi|56684548|gb|AAW21972.1| PR10-1.13 [Pinus monticola]	AAL50006	741	50	1.6808e-83	0.8472	2	P:response to biotic stimulus; P:defense response			TC127017 homologue to UniRef100_Q7X9V7 Cluster: PR10 protein; n=1; Pinus monticola	741	1326.69	0	97.5708	723
	Pt_SSH_7dpi_R_contig_2-24	R_7dpi	2	nr_1.0E-6_blastx	intracellular pathogenesis-related protein	gi|299810233|gb|ADJ53040.1|pathogenesis-related protein 10 [Pinus pinaster]	ADJ53040	733	50	6.67366e-69	0.8222	2	P:response to biotic stimulus; P:defense response			TC117508 similar to UniRef100_Q9M664 Cluster: Pathogenesis-related protein PsemI; n=1; Pseudotsuga menziesii	733	1221.62	0	97.1098	672
	Pt_SSH_7dpi_R_contig_39	R_7dpi	39	nr_1.0E-6_blastx	intracellular pathogenesis-related protein	gi|299810233|gb|ADJ53040.1|pathogenesis-related protein 10 [Pinus pinaster]	ADJ53040	866	50	4.52207e-76	0.8474	2	P:response to biotic stimulus; P:defense response			TC142432 similar to UniRef100_Q9M664 Cluster: Pathogenesis-related protein PsemI; n=1; Pseudotsuga menziesii	866	1170.08	0	93.4487	756
	Pt_SSH_7dpi_R_contig_4-4	R_7dpi	4	nr_1.0E-6_blastx	intracellular pathogenesis-related protein	gi|299810233|gb|ADJ53040.1|pathogenesis-related protein 10 [Pinus pinaster]	ADJ53040	736	50	2.16134e-75	0.8358	2	P:response to biotic stimulus; P:defense response			TC142432 similar to UniRef100_Q9M664 Cluster: Pathogenesis-related protein PsemI; n=1; Pseudotsuga menziesii	736	1096.73	0	93.7754	693
	Pt_SSH_7dpi_R_contig_9	R_7dpi	9	nr_1.0E-6_blastx	intracellular pathogenesis-related protein	gi|299810233|gb|ADJ53040.1|pathogenesis-related protein 10 [Pinus pinaster]	ADJ53040	767	50	2.31993e-83	0.8548	2	P:response to biotic stimulus; P:defense response			TC142432 similar to UniRef100_Q9M664 Cluster: Pathogenesis-related protein PsemI; n=1; Pseudotsuga menziesii	767	1164.13	0	94.3421	717
	Pt_SSH_14dpi_R_210R	R_14dpi	1	nr_1.0E-6_blastx	intracellular pathogenesis-related protein	gi|299810233|gb|ADJ53040.1|pathogenesis-related protein 10 [Pinus pinaster]	ADJ53040	421	50	8.1178e-36	0.8148	2	P:response to biotic stimulus; P:defense response			TC142432 similar to UniRef100_Q9M664 Cluster: Pathogenesis-related protein PsemI; n=1; Pseudotsuga menziesii	421	666.564	0	95.0237	401
	Pt_SSH_1dpi_S_552R	S_1dpi	1	nr_1.0E-6_blastx	intracellular pathogenesis-related protein	gi|32165490|gb|AAL50006.1|PR10 protein [Pinus monticola] >gi|56684548|gb|AAW21972.1| PR10-1.13 [Pinus monticola]	AAL50006	741	50	3.16985e-82	0.84	2	P:response to biotic stimulus; P:defense response			TC127017 homologue to UniRef100_Q7X9V7 Cluster: PR10 protein; n=1; Pinus monticola	741	1249.38	0	96.2213	713
	Pt_SSH_1dpi_S_555R	S_1dpi	1	nr_1.0E-6_blastx	intracellular pathogenesis-related protein	gi|210063560|gb|ACJ06539.1|unknown [Pinus sylvestris]	ACJ06539	738	50	3.14179e-82	0.84	2	P:response to biotic stimulus; P:defense response			TC127017 homologue to UniRef100_Q7X9V7 Cluster: PR10 protein; n=1; Pinus monticola	738	1291.01	0	97.6356	702
	Pt_SSH_1dpi_S_104R	S_1dpi	1	nr_1.0E-6_blastx	intracellular pathogenesis-related protein	gi|299810233|gb|ADJ53040.1|pathogenesis-related protein 10 [Pinus pinaster]	ADJ53040	317	50	1.02728e-46	0.8264	2	P:response to biotic stimulus; P:defense response			TC117521 similar to UniRef100_Q9M664 Cluster: Pathogenesis-related protein PsemI; n=1; Pseudotsuga menziesii	317	569.428	6.39533e-162	98.3713	302
	Pt_SSH_1dpi_S_277R	S_1dpi	1	nr_1.0E-6_blastx	intracellular pathogenesis-related protein	gi|299810233|gb|ADJ53040.1|pathogenesis-related protein 10 [Pinus pinaster]	ADJ53040	680	50	2.83997e-36	0.7994	2	P:response to biotic stimulus; P:defense response			TC117521 similar to UniRef100_Q9M664 Cluster: Pathogenesis-related protein PsemI; n=1; Pseudotsuga menziesii	680	842.993	0	90.597	607
	Pt_SSH_1dpi_S_contig_2-8	S_1dpi	2	nr_1.0E-6_blastx	intracellular pathogenesis-related protein	gi|299810233|gb|ADJ53040.1|pathogenesis-related protein 10 [Pinus pinaster]	ADJ53040	737	50	7.66941e-81	0.846	2	P:response to biotic stimulus; P:defense response			TC142432 similar to UniRef100_Q9M664 Cluster: Pathogenesis-related protein PsemI; n=1; Pseudotsuga menziesii	737	1094.75	0	94.8424	662
	Pt_SSH_1dpi_S_contig_2-9	S_1dpi	2	nr_1.0E-6_blastx	intracellular pathogenesis-related protein	gi|299810233|gb|ADJ53040.1|pathogenesis-related protein 10 [Pinus pinaster]	ADJ53040	822	50	2.10367e-80	0.8582	2	P:response to biotic stimulus; P:defense response			TC142432 similar to UniRef100_Q9M664 Cluster: Pathogenesis-related protein PsemI; n=1; Pseudotsuga menziesii	822	1094.75	0	92.2222	747
	Pt_SSH_1dpi_S_contig_3-2	S_1dpi	3	nr_1.0E-6_blastx	intracellular pathogenesis-related protein	gi|299810233|gb|ADJ53040.1|pathogenesis-related protein 10 [Pinus pinaster]	ADJ53040	746	50	9.30446e-82	0.8584	2	P:response to biotic stimulus; P:defense response			TC142432 similar to UniRef100_Q9M664 Cluster: Pathogenesis-related protein PsemI; n=1; Pseudotsuga menziesii	746	1116.56	0	95.7602	655
	Pt_SSH_1dpi_S_contig_3-4	S_1dpi	3	nr_1.0E-6_blastx	intracellular pathogenesis-related protein	gi|299810233|gb|ADJ53040.1|pathogenesis-related protein 10 [Pinus pinaster]	ADJ53040	753	50	2.92805e-83	0.8486	2	P:response to biotic stimulus; P:defense response			TC142432 similar to UniRef100_Q9M664 Cluster: Pathogenesis-related protein PsemI; n=1; Pseudotsuga menziesii	753	1178.01	0	94.702	715
	Pt_SSH_1dpi_S_contig_4-4	S_1dpi	4	nr_1.0E-6_blastx	intracellular pathogenesis-related protein	gi|299810233|gb|ADJ53040.1|pathogenesis-related protein 10 [Pinus pinaster]	ADJ53040	784	50	2.06213e-82	0.8534	2	P:response to biotic stimulus; P:defense response			TC117521 similar to UniRef100_Q9M664 Cluster: Pathogenesis-related protein PsemI; n=1; Pseudotsuga menziesii	784	1140.35	0	97.9266	614
	Pt_SSH_1dpi_S_contig_6-1	S_1dpi	6	nr_1.0E-6_blastx	intracellular pathogenesis-related protein	gi|32165490|gb|AAL50006.1|PR10 protein [Pinus monticola] >gi|56684548|gb|AAW21972.1| PR10-1.13 [Pinus monticola]	AAL50006	819	50	7.66885e-83	0.8408	2	P:response to biotic stimulus; P:defense response			TC127017 homologue to UniRef100_Q7X9V7 Cluster: PR10 protein; n=1; Pinus monticola	819	1398.05	0	97.5796	766
	Pt_SSH_3dpi_S_contig_2-13	S_3dpi	2	nr_1.0E-6_blastx	intracellular pathogenesis-related protein	gi|299810233|gb|ADJ53040.1|pathogenesis-related protein 10 [Pinus pinaster]	ADJ53040	755	50	9.42202e-82	0.8472	2	P:response to biotic stimulus; P:defense response			TC117521 similar to UniRef100_Q9M664 Cluster: Pathogenesis-related protein PsemI; n=1; Pseudotsuga menziesii	755	1100.7	0	97.1246	608
	Pt_SSH_3dpi_S_contig_2-8	S_3dpi	2	nr_1.0E-6_blastx	intracellular pathogenesis-related protein	gi|299810233|gb|ADJ53040.1|pathogenesis-related protein 10 [Pinus pinaster]	ADJ53040	748	50	6.08388e-81	0.8504	2	P:response to biotic stimulus; P:defense response			TC142432 similar to UniRef100_Q9M664 Cluster: Pathogenesis-related protein PsemI; n=1; Pseudotsuga menziesii	748	1102.68	0	95.4678	653
	Pt_SSH_3dpi_S_contig_3-8	S_3dpi	3	nr_1.0E-6_blastx	intracellular pathogenesis-related protein	gi|299810233|gb|ADJ53040.1|pathogenesis-related protein 10 [Pinus pinaster]	ADJ53040	732	50	3.08569e-82	0.8522	2	P:response to biotic stimulus; P:defense response			TC142432 similar to UniRef100_Q9M664 Cluster: Pathogenesis-related protein PsemI; n=1; Pseudotsuga menziesii	732	1104.66	0	95.1289	664
	Pt_SSH_3dpi_S_contig_4-2	S_3dpi	4	nr_1.0E-6_blastx	intracellular pathogenesis-related protein	gi|32165490|gb|AAL50006.1|PR10 protein [Pinus monticola] >gi|56684548|gb|AAW21972.1| PR10-1.13 [Pinus monticola]	AAL50006	737	50	6.27398e-83	0.8408	2	P:response to biotic stimulus; P:defense response			TC127017 homologue to UniRef100_Q7X9V7 Cluster: PR10 protein; n=1; Pinus monticola	737	1312.81	0	98.0501	704
	Pt_SSH_7dpi_S_100R	S_7dpi	1	nr_1.0E-6_blastx	intracellular pathogenesis-related protein	gi|299810233|gb|ADJ53040.1|pathogenesis-related protein 10 [Pinus pinaster]	ADJ53040	743	50	1.57271e-81	0.8518	2	P:response to biotic stimulus; P:defense response			TC117521 similar to UniRef100_Q9M664 Cluster: Pathogenesis-related protein PsemI; n=1; Pseudotsuga menziesii	743	1080.88	0	96.4006	616
	Pt_SSH_7dpi_S_193R	S_7dpi	1	nr_1.0E-6_blastx	intracellular pathogenesis-related protein	gi|299810233|gb|ADJ53040.1|pathogenesis-related protein 10 [Pinus pinaster]	ADJ53040	753	50	2.92892e-83	0.8486	2	P:response to biotic stimulus; P:defense response			TC142432 similar to UniRef100_Q9M664 Cluster: Pathogenesis-related protein PsemI; n=1; Pseudotsuga menziesii	753	1191.89	0	94.9669	717
	Pt_SSH_7dpi_S_contig_11	S_7dpi	11	nr_1.0E-6_blastx	intracellular pathogenesis-related protein	gi|299810233|gb|ADJ53040.1|pathogenesis-related protein 10 [Pinus pinaster]	ADJ53040	881	50	1.25445e-81	0.8584	2	P:response to biotic stimulus; P:defense response			TC142432 similar to UniRef100_Q9M664 Cluster: Pathogenesis-related protein PsemI; n=1; Pseudotsuga menziesii	881	1197.83	0	95.5466	708
	Pt_SSH_7dpi_S_contig_3-5	S_7dpi	3	nr_1.0E-6_blastx	intracellular pathogenesis-related protein	gi|299810233|gb|ADJ53040.1|pathogenesis-related protein 10 [Pinus pinaster]	ADJ53040	736	50	3.11282e-82	0.8522	2	P:response to biotic stimulus; P:defense response			TC142432 similar to UniRef100_Q9M664 Cluster: Pathogenesis-related protein PsemI; n=1; Pseudotsuga menziesii	736	1106.65	0	95.1359	665
	Pt_SSH_7dpi_S_contig_4-3	S_7dpi	4	nr_1.0E-6_blastx	intracellular pathogenesis-related protein	gi|32165490|gb|AAL50006.1|PR10 protein [Pinus monticola] >gi|56684548|gb|AAW21972.1| PR10-1.13 [Pinus monticola]	AAL50006	815	50	7.55689e-83	0.8408	2	P:response to biotic stimulus; P:defense response			TC127017 homologue to UniRef100_Q7X9V7 Cluster: PR10 protein; n=1; Pinus monticola	815	1396.07	0	97.6923	762
Antimicrobial peptide
	Pt_SSH_14dpi_R_035R	R_14dpi	1	nr_1.0E-6_blastx	antimicrobial peptide 1	gi|299810227|gb|ADJ53037.1|antimicrobial peptide 1 [Pinus pinaster]	ADJ53037	509	24	1.95808e-56	0.757083	4	P:response to other organism; C:extracellular region; P:defense response; P:negative regulation of growth			TC141059 homologue to UniRef100_Q71QE0 Cluster: Antimicrobial peptide 1; n=1; Pinus sylvestris	509	892.552	0	97.5904	486
	Pt_SSH_1dpi_S_020R	S_1dpi	1	nr_1.0E-6_blastx	antimicrobial peptide 1	gi|299810227|gb|ADJ53037.1|antimicrobial peptide 1 [Pinus pinaster]	ADJ53037	428	24	7.01673e-48	0.757917	4	P:response to other organism; C:extracellular region; P:defense response; P:negative regulation of growth			TC141059 homologue to UniRef100_Q71QE0 Cluster: Antimicrobial peptide 1; n=1; Pinus sylvestris	428	706.211	0	95.7944	410
	Pt_SSH_1dpi_S_contig_10-1	S_1dpi	10	nr_1.0E-6_blastx	antimicrobial peptide 1	gi|299810227|gb|ADJ53037.1|antimicrobial peptide 1 [Pinus pinaster]	ADJ53037	673	24	4.12248e-56	0.757083	4	P:response to other organism; C:extracellular region; P:defense response; P:negative regulation of growth			TC141059 homologue to UniRef100_Q71QE0 Cluster: Antimicrobial peptide 1; n=1; Pinus sylvestris	673	892.552	0	97.5904	486
	Pt_SSH_1dpi_S_contig_8-1	S_1dpi	8	nr_1.0E-6_blastx	antimicrobial peptide 1	gi|299810227|gb|ADJ53037.1|antimicrobial peptide 1 [Pinus pinaster]	ADJ53037	600	24	3.1568e-56	0.745833	4	C:extracellular region; P:defense response; P:multi-organism process; P:negative regulation of growth			TC134058 homologue to UniRef100_Q71QD8 Cluster: Antimicrobial peptide 3; n=1; Pinus sylvestris	600	1043.21	0	97.9094	562
	Pt_SSH_1dpi_S_contig_8-2	S_1dpi	8	nr_1.0E-6_blastx	antimicrobial peptide 1	gi|299810227|gb|ADJ53037.1|antimicrobial peptide 1 [Pinus pinaster]	ADJ53037	637	24	3.64265e-56	0.757083	4	P:response to other organism; C:extracellular region; P:defense response; P:negative regulation of growth			TC135960 homologue to UniRef100_Q71QE0 Cluster: Antimicrobial peptide 1; n=1; Pinus sylvestris	637	1011.49	0	95.8609	579
	Pt_SSH_3dpi_S_243R	S_3dpi	1	nr_1.0E-6_blastx	antimicrobial peptide 1	gi|299810227|gb|ADJ53037.1|antimicrobial peptide 1 [Pinus pinaster]	ADJ53037	279	17	4.83556e-17	0.882941	4	P:response to other organism; C:extracellular region; P:defense response; P:negative regulation of growth			TC137342 homologue to UniRef100_Q71QE0 Cluster: Antimicrobial peptide 1; n=1; Pinus sylvestris	279	517.887	1.83017e-146	98.5559	273
	Pt_SSH_3dpi_S_425R	S_3dpi	1	nr_1.0E-6_blastx	antimicrobial peptide 1	gi|299810227|gb|ADJ53037.1|antimicrobial peptide 1 [Pinus pinaster]	ADJ53037	510	24	5.67054e-56	0.74375	4	C:extracellular region; P:defense response; P:multi-organism process; P:negative regulation of growth			BI416967 homologue to UniRef100_Q71QE0 Cluster: Antimicrobial peptide 1; n=1; Pinus sylvestris	510	892.552	0	98.1482	477
	Pt_SSH_3dpi_S_contig_11	S_3dpi	11	nr_1.0E-6_blastx	antimicrobial peptide 1	gi|299810227|gb|ADJ53037.1|antimicrobial peptide 1 [Pinus pinaster]	ADJ53037	507	24	1.95808e-56	0.757083	4	P:response to other organism; C:extracellular region; P:defense response; P:negative regulation of growth			TC141059 homologue to UniRef100_Q71QE0 Cluster: Antimicrobial peptide 1; n=1; Pinus sylvestris	507	888.588	0	97.5806	484
	Pt_SSH_7dpi_S_contig_2-7	S_7dpi	2	nr_1.0E-6_blastx	antimicrobial peptide 1	gi|299810227|gb|ADJ53037.1|antimicrobial peptide 1 [Pinus pinaster]	ADJ53037	507	24	4.82291e-55	0.7375	4	C:extracellular region; P:defense response; P:multi-organism process; P:negative regulation of growth			TC141059 homologue to UniRef100_Q71QE0 Cluster: Antimicrobial peptide 1; n=1; Pinus sylvestris	507	874.711	0	97.3523	478
	Pt_SSH_7dpi_S_contig_6-3	S_7dpi	6	nr_1.0E-6_blastx	antimicrobial peptide 1	gi|299810227|gb|ADJ53037.1|antimicrobial peptide 1 [Pinus pinaster]	ADJ53037	510	23	5.1407e-49	0.75	4	C:extracellular region; P:defense response; P:multi-organism process; P:negative regulation of growth			BI416967 homologue to UniRef100_Q71QE0 Cluster: Antimicrobial peptide 1; n=1; Pinus sylvestris	510	908.411	0	98.3539	478
Cytochrome P450
	Pt_SSH_1dpi_R_026R	R_1dpi	1	nr_1.0E-6_blastx	cytochrome p450	gi|313756879|gb|ADR78275.1|CYP720B2 [Picea sitchensis]	ADR78275	717	50	5.01251e-90	0.6086	13	P:flower development; P:jasmonic acid mediated signaling pathway; F:heme binding; F:electron carrier activity; C:integral to membrane; P:unidimensional cell growth; P:leaf shaping; P:oxidation reduction; P:response to brassinosteroid stimulus; C:endoplasmic reticulum; P:anatomical structure formation involved in morphogenesis; F:steroid 22-alpha hydroxylase activity; P:brassinosteroid biosyntheti…			CT580286 similar to UniRef100_Q50EK5 Cluster: Cytochrome P450 CYPB; n=1; Pinus taeda	717	1025.37	0	96.6499	577
	Pt_SSH_1dpi_R_383R	R_1dpi	1	nr_1.0E-6_blastx	cytochrome p450	gi|313756869|gb|ADR78270.1|CYP720B12 [Picea sitchensis]	ADR78270	200	50	2.2734e-30	0.7202	17	P:pollen exine formation; P:jasmonic acid mediated signaling pathway; C:cytoplasmic membrane-bounded vesicle; P:brassinosteroid homeostasis; P:positive regulation of flower development; F:heme binding; F:electron carrier activity; C:integral to membrane; P:unidimensional cell growth; P:response to UV-B; P:tapetal cell differentiation; P:leaf shaping; P:oxidation reduction; P:response to brassinos…			TC129411 similar to UniRef100_Q50EK5 Cluster: Cytochrome P450 CYPB; n=1; Pinus taeda	200	389.034	7.85712e-108	99.5	199
	Pt_SSH_1dpi_R_451R	R_1dpi	1	nr_1.0E-6_blastx	cytochrome p450	gi|75319887|sp|Q50EK5.1|C72B2_PINTARecName: Full=Cytochrome P450 720B2; AltName: Full=Cytochrome P450 CYPB >gi|59800266|gb|AAX07432.1| cytochrome P450 CYPB [Pinus taeda]	Q50EK5	410	50	3.10656e-72	0.687	17	P:pollen exine formation; P:jasmonic acid mediated signaling pathway; C:cytoplasmic membrane-bounded vesicle; P:brassinosteroid homeostasis; P:positive regulation of flower development; F:heme binding; F:electron carrier activity; C:integral to membrane; P:unidimensional cell growth; P:response to UV-B; P:tapetal cell differentiation; P:leaf shaping; P:oxidation reduction; P:response to brassinos…			TC117215 UniRef100_Q50EK5 Cluster: Cytochrome P450 CYPB; n=1; Pinus taeda	410	757.752	0	98.2927	403
	Pt_SSH_1dpi_R_118R	R_1dpi	1	nr_1.0E-6_blastx	cytochrome p450	gi|255554951|ref|XP_002518513.1|cytochrome P450, putative [Ricinus communis] >gi|223542358|gb|EEF43900.1| cytochrome P450, putative [Ricinus communis]	XP_002518513	388	50	6.52484e-30	0.686	10	P:pollen tube development; C:mitochondrion; P:flower development; F:oxidoreductase activity, acting on paired donors, with incorporation or reduction of molecular oxygen; P:cutin biosynthetic process; F:monooxygenase activity; C:cytoplasmic membrane-bounded vesicle; F:oxygen binding; F:iron ion binding; P:double fertilization forming a zygote and endosperm			TC135574 weakly similar to UniRef100_A7QUL5 Cluster: Chromosome chr10 scaffold_179, whole genome shotgun sequence; n=1; Vitis vinifera	388	155.117	4.15388e-37	100	78
	Pt_SSH_3dpi_R_593R	R_3dpi	1	nr_1.0E-6_blastx	cytochrome p450	gi|313756891|gb|ADR78281.1|CYP720B10 [Picea sitchensis]	ADR78281	498	50	2.4517e-61	0.6458	12	P:brassinosteroid biosynthetic process; F:steroid 22-alpha hydroxylase activity; P:jasmonic acid mediated signaling pathway; C:integral to membrane; P:leaf shaping; P:oxidation reduction; P:response to brassinosteroid stimulus; F:electron carrier activity; C:cytoplasmic membrane-bounded vesicle; F:heme binding; P:unidimensional cell growth; C:endoplasmic reticulum			CF671084 similar to UniRef100_Q50EK5 Cluster: Cytochrome P450 CYPB; n=1; Pinus taeda	498	773.611	0	97.6744	420
	Pt_SSH_3dpi_R_618R	R_3dpi	1	nr_1.0E-6_blastx	cytochrome p450	gi|297843998|ref|XP_002889880.1|CYP77B1 [Arabidopsis lyrata subsp. lyrata] >gi|297335722|gb|EFH66139.1| CYP77B1 [Arabidopsis lyrata subsp. lyrata]	XP_002889880	230	50	4.94312e-17	0.7746	8	F:flavonoid 3'-monooxygenase activity; C:cytoplasmic membrane-bounded vesicle; F:electron carrier activity; F:heme binding; P:oxidation reduction; F:oxygen binding; C:endoplasmic reticulum; F:aromatase activity	EC:1.14.13.21		TC122571 weakly similar to UniRef100_Q940U8 Cluster: At1g64950/F13O11_25; n=1; Arabidopsis thaliana	230	432.646	6.80354e-121	98.6957	227
	Pt_SSH_3dpi_R_646R	R_3dpi	1	nr_1.0E-6_blastx	cytochrome p450	gi|116787914|gb|ABK24689.1|unknown [Picea sitchensis]	ABK24689	600	50	2.95378e-54	0.692	4	F:heme binding; P:oxidation reduction; F:monooxygenase activity; F:electron carrier activity			TC148590 weakly similar to UniRef100_P24465 Cluster: Cytochrome P450 71A1; n=1; Persea americana	600	977.793	0	96.5096	553
	Pt_SSH_3dpi_R_092R	R_3dpi	1	nr_1.0E-6_blastx	cytochrome p450	gi|125585446|gb|EAZ26110.1|hypothetical protein OsJ_09970 [Oryza sativa Japonica Group]	EAZ26110	375	48	1.21404e-15	0.674167	4	C:cytoplasmic membrane-bounded vesicle; F:monooxygenase activity; F:iron ion binding; F:oxygen binding			TC129393 weakly similar to UniRef100_Q8W2N1 Cluster: Cytochrome P450-dependent fatty acid hydroxylase; n=1; Nicotiana tabacum	375	268.111	3.87548e-71	93.4426	171
	Pt_SSH_7dpi_R_484R	R_7dpi	1	nr_1.0E-6_blastx	cytochrome p450	gi|148908826|gb|ABR17519.1|unknown [Picea sitchensis]	ABR17519	719	50	8.07718e-56	0.6292	4	C:cytoplasmic membrane-bounded vesicle; F:monooxygenase activity; F:iron ion binding; P:electron transport chain			TC121755 weakly similar to UniRef100_Q33AR5 Cluster: Cytochrome P450 family protein, expressed; n=1; Oryza sativa Japonica Group	719	490.134	1.1062e-137	85.9929	485
Extensin
	Pt_SSH_14dpi_R_017R2	R_14dpi	1	nr_1.0E-6_tblastx	picea glauca clone gq01312_m15 mrna sequence	gi|270134815|gb|BT101767.1|Picea glauca clone GQ01312_M15 mRNA sequence	BT101767	286	1	6.22427e-08	0.82	0				CO197896 weakly similar to UniRef100_Q39599 Cluster: Extensin; n=1; Catharanthus roseus	286	377.14	4.39595e-104	90.8127	257
	Pt_SSH_14dpi_R_257R	R_14dpi	1	nr_1.0E-6_tblastx	picea glauca clone gq0201_h13 mrna sequence	gi|270135887|gb|BT102839.1|Picea glauca clone GQ0201_H13 mRNA sequence	BT102839	230	2	1.46809e-24	0.82	0				TC147744 similar to UniRef100_Q09084 Cluster: Extensin (Class II) precursor; n=2; Solanum lycopersicum	230	392.999	5.85728e-109	96.5217	222
	Pt_SSH_14dpi_R_501R	R_14dpi	1	nr_1.0E-6_tblastx	picea glauca clone gq0133_m02 mrna sequence	gi|270134987|gb|BT101939.1|Picea glauca clone GQ0133_M02 mRNA sequence	BT101939	265	3	3.8393e-31	0.86	0				TC118566 similar to UniRef100_Q9M6R7 Cluster: Extensin; n=1; Pisum sativum	265	448.505	1.33298e-125	96.5649	253
	Pt_SSH_14dpi_R_141R	R_14dpi	1	nr_1.0E-6_tblastx	picea glauca clone gq0201_h13 mrna sequence	gi|270135887|gb|BT102839.1|Picea glauca clone GQ0201_H13 mRNA sequence	BT102839	354	3	8.00838e-21	0.84	0				TC118566 similar to UniRef100_Q9M6R7 Cluster: Extensin; n=1; Pisum sativum	354	539.693	6.42084e-153	97.0779	299
	Pt_SSH_14dpi_R_contig_2-14	R_14dpi	2	nr_1.0E-6_tblastx	picea glauca clone gq01311_f01 mrna sequence	gi|270134761|gb|BT101713.1|Picea glauca clone GQ01311_F01 mRNA sequence	BT101713	292	1	1.3679e-12	0.85	0				TC146943 similar to UniRef100_Q7M1Z7 Cluster: Extensin; n=1; Daucus carota	292	398.946	1.22576e-110	93.19	260
	Pt_SSH_14dpi_R_540R	R_14dpi	2	nr_1.0E-6_tblastx	picea glauca clone gq0201_h13 mrna sequence	gi|270135887|gb|BT102839.1|Picea glauca clone GQ0201_H13 mRNA sequence	BT102839	303	5	3.52434e-31	0.73	0				TC118566 similar to UniRef100_Q9M6R7 Cluster: Extensin; n=1; Pisum sativum	303	474.276	2.68542e-133	95.5172	277
	Pt_SSH_14dpi_R_contig_2-28	R_14dpi	2	nr_1.0E-6_tblastx	picea glauca clone gq0133_m02 mrna sequence	gi|270134987|gb|BT101939.1|Picea glauca clone GQ0133_M02 mRNA sequence	BT101939	304	5	1.0965e-32	0.784	0				TC123753 similar to UniRef100_Q39599 Cluster: Extensin; n=1; Catharanthus roseus	304	400.928	3.23747e-111	93.9163	247
	Pt_SSH_14dpi_R_contig_2-4	R_14dpi	2	nr_1.0E-6_tblastx	picea glauca clone gq01312_m15 mrna sequence	gi|270134815|gb|BT101767.1|Picea glauca clone GQ01312_M15 mRNA sequence	BT101767	286	4	8.5342e-23	0.8575	0				CO197896 weakly similar to UniRef100_Q39599 Cluster: Extensin; n=1; Catharanthus roseus	286	480.223	4.09407e-135	95.8042	274
	Pt_SSH_14dpi_R_contig_2-7	R_14dpi	2	nr_1.0E-6_tblastx	picea glauca clone gq0201_h13 mrna sequence	gi|270135887|gb|BT102839.1|Picea glauca clone GQ0201_H13 mRNA sequence	BT102839	468	4	1.05797e-40	0.8925	0				TC118566 similar to UniRef100_Q9M6R7 Cluster: Extensin; n=1; Pisum sativum	468	482.205	1.73109e-135	98.0989	258
	Pt_SSH_14dpi_R_contig_4-4	R_14dpi	4	nr_1.0E-6_tblastx	picea glauca clone gq0201_h13 mrna sequence	gi|270135887|gb|BT102839.1|Picea glauca clone GQ0201_H13 mRNA sequence	BT102839	323	5	1.06593e-34	0.762	0				TC118566 similar to UniRef100_Q9M6R7 Cluster: Extensin; n=1; Pisum sativum	323	533.746	3.59689e-151	96.4856	302
	Pt_SSH_14dpi_R_contig_9-1	R_14dpi	9	est_1.0E-6_tblastx	root gravitropism april 2003 test pinus taeda cdna clone geo1_9_h04_a029 3 mrna	gi|49008995|gb|CO197820.1|GEO1_9_H04.b1_A029 Root gravitropism April 2003 test Pinus taeda cDNA clone GEO1_9_H04_A029 3', mRNA sequence.	CO197820	294	20	1.08975e-42	0.9115	0				TC146943 similar to UniRef100_Q7M1Z7 Cluster: Extensin; n=1; Daucus carota	294	500.046	4.54362e-141	97.5177	275
	Pt_SSH_1dpi_S_453R	S_1dpi	1	est_1.0E-6_tblastx	stem response resistant pinus taeda cdna clone strr1_70_f04_a033 3 mrna	gi|67560411|gb|DR101056.1|STRR1_70_F04.b1_A033 Stem Response Resistant Pinus taeda cDNA clone STRR1_70_F04_A033 3', mRNA sequence.	DR101056	249	14	2.31057e-36	0.908571	0				TC148722 weakly similar to UniRef100_Q9M6R7 Cluster: Extensin; n=1; Pisum sativum	249	367.228	3.65198e-101	94.2857	231
	Pt_SSH_1dpi_S_514R	S_1dpi	1	nr_1.0E-6_tblastx	picea glauca clone gq01312_m15 mrna sequence	gi|270134815|gb|BT101767.1|Picea glauca clone GQ01312_M15 mRNA sequence	BT101767	286	4	8.5342e-23	0.8575	0				CO197896 weakly similar to UniRef100_Q39599 Cluster: Extensin; n=1; Catharanthus roseus	286	480.223	4.09407e-135	95.8042	274
	Pt_SSH_1dpi_S_contig_2-16	S_1dpi	2	est_1.0E-6_tblastx	root flooded pinus taeda cdna clone fld1_37_e12_a029 3 mrna	gi|48933282|gb|CO162741.1|FLD1_37_E12.b1_A029 Root flooded Pinus taeda cDNA clone FLD1_37_E12_A029 3', mRNA sequence.	CO162741	316	20	2.69918e-42	0.9135	0				TC146943 similar to UniRef100_Q7M1Z7 Cluster: Extensin; n=1; Daucus carota	316	468.328	1.73206e-131	96.7153	265
	Pt_SSH_1dpi_S_222R	S_1dpi	1	nr_1.0E-6_tblastx	picea glauca clone gq01312_m15 mrna sequence	gi|270134815|gb|BT101767.1|Picea glauca clone GQ01312_M15 mRNA sequence	BT101767	286	4	8.08511e-23	0.8825	0				CO197896 weakly similar to UniRef100_Q39599 Cluster: Extensin; n=1; Catharanthus roseus	286	440.575	3.52465e-123	94.0559	269
	Pt_SSH_1dpi_S_045R	S_1dpi	1	nr_1.0E-6_tblastx	picea glauca clone gq01311_f01 mrna sequence	gi|270134761|gb|BT101713.1|Picea glauca clone GQ01311_F01 mRNA sequence	BT101713	305	5	1.09601e-40	0.776	0				TC140222 weakly similar to UniRef100_Q39600 Cluster: Extensin; n=1; Catharanthus roseus	305	440.575	3.7736e-123	95.2555	261
	Pt_SSH_1dpi_S_contig_2-19	S_1dpi	2	nr_1.0E-6_tblastx	picea glauca clone gq0133_m02 mrna sequence	gi|270134987|gb|BT101939.1|Picea glauca clone GQ0133_M02 mRNA sequence	BT101939	274	5	2.43644e-37	0.784	0				TC123753 similar to UniRef100_Q39599 Cluster: Extensin; n=1; Catharanthus roseus	274	466.346	5.88264e-131	97.3282	255
	Pt_SSH_1dpi_S_contig_2-7	S_1dpi	2	nr_1.0E-6_tblastx	picea glauca clone gq01311_f01 mrna sequence	gi|270134761|gb|BT101713.1|Picea glauca clone GQ01311_F01 mRNA sequence	BT101713	304	1	6.81663e-15	0.91	0				TC146943 similar to UniRef100_Q7M1Z7 Cluster: Extensin; n=1; Daucus carota	304	373.175	7.32282e-103	90.378	263
	Pt_SSH_3dpi_S_023R	S_3dpi	1	nr_1.0E-6_tblastx	picea glauca clone gq01311_f01 mrna sequence	gi|270134761|gb|BT101713.1|Picea glauca clone GQ01311_F01 mRNA sequence	BT101713	172	2	1.90923e-08	0.645	0				TC130674 similar to UniRef100_Q9M6R7 Cluster: Extensin; n=1; Pisum sativum	172	230.446	3.65583e-60	95.8333	138
	Pt_SSH_3dpi_S_203R	S_3dpi	1	est_1.0E-6_tblastx	root flooded pinus taeda cdna clone fld1_27_f10_a029 3 mrna	gi|270134815|gb|BT101767.1|Picea glauca clone GQ01312_M15 mRNA sequence	BT101767	294	19	5.90196e-42	0.913684	0				TC146943 similar to UniRef100_Q7M1Z7 Cluster: Extensin; n=1; Daucus carota	294	484.187	2.70014e-136	96.8085	273
	Pt_SSH_3dpi_S_550R	S_3dpi	1	nr_1.0E-6_tblastx	picea glauca clone gq01312_m15 mrna sequence	gi|48931741|gb|CO161200.1|FLD1_27_F10.b1_A029 Root flooded Pinus taeda cDNA clone FLD1_27_F10_A029 3', mRNA sequence.	CO161200	250	4	2.73173e-29	0.8275	0				TC140222 weakly similar to UniRef100_Q39600 Cluster: Extensin; n=1; Catharanthus roseus	250	400.928	2.62833e-111	95.2	238
	Pt_SSH_3dpi_S_contig_2-14	S_3dpi	2	nr_1.0E-6_tblastx	picea glauca clone gq01311_f01 mrna sequence	gi|270134761|gb|BT101713.1|Picea glauca clone GQ01311_F01 mRNA sequence	BT101713	306	1	7.37952e-16	0.91	0				TC146943 similar to UniRef100_Q7M1Z7 Cluster: Extensin; n=1; Daucus carota	306	379.123	1.19523e-104	90.7216	264
	Pt_SSH_7dpi_S_021R	S_7dpi	1	nr_1.0E-6_tblastx	picea glauca clone gq0201_h13 mrna sequence	gi|270135887|gb|BT102839.1|Picea glauca clone GQ0201_H13 mRNA sequence	BT102839	322	2	5.67792e-17	0.885	0				TC118566 similar to UniRef100_Q9M6R7 Cluster: Extensin; n=1; Pisum sativum	322	468.328	1.76681e-131	97.0149	260
	Pt_SSH_7dpi_S_541R	S_7dpi	1	nr_1.0E-6_tblastx	picea glauca clone gq01311_f01 mrna sequence	gi|270134761|gb|BT101713.1|Picea glauca clone GQ01311_F01 mRNA sequence	BT101713	300	5	2.1884e-33	0.756	0				TC140222 weakly similar to UniRef100_Q39600 Cluster: Extensin; n=1; Catharanthus roseus	300	440.575	3.70809e-123	95.2555	261
	Pt_SSH_7dpi_S_contig_2-8	S_7dpi	2	nr_1.0E-6_tblastx	picea glauca clone gq01312_m15 mrna sequence	gi|270134815|gb|BT101767.1|Picea glauca clone GQ01312_M15 mRNA sequence	BT101767	280	4	3.7888e-20	0.8575	0				CO197896 weakly similar to UniRef100_Q39599 Cluster: Extensin; n=1; Catharanthus roseus	280	430.664	3.3194e-120	93.9286	263
Heat Shock Proteins
	Pt_SSH_1dpi_R_234R	R_1dpi	1	nr_1.0E-6_blastx	heat shock protein 70	gi|255583059|ref|XP_002532297.1|heat shock protein, putative [Ricinus communis] >gi|223527999|gb|EEF30081.1| heat shock protein, putative [Ricinus communis]	XP_002532297	698	50	1.72772e-124	0.9654	19	P:response to virus; C:cytosol; C:cell wall; P:auxin biosynthetic process; F:protein serine/threonine kinase activity; P:protein folding; C:nucleolus; P:response to cold; P:oxidation reduction; F:2-alkenal reductase activity; P:response to heat; F:ATP binding; F:protein binding; C:chloroplast; P:response to cadmium ion; C:cytosolic ribosome; C:plasma membrane; P:protein amino acid phosphorylation…	EC:2.7.11.0; EC:1.3.1.74		TC115998 homologue to UniRef100_A7PNK8 Cluster: Chromosome chr8 scaffold_23, whole genome shotgun sequence; n=1; Vitis vinifera	698	1330.65	0	99.1367	689
	Pt_SSH_1dpi_R_291R	R_1dpi	1	nr_1.0E-6_blastx	heat shock protein 70	gi|297302316|ref|XP_002805956.1|PREDICTED: heat shock cognate 70 kDa protein 2-like [Macaca mulatta]	XP_002805956	572	50	2.67763e-43	0.9508	5	F:ATP binding; P:oxidation reduction; P:response to stress; P:auxin biosynthetic process; F:2-alkenal reductase activity	EC:1.3.1.74		TC140553 homologue to UniRef100_Q9M4E6 Cluster: Heat shock protein 70; n=1; Cucumis sativus	572	918.323	0	96.5138	526
	Pt_SSH_1dpi_R_537R	R_1dpi	1	nr_1.0E-6_blastx	heat-shock protein	gi|224286188|gb|ACN40804.1|unknown [Picea sitchensis]	ACN40804	661	50	3.52364e-97	0.6674	4	P:response to high light intensity; P:response to hydrogen peroxide; C:plastid; P:response to heat			TC123240 similar to UniRef100_A7QEW6 Cluster: Chromosome chr16 scaffold_86, whole genome shotgun sequence; n=1; Vitis vinifera	661	1183.96	0	97.5794	645
	Pt_SSH_1dpi_R_561R	R_1dpi	1	nr_1.0E-6_blastx	heat shock protein 101	gi|116783164|gb|ABK22818.1|unknown [Picea sitchensis]	ABK22818	421	32	8.42012e-25	0.742188	7	P:response to high light intensity; F:ATPase activity; F:protein binding; F:ATP binding; P:response to hydrogen peroxide; P:protein unfolding; P:response to heat			TC149435 similar to UniRef100_Q39889 Cluster: Heat shock protein; n=1; Glycine max	421	605.111	1.56192e-172	95.0131	362
	Pt_SSH_1dpi_R_564R	R_1dpi	1	nr_1.0E-6_blastx	heat shock protein	gi|148909835|gb|ABR18004.1|unknown [Picea sitchensis]	ABR18004	421	50	2.11654e-68	0.8562	8	P:auxin biosynthetic process; P:response to high light intensity; F:ATPase activity; F:protein binding; F:ATP binding; P:response to hydrogen peroxide; P:protein unfolding; P:response to heat			TC135204 similar to UniRef100_Q9S822 Cluster: Heat shock protein HSP101; n=1; Zea mays	421	781.54	0	98.3373	414
	Pt_SSH_1dpi_R_643R	R_1dpi	1	nr_1.0E-6_blastx	heat shock protein 90	gi|302773039|ref|XP_002969937.1|hypothetical protein SELMODRAFT_267300 [Selaginella moellendorffii] >gi|300162448|gb|EFJ29061.1| hypothetical protein SELMODRAFT_267300 [Selaginella moellendorffii]	XP_002969937	203	50	2.13145e-12	0.9388	17	P:defense response; C:cytosol; C:cell wall; P:response to water deprivation; C:mitochondrion; P:protein folding; P:response to salt stress; P:heat acclimation; P:flower development; P:protein stabilization; F:ATP binding; P:cellular response to calcium ion; P:leaf development; F:unfolded protein binding; C:nucleus; C:plasma membrane; C:apoplast			AA557092 similar to UniRef100_Q07078 Cluster: Heat shock protein 81-3; n=2; Oryza sativa Japonica Group	203	186.834	5.89691e-47	95.614	109
	Pt_SSH_1dpi_R_contig_2-5	R_1dpi	2	nr_1.0E-6_blastx	heat shock protein	gi|294463507|gb|ADE77283.1|unknown [Picea sitchensis]	ADE77283	719	50	7.54025e-62	0.8266	4	P:response to high light intensity; C:cytoplasm; P:response to hydrogen peroxide; P:heat acclimation			TC127349	719	922.288	0	92.4528	588
	Pt_SSH_1dpi_R_contig_2-3	R_1dpi	2	nr_1.0E-6_blastx	heat shock protein 70	gi|116789965|gb|ABK25453.1|unknown [Picea sitchensis]	ABK25453	536	50	4.23843e-79	0.9626	16	P:response to virus; C:cytosol; P:auxin biosynthetic process; F:protein serine/threonine kinase activity; C:mitochondrion; P:protein folding; P:oxidation reduction; F:2-alkenal reductase activity; P:response to heat; P:response to bacterium; F:ATP binding; P:response to cadmium ion; P:response to high light intensity; P:response to hydrogen peroxide; C:plasma membrane; P:protein amino acid phosph…	EC:2.7.11.0; EC:1.3.1.74		TC117248 similar to UniRef100_Q9SAU8 Cluster: HSP70; n=1; Triticum aestivum	536	955.988	0	97.3881	522
	Pt_SSH_3dpi_R_331R	R_3dpi	1	nr_1.0E-6_blastx	heat shock protein	gi|148909835|gb|ABR18004.1|unknown [Picea sitchensis]	ABR18004	498	50	2.06109e-84	0.8438	8	P:auxin biosynthetic process; P:response to high light intensity; F:ATPase activity; F:protein binding; F:ATP binding; P:response to hydrogen peroxide; P:protein unfolding; P:response to heat			TC135204 similar to UniRef100_Q9S822 Cluster: Heat shock protein HSP101; n=1; Zea mays	498	940.129	0	98.7952	492
	Pt_SSH_3dpi_R_051R	R_3dpi	1	nr_1.0E-6_blastx	heat shock protein	gi|116790296|gb|ABK25567.1|unknown [Picea sitchensis]	ABK25567	391	50	6.92681e-40	0.7958	1	P:response to stress			TC127349	391	498.064	2.42405e-140	95.2381	300
	Pt_SSH_3dpi_R_contig_2-18	R_3dpi	2	nr_1.0E-6_blastx	heat-shock protein	gi|224286180|gb|ACN40800.1|unknown [Picea sitchensis]	ACN40800	631	50	2.98485e-79	0.746	4	P:response to high light intensity; P:response to hydrogen peroxide; C:chloroplast; P:response to heat			TC132044	631	1138.36	0	97.7813	617
	Pt_SSH_7dpi_R_510R	R_7dpi	1	nr_1.0E-6_blastx	heat shock protein 70	gi|45331281|gb|AAS57912.1|70 kDa heat shock cognate protein 1 [Vigna radiata]	AAS57912	682	50	6.4809e-105	0.986	5	F:ATP binding; P:oxidation reduction; P:response to stress; P:auxin biosynthetic process; F:2-alkenal reductase activity	EC:1.3.1.74		TC115998 homologue to UniRef100_A7PNK8 Cluster: Chromosome chr8 scaffold_23, whole genome shotgun sequence; n=1; Vitis vinifera	682	1261.27	0	98.5207	666
	Pt_SSH_7dpi_R_539R	R_7dpi	1	nr_1.0E-6_blastx	heat shock protein 70	gi|148910696|gb|ABR18415.1|unknown [Picea sitchensis] >gi|224284393|gb|ACN39931.1| unknown [Picea sitchensis] >gi|224284458|gb|ACN39963.1| unknown [Picea sitchensis]	ABR18415	713	50	1.47319e-102	0.9666	5	F:ATP binding; P:oxidation reduction; P:response to stress; P:auxin biosynthetic process; F:2-alkenal reductase activity	EC:1.3.1.74		TC133837 homologue to UniRef100_P09189 Cluster: Heat shock cognate 70 kDa protein; n=1; Petunia x hybrida	713	1269.2	0	98.1322	683
	Pt_SSH_7dpi_R_751R	R_7dpi	1	nr_1.0E-6_blastx	heat shock protein 82	gi|157098062|gb|ABV23278.1|heat shock protein [Stylosanthes hamata]	ABV23278	380	50	2.26387e-38	0.96	9	P:protein folding; C:plasma membrane; P:response to stress; C:cell wall; F:ATP binding; F:unfolded protein binding; C:nucleus; C:cytosol; C:apoplast			TC152090 homologue to UniRef100_A8IXR4 Cluster: Heat shock protein 81-4; n=1; Brassica rapa	380	737.929	0	99.4737	378
	Pt_SSH_14dpi_R_182R	R_14dpi	1	nr_1.0E-6_blastx	heat shock protein	gi|148910167|gb|ABR18165.1|unknown [Picea sitchensis]	ABR18165	591	16	2.37523e-77	0.578125	4	P:protein folding; C:cell part; F:unfolded protein binding; F:heat shock protein binding			TC147950 similar to UniRef100_Q9ST16 Cluster: S-locus protein 5; n=1; Brassica rapa	591	252.252	3.68157e-66	88.0383	184
	Pt_SSH_14dpi_R_342R	R_14dpi	1	nr_1.0E-6_blastx	heat shock protein 90	gi|302773039|ref|XP_002969937.1|hypothetical protein SELMODRAFT_267300 [Selaginella moellendorffii] >gi|300162448|gb|EFJ29061.1| hypothetical protein SELMODRAFT_267300 [Selaginella moellendorffii]	XP_002969937	203	50	2.13145e-12	0.9388	17	P:defense response; C:cytosol; C:cell wall; P:response to water deprivation; C:mitochondrion; P:protein folding; P:response to salt stress; P:heat acclimation; P:flower development; P:protein stabilization; F:ATP binding; P:cellular response to calcium ion; P:leaf development; F:unfolded protein binding; C:nucleus; C:plasma membrane; C:apoplast			AA557092 similar to UniRef100_Q07078 Cluster: Heat shock protein 81-3; n=2; Oryza sativa Japonica Group	203	186.834	5.89691e-47	95.614	109
	Pt_SSH_14dpi_R_498R	R_14dpi	1	nr_1.0E-6_blastx	heat shock protein 101	gi|116783164|gb|ABK22818.1|unknown [Picea sitchensis]	ABK22818	414	32	1.40179e-24	0.743437	8	P:auxin biosynthetic process; P:response to high light intensity; F:ATPase activity; F:protein binding; F:ATP binding; P:response to hydrogen peroxide; P:protein unfolding; P:response to heat			TC149435 similar to UniRef100_Q39889 Cluster: Heat shock protein; n=1; Glycine max	414	581.323	2.22353e-165	94.2257	359
	Pt_SSH_14dpi_R_505R	R_14dpi	1	nr_1.0E-6_blastx	heat shock protein 18	gi|294463507|gb|ADE77283.1|unknown [Picea sitchensis]	ADE77283	578	50	5.18194e-66	0.8406	4	P:response to high light intensity; C:cytoplasm; P:response to hydrogen peroxide; P:heat acclimation			TC132648	578	926.252	0	96.9868	515
	Pt_SSH_14dpi_R_537R	R_14dpi	1	nr_1.0E-6_blastx	heat shock protein	gi|148909835|gb|ABR18004.1|unknown [Picea sitchensis]	ABR18004	498	50	1.02291e-83	0.841	8	P:auxin biosynthetic process; P:response to high light intensity; F:ATPase activity; F:protein binding; F:ATP binding; P:response to hydrogen peroxide; P:protein unfolding; P:response to heat			TC135204 similar to UniRef100_Q9S822 Cluster: Heat shock protein HSP101; n=1; Zea mays	498	932.199	0	98.5944	491
	Pt_SSH_14dpi_R_093R	R_14dpi	1	nr_1.0E-6_blastx	heat-shock protein	gi|224286188|gb|ACN40804.1|unknown [Picea sitchensis]	ACN40804	661	50	1.58169e-97	0.6796	4	P:response to high light intensity; P:response to hydrogen peroxide; C:plastid; P:response to heat			TC137987 similar to UniRef100_A9QVH3 Cluster: Heat shock protein; n=1; Ammopiptanthus mongolicus	661	1120.52	0	96.5204	638
	Pt_SSH_14dpi_R_110R	R_14dpi	1	nr_1.0E-6_blastx	heat shock protein binding	gi|1350548|gb|AAB01572.1|heat shock-like protein [Picea glauca]	AAB01572	720	50	7.34095e-73	0.678	4	P:protein folding; P:response to stress; F:heat shock protein binding; C:mitochondrion			TC130558 similar to UniRef100_Q40868 Cluster: Heat shock-like protein; n=1; Picea glauca	720	77.8047	1.47245e-13	84.466	87
	Pt_SSH_14dpi_R_125R	R_14dpi	1	nr_1.0E-6_blastx	heat shock protein 70 kda	gi|116789965|gb|ABK25453.1|unknown [Picea sitchensis]	ABK25453	312	50	1.34979e-38	0.949	15	P:response to virus; C:cytosol; C:cell wall; P:auxin biosynthetic process; C:mitochondrion; P:protein folding; P:oxidation reduction; F:2-alkenal reductase activity; P:response to heat; P:response to bacterium; F:ATP binding; P:response to cadmium ion; P:response to high light intensity; P:response to hydrogen peroxide; C:plasma membrane	EC:1.3.1.74		TC142016 similar to UniRef100_Q84TA1 Cluster: Heat shock protein cognate 70; n=1; Oryza sativa Japonica Group	312	579.34	6.52865e-165	98.3974	307
	Pt_SSH_14dpi_R_contig_2-20	R_14dpi	2	nr_1.0E-6_blastx	heat shock protein	gi|116793663|gb|ABK26833.1|unknown [Picea sitchensis]	ABK26833	707	50	1.2714e-82	0.7106	8	P:protein folding; P:response to oxidative stress; C:cytoplasmic membrane-bounded vesicle; P:protein oligomerization; C:membrane; C:endoplasmic reticulum; P:response to heat; P:response to salt stress			TC147275 weakly similar to UniRef100_A4ZF50 Cluster: Chaperone; n=1; Agave tequilana	707	1203.78	0	96.6102	684
	Pt_SSH_14dpi_R_contig_2-25	R_14dpi	2	nr_1.0E-6_blastx	heat shock protein 90	gi|311303102|gb|ADP89125.1|heat shock protein 90 [Pennisetum glaucum] >gi|311303104|gb|ADP89126.1| heat shock protein 90 [Pennisetum glaucum]	ADP89125	269	50	8.89468e-35	0.9554	8	P:defense response to bacterium; P:protein folding; P:response to arsenic; C:plasma membrane; F:ATP binding; F:unfolded protein binding; C:cytosol; P:response to heat			TC121430 homologue to UniRef100_Q71EE1 Cluster: Heat shock protein; n=1; Hevea brasiliensis	269	452.47	8.67513e-127	95.9108	258
	Pt_SSH_14dpi_R_contig_3-6	R_14dpi	3	nr_1.0E-6_blastx	heat shock protein 18	gi|294463507|gb|ADE77283.1|unknown [Picea sitchensis]	ADE77283	711	50	3.00389e-63	0.828	4	P:response to high light intensity; C:cytoplasm; P:response to hydrogen peroxide; P:heat acclimation			TC127349	711	926.252	0	92.6101	589
	Pt_SSH_14dpi_R_contig_3-7	R_14dpi	3	nr_1.0E-6_blastx	heat shock protein 70	gi|226530579|ref|NP_001140835.1|hypothetical protein LOC100272911 [Zea mays] >gi|194701356|gb|ACF84762.1| unknown [Zea mays]	NP_001140835	465	50	1.91382e-61	0.9592	16	P:response to virus; C:cytosol; P:auxin biosynthetic process; F:protein serine/threonine kinase activity; C:mitochondrion; P:protein folding; P:oxidation reduction; F:2-alkenal reductase activity; P:response to heat; P:response to bacterium; F:ATP binding; P:response to cadmium ion; P:response to high light intensity; P:response to hydrogen peroxide; C:plasma membrane; P:protein amino acid phosph…	EC:2.7.11.0; EC:1.3.1.74		CO368636 similar to UniRef100_Q8GSN2 Cluster: Cell-autonomous heat shock cognate protein 70; n=1; Cucurbita maxima	465	525.817	1.27925e-148	95.3846	310
	Pt_SSH_14dpi_R_contig_4-3	R_14dpi	4	nr_1.0E-6_blastx	heat-shock protein	gi|224286180|gb|ACN40800.1|unknown [Picea sitchensis]	ACN40800	631	50	1.43193e-81	0.7636	4	P:response to high light intensity; P:response to hydrogen peroxide; C:chloroplast; P:response to heat			TC132044	631	1156.21	0	98.2567	620
	Pt_SSH_1dpi_S_148R	S_1dpi	1	nr_1.0E-6_blastx	heat shock protein 70 kda	gi|148910696|gb|ABR18415.1|unknown [Picea sitchensis] >gi|224284393|gb|ACN39931.1| unknown [Picea sitchensis] >gi|224284458|gb|ACN39963.1| unknown [Picea sitchensis]	ABR18415	290	50	3.30447e-37	0.8966	14	P:response to virus; C:cytosol; P:auxin biosynthetic process; C:mitochondrion; P:protein folding; P:oxidation reduction; F:2-alkenal reductase activity; P:response to heat; P:response to bacterium; F:ATP binding; P:response to cadmium ion; P:response to high light intensity; P:response to hydrogen peroxide; C:plasma membrane	EC:1.3.1.74		TC148907 similar to UniRef100_Q8GSN3 Cluster: Non-cell-autonomous heat shock cognate protein 70; n=1; Cucurbita maxima	290	504.011	2.86807e-142	96.8966	281
Hydroxyprolinerich glycoprotein precursor (HRGPs)
	Pt_SSH_7dpi_R_380R	R_7dpi	1	nr_1.0E-6_tblastx	picea glauca clone gq0133_m02 mrna sequence	gi|270134987|gb|BT101939.1|Picea glauca clone GQ0133_M02 mRNA sequence	BT101939	274	5	1.17077e-30	0.76	0				TC136094 weakly similar to UniRef100_Q09083 Cluster: Hydroxyproline-rich glycoprotein precursor; n=1; Phaseolus vulgaris	274	452.47	8.84725e-127	95.9259	259
	Pt_SSH_7dpi_R_674R	R_7dpi	1	nr_1.0E-6_tblastx	picea glauca clone gq01312_m15 mrna sequence	gi|270134815|gb|BT101767.1|Picea glauca clone GQ01312_M15 mRNA sequence	BT101767	250	5	9.99141e-20	0.88	0				TC136094 weakly similar to UniRef100_Q09083 Cluster: Hydroxyproline-rich glycoprotein precursor; n=1; Phaseolus vulgaris	250	448.505	1.25235e-125	97.6	244
	Pt_SSH_7dpi_R_contig_2-17	R_7dpi	2	nr_1.0E-6_tblastx	picea glauca clone gq0133_m02 mrna sequence	gi|270134987|gb|BT101939.1|Picea glauca clone GQ0133_M02 mRNA sequence	BT101939	273	5	5.05742e-32	0.762	0				TC136094 weakly similar to UniRef100_Q09083 Cluster: Hydroxyproline-rich glycoprotein precursor; n=1; Phaseolus vulgaris	273	488.152	1.59827e-137	97.7695	263
	Pt_SSH_7dpi_R_contig_2-2	R_7dpi	2	nr_1.0E-6_tblastx	picea glauca clone gq01311_f01 mrna sequence	gi|116787398|gb|ABK24493.1|unknown [Picea sitchensis]	ABK24493	312	1	3.4913e-14	0.9	0				TC125768 weakly similar to UniRef100_Q09083 Cluster: Hydroxyproline-rich glycoprotein precursor; n=1; Phaseolus vulgaris	312	563.481	3.87978e-160	97.7564	305
	Pt_SSH_14dpi_R_contig_11	R_14dpi	11	nr_1.0E-6_tblastx	picea glauca clone gq01311_f01 mrna sequence	gi|270134761|gb|BT101713.1|Picea glauca clone GQ01311_F01 mRNA sequence	BT101713	375	1	5.45229e-15	0.91	0				TC125768 weakly similar to UniRef100_Q09083 Cluster: Hydroxyproline-rich glycoprotein precursor; n=1; Phaseolus vulgaris	375	567.446	3.01559e-161	97.7707	307
	Pt_SSH_14dpi_R_contig_2-1	R_14dpi	2	est_1.0E-10_blastn	shoot tip pitch canker susceptible pinus taeda cdna clone strs1_71_c09_a034 5 mrna	gi|66747802|gb|DR025432.1|STRS1_71_C09.g1_A034 Shoot tip pitch canker susceptible Pinus taeda cDNA clone STRS1_71_C09_A034 5', mRNA sequence.	DR025432	244	50	1.53822e-99	0.8902	0				TC132873 weakly similar to UniRef100_Q09083 Cluster: Hydroxyproline-rich glycoprotein precursor; n=1; Phaseolus vulgaris	244	365.246	1.41193e-100	93.361	225
	Pt_SSH_14dpi_R_contig_2-2	R_14dpi	2	nr_1.0E-6_tblastx	picea glauca clone gq0133_m02 mrna sequence	gi|270134987|gb|BT101939.1|Picea glauca clone GQ0133_M02 mRNA sequence	BT101939	303	5	1.15946e-33	0.762	0				TC125768 weakly similar to UniRef100_Q09083 Cluster: Hydroxyproline-rich glycoprotein precursor; n=1; Phaseolus vulgaris	303	529.781	5.2489e-150	98.6063	283
	Pt_SSH_14dpi_R_188R	R_14dpi	1	est_1.0E-10_blastn	pco02-xylem-wounded-norm pinus contorta cdna clone pco022_l18 5 mrna	gi|262148221|gb|GT258758.1|PCO022.C21_L18 Pco02-Xylem-wounded-Norm (PCO02) Pinus contorta cDNA clone PCO022_L18 5', mRNA sequence.	GT258758	144	50	1.21111e-59	0.9322	0				TC125768 weakly similar to UniRef100_Q09083 Cluster: Hydroxyproline-rich glycoprotein precursor; n=1; Phaseolus vulgaris	144	262.164	8.48184e-70	97.9167	141
	Pt_SSH_1dpi_S_458R	S_1dpi	1	est_1.0E-6_tblastx	roots plus added mercury pinus taeda cdna clone rthg1_7_c11_a029 5 mrna	gi|68252858|gb|DR385260.1|RTHG1_7_C11.g1_A029 Roots plus added mercury Pinus taeda cDNA clone RTHG1_7_C11_A029 5', mRNA sequence.	DR385260	179	35	3.1404e-20	0.949143	0				TC125768 weakly similar to UniRef100_Q09083 Cluster: Hydroxyproline-rich glycoprotein precursor; n=1; Phaseolus vulgaris	179	331.546	1.40611e-90	98.324	176
	Pt_SSH_3dpi_S_176R	S_3dpi	1	nr_1.0E-6_tblastx	picea glauca clone gq0133_m02 mrna sequence	gi|270134987|gb|BT101939.1|Picea glauca clone GQ0133_M02 mRNA sequence	BT101939	170	3	1.09599e-17	0.79	0				TC136094 weakly similar to UniRef100_Q09083 Cluster: Hydroxyproline-rich glycoprotein precursor; n=1; Phaseolus vulgaris	170	283.97	2.78708e-76	96.4072	161
	Pt_SSH_7dpi_S_534R	S_7dpi	1	est_1.0E-6_tblastx	pco02-xylem-wounded-norm pinus contorta cdna clone pco022_l18 5 mrna	gi|262148221|gb|GT258758.1|PCO022.C21_L18 Pco02-Xylem-wounded-Norm (PCO02) Pinus contorta cDNA clone PCO022_L18 5', mRNA sequence.	GT258758	142	7	8.66479e-13	0.915714	0				TC125768 weakly similar to UniRef100_Q09083 Cluster: Hydroxyproline-rich glycoprotein precursor; n=1; Phaseolus vulgaris	142	266.128	5.34688e-71	98.5915	140
Metallothionein-like protein
	Pt_SSH_1dpi_R_contig_2-1	R_1dpi	2	nr_1.0E-6_blastx	metallothionein-like protein	gi|116778814|gb|ABK21009.1|unknown [Picea sitchensis] >gi|116779122|gb|ABK21148.1| unknown [Picea sitchensis] >gi|116785295|gb|ABK23668.1| unknown [Picea sitchensis] >gi|116788950|gb|ABK25061.1| unknown [Picea sitchensis] >gi|116790115|gb|ABK25506.1| unknown [Picea sitchensis]	ABK21009	251	31	2.16107e-25	0.749355	1	F:copper ion binding			TC143448 similar to UniRef100_O24485 Cluster: Non-specific lipid-transfer protein; n=1; Pinus radiata	251	391.017	2.54261e-108	96.5368	223
	Pt_SSH_1dpi_R_contig_2-2	R_1dpi	2	nr_1.0E-6_blastx	metallothionein-like protein	gi|116778867|gb|ABK21032.1|unknown [Picea sitchensis]	ABK21032	269	31	6.8286e-27	0.725806	1	F:metal ion binding			TC145232	269	464.364	2.27923e-130	98.419	249
	Pt_SSH_1dpi_R_contig_3-3	R_1dpi	3	nr_1.0E-6_blastx	metallothionein-like protein	gi|116778867|gb|ABK21032.1|unknown [Picea sitchensis]	ABK21032	253	25	2.6399e-26	0.8004	1	F:metal ion binding			TC145232	253	450.487	3.21022e-126	97.9757	242
	Pt_SSH_3dpi_R_271R	R_3dpi	1	nr_1.0E-6_blastx	metallothionein-like protein class ii	gi|116779395|gb|ABK21265.1|unknown [Picea sitchensis] >gi|116779520|gb|ABK21320.1| unknown [Picea sitchensis] >gi|116779976|gb|ABK21501.1| unknown [Picea sitchensis] >gi|116780886|gb|ABK21863.1| unknown [Picea sitchensis] >gi|116782131|gb|ABK22381.1| unknown [Picea sitchensis] >gi|116785779|gb|ABK23855.1| unknown [Picea sitchensis] >gi|116788649|gb|ABK24953.1| unknown [Picea sitchensis] >gi|11678…	ABK21265	322	3	1.87985e-08	0.97	1	F:metal ion binding			TC136825 homologue to UniRef100_Q3ZDJ2 Cluster: Metallothionein-like protein class II; n=1; Picea abies	322	519.87	5.3919e-147	96.129	298
	Pt_SSH_3dpi_R_633R	R_3dpi	1	nr_1.0E-6_blastx	metallothionein-like protein	gi|116778867|gb|ABK21032.1|unknown [Picea sitchensis]	ABK21032	419	38	6.6821e-30	0.692105	1	F:copper ion binding			TC142943	419	601.146	2.4266e-171	93.0693	376
	Pt_SSH_3dpi_R_contig_2-3	R_3dpi	2	nr_1.0E-6_blastx	metallothionein-like protein	gi|116778867|gb|ABK21032.1|unknown [Picea sitchensis]	ABK21032	254	25	2.64083e-26	0.8004	1	F:metal ion binding			TC145232	254	466.346	5.42485e-131	98.4252	250
	Pt_SSH_3dpi_R_contig_3-4	R_3dpi	3	nr_1.0E-6_blastx	metallothionein-like protein	gi|116778814|gb|ABK21009.1|unknown [Picea sitchensis] >gi|116779122|gb|ABK21148.1| unknown [Picea sitchensis] >gi|116785295|gb|ABK23668.1| unknown [Picea sitchensis] >gi|116788950|gb|ABK25061.1| unknown [Picea sitchensis] >gi|116790115|gb|ABK25506.1| unknown [Picea sitchensis]	ABK21009	246	31	2.1686e-25	0.749355	1	F:copper ion binding			TC143448 similar to UniRef100_O24485 Cluster: Non-specific lipid-transfer protein; n=1; Pinus radiata	246	391.017	2.48828e-108	96.5368	223
	Pt_SSH_3dpi_R_contig_4-5	R_3dpi	4	nr_1.0E-6_blastx	metallothionein-like protein	gi|116778867|gb|ABK21032.1|unknown [Picea sitchensis]	ABK21032	253	25	2.64083e-26	0.8004	1	F:metal ion binding			TC145232	253	450.487	3.21022e-126	97.9757	242
	Pt_SSH_3dpi_R_contig_6	R_3dpi	6	nr_1.0E-6_blastx	metallothionein-like protein	gi|116778867|gb|ABK21032.1|unknown [Picea sitchensis]	ABK21032	246	29	1.14989e-26	0.766552	1	F:metal ion binding			TC134377	246	466.346	5.24173e-131	99.5816	238
	Pt_SSH_3dpi_R_contig_9	R_3dpi	9	nr_1.0E-6_blastx	metallothionein-like protein	gi|116778543|gb|ABK20902.1|unknown [Picea sitchensis] >gi|116779362|gb|ABK21253.1| unknown [Picea sitchensis] >gi|116779682|gb|ABK21390.1| unknown [Picea sitchensis] >gi|148909344|gb|ABR17771.1| unknown [Picea sitchensis] >gi|224286460|gb|ACN40937.1| unknown [Picea sitchensis]	ABK20902	237	41	5.76419e-26	0.736829	1	F:copper ion binding			TC148833 similar to UniRef100_Q40870 Cluster: Legumin-like storage protein; n=1; Picea glauca	237	430.664	2.77668e-120	97.8903	232
	Pt_SSH_7dpi_R_contig_4-3	R_7dpi	4	nr_1.0E-6_blastx	metallothionein-like protein	gi|116778543|gb|ABK20902.1|unknown [Picea sitchensis] >gi|116779362|gb|ABK21253.1| unknown [Picea sitchensis] >gi|116779682|gb|ABK21390.1| unknown [Picea sitchensis] >gi|148909344|gb|ABR17771.1| unknown [Picea sitchensis] >gi|224286460|gb|ACN40937.1| unknown [Picea sitchensis]	ABK20902	350	41	5.81822e-26	0.736829	1	F:copper ion binding			TC148833 similar to UniRef100_Q40870 Cluster: Legumin-like storage protein; n=1; Picea glauca	350	430.664	4.20289e-120	97.8903	232
	Pt_SSH_1dpi_S_194R	S_1dpi	1	nr_1.0E-6_blastx	metallothionein-like protein	gi|116778543|gb|ABK20902.1|unknown [Picea sitchensis] >gi|116779362|gb|ABK21253.1| unknown [Picea sitchensis] >gi|116779682|gb|ABK21390.1| unknown [Picea sitchensis] >gi|148909344|gb|ABR17771.1| unknown [Picea sitchensis] >gi|224286460|gb|ACN40937.1| unknown [Picea sitchensis]	ABK20902	239	41	5.76419e-26	0.736829	1	F:copper ion binding			TC148833 similar to UniRef100_Q40870 Cluster: Legumin-like storage protein; n=1; Picea glauca	239	422.734	6.83044e-118	97.4684	231
Xyloglucan endotransglycosylase
	Pt_SSH_1dpi_R_340R	R_1dpi	1	nr_1.0E-6_blastx	xyloglucan endotransglycosylase	gi|118722748|gb|ABL10091.1|xyloglucan endotransglycosylase [Musa acuminata]	ABL10091	269	50	9.88337e-18	0.6542	5	P:response to water deprivation; P:carbohydrate metabolic process; F:transferase activity, transferring glycosyl groups; F:hydrolase activity, acting on glycosyl bonds; C:cell part			TC152818 weakly similar to UniRef100_Q8LER3 Cluster: Probable xyloglucan endotransglucosylase/hydrolase protein 7 precursor; n=1; Arabidopsis thaliana	269	430.664	3.18056e-120	95.5556	258
	Pt_SSH_1dpi_R_457R	R_1dpi	1	nr_1.0E-6_blastx	xyloglucan endotransglucosylase hydrolase protein a	gi|116782562|gb|ABK22552.1|unknown [Picea sitchensis]	ABK22552	331	20	2.75178e-36	0.7235	5	F:hydrolase activity, hydrolyzing O-glycosyl compounds; F:xyloglucan:xyloglucosyl transferase activity; C:cell wall; P:cellular glucan metabolic process; C:apoplast	EC:3.2.1.0; EC:2.4.1.207		TC129350	331	624.934	1.30836e-178	98.7915	327
	Pt_SSH_1dpi_R_505R	R_1dpi	1	nr_1.0E-6_blastx	xyloglucan endotransglycosylase	gi|294461219|gb|ADE76172.1|unknown [Picea sitchensis]	ADE76172	676	50	5.72372e-114	0.799	6	F:hydrolase activity, hydrolyzing O-glycosyl compounds; F:xyloglucan:xyloglucosyl transferase activity; C:cytoplasmic membrane-bounded vesicle; C:cell wall; P:cellular glucan metabolic process; C:apoplast	EC:3.2.1.0; EC:2.4.1.207		TC133128	676	1197.83	0	97.3373	658
	Pt_SSH_1dpi_R_contig_2-8	R_1dpi	2	nr_1.0E-6_blastx	xyloglucan endotransglucosylase hydrolase protein 9	gi|294463979|gb|ADE77510.1|unknown [Picea sitchensis]	ADE77510	350	50	1.37159e-59	0.8368	5	F:hydrolase activity, hydrolyzing O-glycosyl compounds; P:cellular glucan metabolic process; C:apoplast; C:cell wall; F:xyloglucan:xyloglucosyl transferase activity	EC:3.2.1.0; EC:2.4.1.207		TC122246 similar to UniRef100_A0MMD5 Cluster: Xyloglucan endotransglycosylase 2; n=1; Litchi chinensis	350	650.705	0	98.2857	344
	Pt_SSH_3dpi_R_408R	R_3dpi	1	nr_1.0E-6_blastx	xyloglucan endotransglycosylase	gi|294461269|gb|ADE76197.1|unknown [Picea sitchensis]	ADE76197	234	50	1.67898e-33	0.8628	8	F:cellulase activity; F:xyloglucan:xyloglucosyl transferase activity; C:endomembrane system; C:cytoplasmic membrane-bounded vesicle; C:cell wall; P:cell wall biogenesis; P:cellular glucan metabolic process; C:apoplast	EC:3.2.1.4; EC:2.4.1.207		TC135111 similar to UniRef100_Q93XM0 Cluster: Xyloglucan endo-transglycosylase; n=1; Carica papaya	234	456.434	4.78453e-128	99.5726	233
	Pt_SSH_3dpi_R_120R	R_3dpi	1	nr_1.0E-6_blastx	xyloglucan endotransglycosylase	gi|294461269|gb|ADE76197.1|unknown [Picea sitchensis]	ADE76197	569	50	1.13683e-62	0.6766	5	F:hydrolase activity, hydrolyzing O-glycosyl compounds; P:carbohydrate metabolic process; F:transferase activity, transferring glycosyl groups; C:cytoplasmic membrane-bounded vesicle; P:cell wall biogenesis	EC:3.2.1.0		TC132074 similar to UniRef100_Q07524 Cluster: Cellulase; n=1; Tropaeolum majus	569	1031.32	0	97.8984	559
	Pt_SSH_3dpi_R_contig_2-21	R_3dpi	2	nr_1.0E-6_blastx	xyloglucan endotransglycosylase	gi|332591477|emb|CBL95263.1|hypothetical protein [Pinus pinaster]	CBL95263	798	50	2.11371e-130	0.7534	5	F:hydrolase activity, hydrolyzing O-glycosyl compounds; P:cellular glucan metabolic process; C:apoplast; C:cell wall; F:xyloglucan:xyloglucosyl transferase activity	EC:3.2.1.0; EC:2.4.1.207		TC138399	798	1457.52	0	97.995	782
	Pt_SSH_7dpi_R_111R	R_7dpi	1	nr_1.0E-6_blastx	xyloglucan endotransglycosylase	gi|116781412|gb|ABK22090.1|unknown [Picea sitchensis]	ABK22090	610	50	2.93988e-81	0.7624	7	F:cellulase activity; F:xyloglucan:xyloglucosyl transferase activity; C:cytoplasmic membrane-bounded vesicle; C:cell wall; P:cell wall biogenesis; P:cellular glucan metabolic process; C:apoplast	EC:3.2.1.4; EC:2.4.1.207		TC129273	610	1164.13	0	99.1817	606
	Pt_SSH_7dpi_R_471R	R_7dpi	1	nr_1.0E-6_blastx	xyloglucan endotransglycosylase	gi|116783210|gb|ABK22838.1|unknown [Picea sitchensis]	ABK22838	453	50	5.94052e-23	0.77	7	F:cellulase activity; F:xyloglucan:xyloglucosyl transferase activity; C:endomembrane system; C:cytoplasmic membrane-bounded vesicle; C:cell wall; P:cellular glucan metabolic process; C:apoplast	EC:3.2.1.4; EC:2.4.1.207		TC135111 similar to UniRef100_Q93XM0 Cluster: Xyloglucan endo-transglycosylase; n=1; Carica papaya	453	525.817	1.24491e-148	99.2674	271
	Pt_SSH_3dpi_S_421R	R_3dpi	1	nr_1.0E-6_blastx	xyloglucan endotransglucosylase hydrolase protein 2	gi|116785331|gb|ABK23681.1|unknown [Picea sitchensis]	ABK23681	632	50	7.12308e-73	0.646	9	F:hydrolase activity, hydrolyzing O-glycosyl compounds; F:xyloglucan:xyloglucosyl transferase activity; P:fruit development; P:stamen filament development; C:cytoplasmic membrane-bounded vesicle; C:cell wall; P:phloem or xylem histogenesis; P:cellular glucan metabolic process; C:apoplast	EC:3.2.1.0; EC:2.4.1.207		TC133878 similar to UniRef100_A2TEJ2 Cluster: Xyloglucan endotransglycosylase/hydrolase XTH-39; n=1; Populus tremula	632	1174.05	0	98.4177	622
